# Supplementary material for: Developing a network view of type 2 diabetes risk pathways through integration of genetic, genomic and functional data
Source: Genome Med. 2019 Mar 26;11:19. doi: 10.1186/s13073-019-0628-8 (PMC6436236; doi:10.1186/s13073-019-0628-8)
Supplement: Supplementary file 1 — Table S1. 101 loci and candidate genes by loci used to calculate the positional candidacy score (PCS). Table S2. DisGeNet results. Table S3. Gene set enrichment analysis by community. Table S4. Gene set enrichment analysis in beta cell islet-specific network. Table S5. List of genes from the seven T2D GWAS locus subset networks. (ZIP 360 kb) [file 13073_2019_628_MOESM1_ESM.zip]

Archive with 2 entries (2 files):
- Additonal_file_1_tables.docx
- Supplementary_Tables_final_18Jan2019.xlsx
