# Supplementary material for: Developing a network view of type 2 diabetes risk pathways through integration of genetic, genomic and functional data
Source: Genome Med. 2019 Mar 26;11:19. doi: 10.1186/s13073-019-0628-8 (PMC6436236; doi:10.1186/s13073-019-0628-8)
Supplement: Supplementary file 1 — Table S1. 101 loci and candidate genes by loci used to calculate the positional candidacy score (PCS). Table S2. DisGeNet results. Table S3. Gene set enrichment analysis by community. Table S4. Gene set enrichment analysis in beta cell islet-specific network. Table S5. List of genes from the seven T2D GWAS locus subset networks. (ZIP 360 kb) [file 13073_2019_628_MOESM1_ESM.zip › Supplementary_Tables_final_18Jan2019.xlsx]

## Sheet: ST1
Supplementary Table 1 - 101 loci and candidate genes by loci used to calculate the Positional Candidacy Score (PCS)
Locus	Gene	link score - variant level	Semantic score - gene level	PCS	Cumulative	Reference
ABO	GTF3C5	0.0173	0.2622	0.1398	0.1398	Scott RA, Scott LJ, Magi R, Marullo L, Gaulton KJ, Kaakinen M, et al. An Expanded Genome-Wide Association Study of Type 2 Diabetes in Europeans. Diabetes. 2017;66(11):2888-902.
ABO	GBGT1	0.0734	0.079	0.0762	0.216
ABO	ABO	0.1363	0.0125	0.0744	0.2904
ABO	BRD3	0.0006	0.1048	0.0527	0.3431
ABO	VAV2	0.002	0.1023	0.0521	0.3952
ABO	WDR5	0.0546	0.0441	0.0494	0.4446
ABO	RPL7A	0.0345	0.064	0.0493	0.4939
ABO	RALGDS	0.0883	0	0.0441	0.538
ABO	STKLD1	0.0242	0.0473	0.0357	0.5737
ABO	DDX31	0.0084	0.057	0.0327	0.6064
ABO	SARDH	0.0283	0.0349	0.0316	0.638
ABO	CEL	0.0525	0	0.0263	0.6643
ABO	CACFD1	0.0501	0.0005	0.0253	0.6896
ABO	GTF3C4	0.0004	0.0485	0.0244	0.714
ABO	EEF1A1P5	0.0423	0.0054	0.0239	0.7379
ABO	SURF2	0.0479	0	0.0239	0.7618
ABO	SURF6	0.0153	0.0304	0.0229	0.7847
ABO	GFI1B	0.0046	0.0397	0.0221	0.8068
ABO	SURF4	0.0441	0	0.0221	0.8289
ABO	SURF1	0.043	0	0.0215	0.8504
ABO	C9orf9	0.0239	0.0122	0.0181	0.8685
ABO	ADAMTSL2	0.0038	0.0285	0.0161	0.8846
ABO	SETX	0.03	0	0.015	0.8996
ABO	TSC1	0.0293	0	0.0147	0.9143
ABO	ADAMTS13	0.0285	0	0.0142	0.9285
ABO	MED27	0.005	0.0211	0.0131	0.9416
ABO	DBH	0.025	0	0.0125	0.9541
ABO	SLC2A6	0.0241	0	0.0121	0.9662
ABO	FAM163B	0.0157	0.0015	0.0086	0.9748
ABO	MED22	0.0141	0	0.0071	0.9819
ABO	BARHL1	0.0143	0	0.0071	0.989
ABO	AK8	0.0097	0	0.0048	0.9938
ABO	LCN1P1	0.0045	0	0.0022	0.996
ABO	REXO4	0.0002	0.0039	0.0021	0.9981
ABO	OBP2B	0.0023	0	0.0011	0.9992
ABO	TMEM8C	0.0017	0	0.0008	1
ACSL1	CENPU	0.3358	0	0.1679	0.1679	Scott RA, Scott LJ, Magi R, Marullo L, Gaulton KJ, Kaakinen M, et al. An Expanded Genome-Wide Association Study of Type 2 Diabetes in Europeans. Diabetes. 2017;66(11):2888-902.
ACSL1	CCDC110	0.0175	0.29	0.1538	0.3217
ACSL1	TRAPPC11	0.0143	0.2658	0.14	0.4617
ACSL1	IRF2	0.0316	0.2063	0.1189	0.5806
ACSL1	ANKRD37	0.0707	0.1001	0.0854	0.666
ACSL1	ACSL1	0.0333	0.1157	0.0745	0.7405
ACSL1	PRIMPOL	0.1319	0	0.066	0.8065
ACSL1	SLC25A4	0.0891	0	0.0445	0.851
ACSL1	LRP2BP	0.0433	0.0221	0.0327	0.8837
ACSL1	PDLIM3	0.0604	0	0.0302	0.9139
ACSL1	C4orf47	0.0582	0	0.0291	0.943
ACSL1	ENPP6	0.0295	0	0.0147	0.9577
ACSL1	CASP3	0.023	0	0.0115	0.9692
ACSL1	SNX25	0.0217	0	0.0108	0.98
ACSL1	UFSP2	0.0164	0	0.0082	0.9882
ACSL1	STOX2	0.0142	0	0.0071	0.9953
ACSL1	MLF1IP	0.0061	0	0.003	0.9983
ACSL1	CYP4V2	0.0018	0	0.0009	0.9992
ACSL1	SORBS2	0.0013	0	0.0006	0.9998
ADAMTS9	ATXN7	0.1424	1	0.5712	0.5712	Morris AP, Voight BF, Teslovich TM, Ferreira T, Segre AV, Steinthorsdottir V, et al. Large-scale association analysis provides insights into the genetic architecture and pathophysiology of type 2 diabetes. Nat Genet. 2012;44(9):981-90 | Voight BF, Scott LJ, Steinthorsdottir V, Morris AP, Dina C, Welch RP, et al. Twelve type 2 diabetes susceptibility loci identified through large-scale association…
ADAMTS9	C3orf49	0.3463	0	0.1732	0.7444
ADAMTS9	THOC7	0.2952	0	0.1476	0.892
ADAMTS9	ADAMTS9	0.1772	0	0.0886	0.9806
ADAMTS9	PSMD6	0.0333	0	0.0167	0.9973
ADAMTS9	PRICKLE2	0.0055	0	0.0027	1
ADCY5	ADCY5	0.4132	0.8535	0.6333	0.6333	Morris AP, Voight BF, Teslovich TM, Ferreira T, Segre AV, Steinthorsdottir V, et al. Large-scale association analysis provides insights into the genetic architecture and pathophysiology of type 2 diabetes. Nat Genet. 2012;44(9):981-90
ADCY5	SEMA5B	0.1679	0	0.0839	0.7172
ADCY5	PARP14	0.1588	0	0.0794	0.7966
ADCY5	SEC22A	0.024	0.0786	0.0513	0.8479
ADCY5	HSPBAP1	0.056	0.0265	0.0412	0.8891
ADCY5	KALRN	0.0735	0	0.0367	0.9258
ADCY5	ROPN1	0	0.0413	0.0207	0.9465
ADCY5	CCDC14	0.0412	0	0.0206	0.9671
ADCY5	PDIA5	0.0386	0	0.0193	0.9864
ADCY5	KPNA1	0.0106	0	0.0053	0.9917
ADCY5	MYLK	0.0071	0	0.0035	0.9952
ADCY5	DIRC2	0.0053	0	0.0026	0.9978
ADCY5	PARP15	0.0039	0	0.002	0.9998
ANK1	POLB	0.082	0.227	0.1545	0.1545	Imamura M, Maeda S, Yamauchi T, Hara K, Yasuda K, Morizono T, et al. A single-nucleotide polymorphism in ANK1 is associated with susceptibility to type 2 diabetes in Japanese populations. Hum Mol Genet. 2012;21(13):3042-9
ANK1	NKX6-3	0.2563	0	0.1282	0.2827
ANK1	ANK1	0.1314	0.069	0.1002	0.3829
ANK1	SFRP1	0.0628	0.1206	0.0917	0.4746
ANK1	AP3M2	0.1118	0.0626	0.0872	0.5618
ANK1	PLAT	0.1554	0	0.0777	0.6395
ANK1	CHRNA6	0.0031	0.1418	0.0725	0.712
ANK1	AGPAT6	0.0639	0.0778	0.0708	0.7828
ANK1	RNF170	0.0154	0.1179	0.0667	0.8495
ANK1	CHRNB3	0.0178	0.0962	0.057	0.9065
ANK1	IKBKB	0	0.0842	0.0421	0.9486
ANK1	GINS4	0.0571	0	0.0286	0.9772
ANK1	KAT6A	0.0254	0.0028	0.0141	0.9913
ANK1	GOLGA7	0.0176	0	0.0088	1.0001
ANKRD55	SETD9	0.4765	0.083	0.2797	0.2797	Morris AP, Voight BF, Teslovich TM, Ferreira T, Segre AV, Steinthorsdottir V, et al. Large-scale association analysis provides insights into the genetic architecture and pathophysiology of type 2 diabetes. Nat Genet. 2012;44(9):981-90
ANKRD55	CDC20B	0.0331	0.3475	0.1903	0.47
ANKRD55	PPAP2A	0.0192	0.3099	0.1646	0.6346
ANKRD55	IL6ST	0.0923	0.2312	0.1617	0.7963
ANKRD55	IL31RA	0.1587	0	0.0794	0.8757
ANKRD55	SLC38A9	0.0659	0	0.0329	0.9086
ANKRD55	MAP3K1	0.0633	0	0.0317	0.9403
ANKRD55	MIER3	0.042	0.0204	0.0312	0.9715
ANKRD55	GZMA	0.0293	0	0.0147	0.9862
ANKRD55	DDX4	0.0196	0.0081	0.0139	1.0001
AP3S2	PLIN1	0.0178	0.3628	0.1903	0.1903	Kooner JS, Saleheen D, Sim X, Sehmi J, Zhang W, Frossard P, et al. Genome-wide association study in individuals of South Asian ancestry identifies six new type 2 diabetes susceptibility loci. Nat Genet. 2011;43(10):984-9
AP3S2	HAPLN3	0.0528	0.139	0.0959	0.2862
AP3S2	MESP1	0.0981	0.0876	0.0929	0.3791
AP3S2	NGRN	0.0446	0.1257	0.0851	0.4642
AP3S2	CIB1	0.1462	0	0.0731	0.5373
AP3S2	MFGE8	0.0842	0.0556	0.0699	0.6072
AP3S2	AP3S2	0.1037	0.0342	0.0689	0.6761
AP3S2	SEMA4B	0.0975	0	0.0488	0.7249
AP3S2	IDH2	0.0448	0.0411	0.0429	0.7678
AP3S2	WDR93	0.0778	0	0.0389	0.8067
AP3S2	MRPS11	0.007	0.0561	0.0316	0.8383
AP3S2	TICRR	0.0125	0.046	0.0293	0.8676
AP3S2	BLM	0.0362	0.0043	0.0202	0.8878
AP3S2	POLG	0.0072	0.0296	0.0184	0.9062
AP3S2	ABHD2	0.0259	0.0026	0.0143	0.9205
AP3S2	ZNF774	0.0082	0.0133	0.0108	0.9313
AP3S2	ANPEP	0.0204	0	0.0102	0.9415
AP3S2	GDPGP1	0.0191	0	0.0096	0.9511
AP3S2	ZNF710	0.0172	0	0.0086	0.9597
AP3S2	IQGAP1	0.0169	0	0.0085	0.9682
AP3S2	FURIN	0.0142	0	0.0071	0.9753
AP3S2	MESP2	0.0087	0.0021	0.0054	0.9807
AP3S2	RCCD1	0.0099	0	0.005	0.9857
AP3S2	PRC1	0.009	0	0.0045	0.9902
AP3S2	KIF7	0.0085	0	0.0043	0.9945
AP3S2	CRTC3	0.0066	0	0.0033	0.9978
AP3S2	C15orf38-AP3S2	0.0028	0	0.0014	0.9992
AP3S2	GABARAPL3	0.0021	0	0.001	1.0002
APOE	FOXA3	0.0065	0.2867	0.1466	0.1466	Scott RA, Scott LJ, Magi R, Marullo L, Gaulton KJ, Kaakinen M, et al. An Expanded Genome-Wide Association Study of Type 2 Diabetes in Europeans. Diabetes. 2017;66(11):2888-902 | Mahajan A, Wessel J, Willems SM, Zhao W, Robertson NR, Chu AY, et al. Refining the accuracy of validated target identification through coding variant fine-mapping in type 2 diabetes. Nat Genet. 2018;50(4):559-71.
APOE	APOC4	0.0088	0.2302	0.1195	0.2661
APOE	APOE	0.1713	0.027	0.0991	0.3652
APOE	TOMM40	0.1121	0	0.056	0.4212
APOE	PVRL2	0.0943	0	0.0471	0.4683
APOE	APOC4-APOC2	0.0084	0.085	0.0467	0.515
APOE	ZNF227	0.0518	0.017	0.0344	0.5494
APOE	EML2	0.0123	0.047	0.0297	0.5791
APOE	RELB	0.0403	0.0117	0.026	0.6051
APOE	IGSF23	0.051	0.0006	0.0258	0.6309
APOE	ZNF233	0.027	0.0145	0.0207	0.6516
APOE	KLC3	0.0381	0	0.0191	0.6707
APOE	ZNF235	0.0242	0.0138	0.019	0.6897
APOE	CADM4	0.0073	0.03	0.0186	0.7083
APOE	ZNF285	0.0208	0.0145	0.0177	0.726
APOE	ZNF221	0.0183	0.0145	0.0164	0.7424
APOE	PPP1R37	0.0307	0	0.0153	0.7577
APOE	CEACAM19	0.0261	0.0006	0.0134	0.7711
APOE	ZNF230	0.0074	0.0181	0.0127	0.7838
APOE	ZNF404	0.0069	0.0181	0.0125	0.7963
APOE	GEMIN7	0.0248	0	0.0124	0.8087
APOE	CEACAM16	0.0156	0.0085	0.012	0.8207
APOE	CKM	0.0057	0.0179	0.0118	0.8325
APOE	ZNF180	0.0052	0.0181	0.0117	0.8442
APOE	ZNF112	0.0056	0.0145	0.0101	0.8543
APOE	BCL3	0.0198	0	0.0099	0.8642
APOE	PVR	0.0111	0.0087	0.0099	0.8741
APOE	ZNF283	0.0057	0.0138	0.0097	0.8838
APOE	PPM1N	0.0192	0	0.0096	0.8934
APOE	SYMPK	0.0189	0	0.0094	0.9028
APOE	ZNF225	0.0037	0.0145	0.0091	0.9119
APOE	ERCC2	0.0041	0.0128	0.0084	0.9203
APOE	ERCC1	0	0.0165	0.0083	0.9286
APOE	ZNF229	0	0.0145	0.0073	0.9359
APOE	ZNF226	0.0008	0.0138	0.0073	0.9432
APOE	PPP1R13L	0.0139	0	0.007	0.9502
APOE	LYPD5	0.0121	0.0009	0.0065	0.9567
APOE	TRAPPC6A	0.0126	0	0.0063	0.963
APOE	MARK4	0.0094	0	0.0047	0.9677
APOE	IRGQ	0.007	0	0.0035	0.9712
APOE	KCNN4	0.0068	0	0.0034	0.9746
APOE	ZNF296	0.0029	0.0037	0.0033	0.9779
APOE	ZNF45	0.0012	0.0043	0.0027	0.9806
APOE	ZNF223	0.0052	0	0.0026	0.9832
APOE	NOVA2	0.004	0.0011	0.0026	0.9858
APOE	CBLC	0.0035	0.0013	0.0024	0.9882
APOE	ZNF428	0.0029	0.0018	0.0024	0.9906
APOE	RTN2	0.0039	0	0.002	0.9926
APOE	BCAM	0.0025	0.0012	0.0018	0.9944
APOE	NKPD1	0.0024	0.0006	0.0015	0.9959
APOE	XRCC1	0.003	0	0.0015	0.9974
APOE	CEACAM20	0.0011	0.0006	0.0009	0.9983
APOE	GPR4	0.0017	0	0.0008	0.9991
APOE	APOC2	0	0.0014	0.0007	0.9998
APOE	BLOC1S3	0.0002	0	0.0001	0.9999
ARAP1	STARD10	0.3274	0.0989	0.2131	0.2131	Scott RA, Scott LJ, Magi R, Marullo L, Gaulton KJ, Kaakinen M, et al. An Expanded Genome-Wide Association Study of Type 2 Diabetes in Europeans. Diabetes. 2017;66(11):2888-902.
ARAP1	CLPB	0.0202	0.2595	0.1399	0.353
ARAP1	PHOX2A	0.0301	0.2045	0.1173	0.4703
ARAP1	FCHSD2	0.0634	0.115	0.0892	0.5595
ARAP1	FAM168A	0.0015	0.115	0.0582	0.6177
ARAP1	PDE2A	0.0894	0	0.0447	0.6624
ARAP1	ARAP1	0.0786	0	0.0393	0.7017
ARAP1	ATG16L2	0.0784	0	0.0392	0.7409
ARAP1	PAAF1	0.0132	0.0628	0.038	0.7789
ARAP1	FOLR1	0.0678	0	0.0339	0.8128
ARAP1	INPPL1	0.0643	0	0.0322	0.845
ARAP1	RAB6A	0.0165	0.0377	0.0271	0.8721
ARAP1	MRPL48	0.001	0.05	0.0255	0.8976
ARAP1	FOLR3	0.0046	0.0386	0.0216	0.9192
ARAP1	PLEKHB1	0.0185	0.0115	0.015	0.9342
ARAP1	ZNF705E	0.0199	0.0065	0.0132	0.9474
ARAP1	ARHGEF17	0.0221	0	0.0111	0.9585
ARAP1	FOLR2	0.0173	0	0.0086	0.9671
ARAP1	LAMTOR1	0.0167	0	0.0083	0.9754
ARAP1	SHANK2	0.015	0	0.0075	0.9829
ARAP1	LRTOMT	0.0148	0	0.0074	0.9903
ARAP1	P2RY6	0.0065	0	0.0033	0.9936
ARAP1	PPME1	0.0052	0	0.0026	0.9962
ARAP1	RELT	0.004	0	0.002	0.9982
ARAP1	ANAPC15	0.0037	0	0.0018	1
ARAP1	IL18BP	0.0002	0	0.0001	1.0001
ARL15	ESM1	0.0074	0.7521	0.3798	0.3798	Mahajan A, Go MJ, Zhang W, Below JE, Gaulton KJ, Ferreira T, et al. Genome-wide trans-ancestry meta-analysis provides insight into the genetic architecture of type 2 diabetes susceptibility. Nat Genet. 2014;46(3):234-44
ARL15	ARL15	0.3056	0	0.1528	0.5326
ARL15	GPX8	0.1874	0.0553	0.1214	0.654
ARL15	SNX18	0.1317	0.0223	0.077	0.731
ARL15	ITGA2	0.0273	0.122	0.0747	0.8057
ARL15	NDUFS4	0.0953	0	0.0477	0.8534
ARL15	GZMK	0.0304	0.0482	0.0393	0.8927
ARL15	SKIV2L2	0.0613	0	0.0306	0.9233
ARL15	CCNO	0.0604	0	0.0302	0.9535
ARL15	HSPB3	0.0428	0	0.0214	0.9749
ARL15	MCIDAS	0.032	0	0.016	0.9909
ARL15	FST	0.0183	0	0.0092	1.0001
BCAR1	BCAR1	0.0919	0.4953	0.2936	0.2936	Morris AP, Voight BF, Teslovich TM, Ferreira T, Segre AV, Steinthorsdottir V, et al. Large-scale association analysis provides insights into the genetic architecture and pathophysiology of type 2 diabetes. Nat Genet. 2012;44(9):981-90
BCAR1	GABARAPL2	0.109	0.1201	0.1145	0.4081
BCAR1	ZFP1	0.1852	0.0269	0.1061	0.5142
BCAR1	LDHD	0.055	0.0855	0.0702	0.5844
BCAR1	ZNRF1	0.0501	0.0529	0.0515	0.6359
BCAR1	TERF2IP	0.0462	0.0556	0.0509	0.6868
BCAR1	KARS	0.0532	0.031	0.0421	0.7289
BCAR1	CFDP1	0.0715	0.0046	0.0381	0.767
BCAR1	RFWD3	0.0517	0.0232	0.0374	0.8044
BCAR1	CHST5	0.034	0.0319	0.033	0.8374
BCAR1	FA2H	0.0623	0	0.0311	0.8685
BCAR1	TMEM231	0.0051	0.0555	0.0303	0.8988
BCAR1	PSMD7	0.0511	0	0.0255	0.9243
BCAR1	CTRB1	0.0446	0	0.0223	0.9466
BCAR1	CTRB2	0.0428	0	0.0214	0.968
BCAR1	ADAT1	0.0361	0	0.018	0.986
BCAR1	CHST6	0.002	0.0176	0.0098	0.9958
BCAR1	GLG1	0.0083	0	0.0041	0.9999
BCL11A	KIAA1841	0.2729	0.313	0.293	0.293	Morris AP, Voight BF, Teslovich TM, Ferreira T, Segre AV, Steinthorsdottir V, et al. Large-scale association analysis provides insights into the genetic architecture and pathophysiology of type 2 diabetes. Nat Genet. 2012;44(9):981-90
BCL11A	AHSA2	0.3251	0.1613	0.2432	0.5362
BCL11A	REL	0.077	0.3798	0.2284	0.7646
BCL11A	PAPOLG	0.1592	0.0267	0.0929	0.8575
BCL11A	BCL11A	0.0262	0.1192	0.0727	0.9302
BCL11A	PUS10	0.1397	0	0.0699	1.0001
BCL2A	KDSR	0.2193	0.5977	0.4085	0.4085	Saxena R, Elbers CC, Guo Y, Peter I, Gaunt TR, Mega JL, et al. Large-scale gene-centric meta-analysis across 39 studies identifies type 2 diabetes loci. Am J Hum Genet. 2012;90(3):410-25
BCL2A	SERPINB7	0.0998	0.1747	0.1372	0.5457
BCL2A	ZCCHC2	0.0403	0.2275	0.1339	0.6796
BCL2A	SERPINB5	0.2366	0	0.1183	0.7979
BCL2A	PHLPP1	0.1763	0	0.0882	0.8861
BCL2A	HMSD	0.0897	0	0.0448	0.9309
BCL2A	SERPINB4	0.0428	0	0.0214	0.9523
BCL2A	SERPINB11	0.0363	0	0.0181	0.9704
BCL2A	SERPINB8	0.0284	0	0.0142	0.9846
BCL2A	VPS4B	0.0216	0	0.0108	0.9954
BCL2A	SERPINB13	0.009	0	0.0045	0.9999
C2CD4A	C2CD4B	0.2052	0.4166	0.3109	0.3109	Yamauchi T, Hara K, Maeda S, Yasuda K, Takahashi A, Horikoshi M, et al. A genome-wide association study in the Japanese population identifies susceptibility loci for type 2 diabetes at UBE2E2 and C2CD4A-C2CD4B. Nat Genet. 2010;42(10):864-8
C2CD4A	C2CD4A	0.1747	0.3624	0.2686	0.5795
C2CD4A	VPS13C	0.4198	0	0.2099	0.7894
C2CD4A	APH1B	0.0568	0.1658	0.1113	0.9007
C2CD4A	TLN2	0.0944	0.0552	0.0748	0.9755
C2CD4A	TPM1	0.0358	0	0.0179	0.9934
C2CD4A	LACTB	0.0078	0	0.0039	0.9973
C2CD4A	USP3	0.0057	0	0.0028	1.0001
CCND2	FOXM1	0.0363	0.6008	0.3185	0.3185	Scott RA, Scott LJ, Magi R, Marullo L, Gaulton KJ, Kaakinen M, et al. An Expanded Genome-Wide Association Study of Type 2 Diabetes in Europeans. Diabetes. 2017;66(11):2888-902.
CCND2	KCNA5	0.1741	0.0342	0.1042	0.4227
CCND2	RAD51AP1	0.1565	0.0247	0.0906	0.5133
CCND2	C12orf4	0.0963	0.0498	0.0731	0.5864
CCND2	AKAP3	0.1033	0.0425	0.0729	0.6593
CCND2	DYRK4	0.0728	0.0686	0.0707	0.73
CCND2	GALNT8	0.0123	0.1108	0.0616	0.7916
CCND2	CCND2	0.0859	0.0166	0.0512	0.8428
CCND2	CRACR2A	0.0956	0	0.0478	0.8906
CCND2	TSPAN9	0.0409	0.035	0.038	0.9286
CCND2	PARP11	0.0669	0	0.0335	0.9621
CCND2	FGF6	0.0328	0.0169	0.0248	0.9869
CCND2	NDUFA9	0.0262	0.0002	0.0132	1.0001
CDC123	UPF2	0.0123	0.6773	0.3448	0.3448	Zeggini E, Scott LJ, Saxena R, Voight BF, Marchini JL, Hu T, et al. Meta-analysis of genome-wide association data and large-scale replication identifies additional susceptibility loci for type 2 diabetes. Nat Genet. 2008;40(5):638-45
CDC123	CAMK1D	0.404	0	0.202	0.5468
CDC123	CELF2-AS1	0.1286	0.0807	0.1047	0.6515
CDC123	UCMA	0.0614	0.1334	0.0974	0.7489
CDC123	ECHDC3	0.0406	0.0696	0.0551	0.804
CDC123	CDC123	0.0908	0	0.0454	0.8494
CDC123	SEC61A2	0.0892	0	0.0446	0.894
CDC123	MCM10	0.0634	0	0.0317	0.9257
CDC123	USP6NL	0.0135	0.039	0.0262	0.9519
CDC123	NUDT5	0.0511	0	0.0255	0.9774
CDC123	DHTKD1	0.0205	0	0.0103	0.9877
CDC123	OPTN	0.0159	0	0.0079	0.9956
CDC123	CCDC3	0.0086	0	0.0043	0.9999
CDKAL1	SOX4	0.9133	0.3356	0.6245	0.6245	Morris AP, Voight BF, Teslovich TM, Ferreira T, Segre AV, Steinthorsdottir V, et al. Large-scale association analysis provides insights into the genetic architecture and pathophysiology of type 2 diabetes. Nat Genet. 2012;44(9):981-90 | Voight BF, Scott LJ, Steinthorsdottir V, Morris AP, Dina C, Welch RP, et al. Twelve type 2 diabetes susceptibility loci identified through large-scale association…
CDKAL1	CDKAL1	0.0519	0.6644	0.3581	0.9826
CDKAL1	MBOAT1	0.0349	0	0.0174	1
CDKN2AB	CDKN2B	0.044	0.4785	0.2613	0.2613	Morris AP, Voight BF, Teslovich TM, Ferreira T, Segre AV, Steinthorsdottir V, et al. Large-scale association analysis provides insights into the genetic architecture and pathophysiology of type 2 diabetes. Nat Genet. 2012;44(9):981-90 | Voight BF, Scott LJ, Steinthorsdottir V, Morris AP, Dina C, Welch RP, et al. Twelve type 2 diabetes susceptibility loci identified through large-scale association…
CDKN2AB	DMRTA1	0.3991	0	0.1995	0.4608
CDKN2AB	IFNB1	0.1809	0.0975	0.1392	0.6
CDKN2AB	IFNA5	0.0817	0.0687	0.0752	0.6752
CDKN2AB	MTAP	0.0213	0.0922	0.0567	0.7319
CDKN2AB	IFNA16	0.0346	0.074	0.0543	0.7862
CDKN2AB	CDKN2A	0.0432	0.0557	0.0495	0.8357
CDKN2AB	IFNA13	0.0988	0	0.0494	0.8851
CDKN2AB	IFNA17	0.0337	0.0646	0.0492	0.9343
CDKN2AB	IFNA8	0.0284	0.0687	0.0485	0.9828
CDKN2AB	KLHL9	0.0342	0	0.0171	0.9999
CENPW	CENPW	0.7087	0.9596	0.8341	0.8341	Fuchsberger C, Flannick J, Teslovich TM, Mahajan A, Agarwala V, Gaulton KJ, et al. The genetic architecture of type 2 diabetes. Nature. 2016;536(7614):41-7
CENPW	HINT3	0.266	0	0.133	0.9671
CENPW	RSPO3	0.0074	0.0404	0.0239	0.991
CENPW	TRMT11	0.0136	0	0.0068	0.9978
CENPW	NCOA7	0.0043	0	0.0022	1
CILP2	TM6SF2	0.0816	0.1479	0.1147	0.1147	Morris AP, Voight BF, Teslovich TM, Ferreira T, Segre AV, Steinthorsdottir V, et al. Large-scale association analysis provides insights into the genetic architecture and pathophysiology of type 2 diabetes. Nat Genet. 2012;44(9):981-90
CILP2	ZNF101	0.1381	0.0344	0.0863	0.201
CILP2	HAPLN4	0.0134	0.1549	0.0841	0.2851
CILP2	ARMC6	0.1501	0.0163	0.0832	0.3683
CILP2	GDF1	0	0.1178	0.0589	0.4272
CILP2	ATP13A1	0.0868	0.0223	0.0546	0.4818
CILP2	C19orf60	0.0101	0.0951	0.0526	0.5344
CILP2	NCAN	0.0227	0.0794	0.0511	0.5855
CILP2	YJEFN3	0	0.1001	0.05	0.6355
CILP2	CERS1	0.0932	0	0.0466	0.6821
CILP2	MAU2	0.0098	0.0591	0.0344	0.7165
CILP2	ZNF506	0.0582	0	0.0291	0.7456
CILP2	MAST3	0.0149	0.0389	0.0269	0.7725
CILP2	FKBP8	0.0384	0.0097	0.024	0.7965
CILP2	ZNF682	0.0443	0	0.0222	0.8187
CILP2	COPE	0.0411	0	0.0205	0.8392
CILP2	HOMER3	0.0019	0.0357	0.0188	0.858
CILP2	LPAR2	0.0256	0.0107	0.0182	0.8762
CILP2	TMEM59L	0.0357	0	0.0179	0.8941
CILP2	TSSK6	0	0.028	0.014	0.9081
CILP2	PGPEP1	0.0051	0.0209	0.013	0.9211
CILP2	CILP2	0	0.0218	0.0109	0.932
CILP2	IL12RB1	0.0211	0	0.0105	0.9425
CILP2	GMIP	0.0186	0	0.0093	0.9518
CILP2	PBX4	0.0165	0	0.0083	0.9601
CILP2	SUGP1	0.008	0.007	0.0075	0.9676
CILP2	RFXANK	0.0146	0	0.0073	0.9749
CILP2	ZNF93	0.0137	0	0.0069	0.9818
CILP2	SUGP2	0.0134	0	0.0067	0.9885
CILP2	UPF1	0.0118	0	0.0059	0.9944
CILP2	ELL	0.0088	0	0.0044	0.9988
CILP2	NDUFA13	0.0018	0	0.0009	0.9997
CILP2	GATAD2A	0.0007	0	0.0003	1
CMIP	SDR42E1	0.0204	0.2834	0.1519	0.1519	Scott RA, Scott LJ, Magi R, Marullo L, Gaulton KJ, Kaakinen M, et al. An Expanded Genome-Wide Association Study of Type 2 Diabetes in Europeans. Diabetes. 2017;66(11):2888-902.
CMIP	PKD1L2	0.0807	0.1938	0.1372	0.2891
CMIP	GAN	0.1307	0.0486	0.0896	0.3787
CMIP	PLCG2	0.1778	0	0.0889	0.4676
CMIP	CMC2	0.0203	0.151	0.0856	0.5532
CMIP	CMIP	0.0951	0.0749	0.085	0.6382
CMIP	BCO1	0.0612	0.0906	0.0759	0.7141
CMIP	ATMIN	0.144	0	0.072	0.7861
CMIP	MPHOSPH6	0.0489	0.0847	0.0668	0.8529
CMIP	CDYL2	0.0268	0.064	0.0454	0.8983
CMIP	C16orf46	0.0742	0	0.0371	0.9354
CMIP	GCSH	0.0414	0.0092	0.0253	0.9607
CMIP	HSD17B2	0.0289	0	0.0144	0.9751
CMIP	CENPN	0.0269	0	0.0135	0.9886
CMIP	DYNLRB2	0.0227	0	0.0114	1
DGKB	DGKB	0.756	0.2456	0.5008	0.5008	Morris AP, Voight BF, Teslovich TM, Ferreira T, Segre AV, Steinthorsdottir V, et al. Large-scale association analysis provides insights into the genetic architecture and pathophysiology of type 2 diabetes. Nat Genet. 2012;44(9):981-90
DGKB	MEOX2	0.0699	0.7544	0.4121	0.9129
DGKB	AGMO	0.1441	0	0.072	0.9849
DGKB	ETV1	0.0301	0	0.015	0.9999
DNER	SP110	0.0981	0.462	0.2801	0.2801	Hanson RL, Guo T, Muller YL, Fleming J, Knowler WC, Kobes S, et al. Strong parent-of-origin effects in the association of KCNQ1 variants with type 2 diabetes in American Indians. Diabetes. 2013;62(8):2984-91.
DNER	PID1	0.2583	0.0977	0.178	0.4581
DNER	DNER	0.1206	0.1981	0.1594	0.6175
DNER	SP140	0.1999	0.088	0.144	0.7615
DNER	TRIP12	0.2688	0	0.1344	0.8959
DNER	SLC16A14	0.0232	0.1541	0.0887	0.9846
DNER	CAB39	0.0285	0	0.0143	0.9989
DNER	PSMD1	0.0024	0	0.0012	1.0001
DUSP8	KRTAP5-2	0.3455	0	0.1727	0.1727	Kong A, Steinthorsdottir V, Masson G, Thorleifsson G, Sulem P, Besenbacher S, et al. Parental origin of sequence variants associated with complex diseases. Nature. 2009;462(7275):868-74
DUSP8	IGF2	0.0398	0.3002	0.17	0.3427
DUSP8	PNPLA2	0.028	0.1294	0.0787	0.4214
DUSP8	B4GALNT4	0.0263	0.0649	0.0456	0.467
DUSP8	INS-IGF2	0.0114	0.0795	0.0455	0.5125
DUSP8	TNNI2	0.0285	0.0497	0.0391	0.5516
DUSP8	TNNT3	0.0334	0.0413	0.0374	0.589
DUSP8	TSPAN4	0.0258	0.0419	0.0339	0.6229
DUSP8	INS	0	0.0624	0.0312	0.6541
DUSP8	CHID1	0.0195	0.0367	0.0281	0.6822
DUSP8	MRPL23	0.0056	0.041	0.0233	0.7055
DUSP8	CD151	0.0466	0	0.0233	0.7288
DUSP8	DUSP8	0.0369	0.0061	0.0215	0.7503
DUSP8	ASCL2	0.043	0	0.0215	0.7718
DUSP8	CDHR5	0.0068	0.0349	0.0209	0.7927
DUSP8	DEAF1	0.0397	0	0.0199	0.8126
DUSP8	CEND1	0.0299	0.0091	0.0195	0.8321
DUSP8	BRSK2	0.0124	0.0255	0.019	0.8511
DUSP8	PIDD1	0.0348	0	0.0174	0.8685
DUSP8	KRTAP5-1	0.0287	0	0.0144	0.8829
DUSP8	H19	0	0.0241	0.0121	0.895
DUSP8	PTDSS2	0.024	0	0.012	0.907
DUSP8	LMNTD2	0.0222	0	0.0111	0.9181
DUSP8	TOLLIP	0.0204	0	0.0102	0.9283
DUSP8	SYT8	0.0039	0.0164	0.0101	0.9384
DUSP8	LSP1	0	0.0187	0.0093	0.9477
DUSP8	HRAS	0.0137	0	0.0068	0.9545
DUSP8	CRACR2B	0.013	0	0.0065	0.961
DUSP8	RPLP2	0.0107	0	0.0053	0.9663
DUSP8	KRTAP5-3	0.0106	0	0.0053	0.9716
DUSP8	IRF7	0.0105	0	0.0052	0.9768
DUSP8	MOB2	0	0.0103	0.0051	0.9819
DUSP8	TRPM5	0.0013	0.008	0.0046	0.9865
DUSP8	KRTAP5-4	0.0083	0	0.0041	0.9906
DUSP8	KCNQ1	0.0075	0	0.0037	0.9943
DUSP8	SIGIRR	0.0042	0	0.0021	0.9964
DUSP8	PDDC1	0.0037	0	0.0018	0.9982
DUSP8	MUC5B	0.0023	0	0.0011	0.9993
DUSP8	PKP3	0.0013	0	0.0006	0.9999
FAF1	DMRTA2	0.3817	0.7956	0.5886	0.5886	Mahajan A, Go MJ, Zhang W, Below JE, Gaulton KJ, Ferreira T, et al. Genome-wide trans-ancestry meta-analysis provides insight into the genetic architecture of type 2 diabetes susceptibility. Nat Genet. 2014;46(3):234-44
FAF1	CDKN2C	0.2476	0	0.1238	0.7124
FAF1	EPS15	0.2177	0	0.1089	0.8213
FAF1	RNF11	0.0085	0.1571	0.0828	0.9041
FAF1	FAF1	0.1015	0	0.0508	0.9549
FAF1	AGBL4	0	0.0473	0.0237	0.9786
FAF1	NRD1	0.0429	0	0.0215	1.0001
FTO	FTO	0.5038	0.2575	0.3806	0.3806	Morris AP, Voight BF, Teslovich TM, Ferreira T, Segre AV, Steinthorsdottir V, et al. Large-scale association analysis provides insights into the genetic architecture and pathophysiology of type 2 diabetes. Nat Genet. 2012;44(9):981-90
FTO	AKTIP	0.2799	0.0653	0.1726	0.5532
FTO	RPGRIP1L	0.0079	0.3058	0.1368	0.69
FTO	IRX3	0.0107	0.1747	0.0927	0.8027
FTO	RBL2	0.1367	0.035	0.0859	0.8886
FTO	IRX5	0.034	0.0806	0.0573	0.9459
FTO	CHD9	0.027	0.0811	0.0541	1
GCC1	LEP	0.0941	0.445	0.2696	0.2696
GCC1	PAX4	0.1033	0.2878	0.1955	0.4651
GCC1	RBM28	0.0881	0.2259	0.157	0.6221
GCC1	ZNF800	0.1866	0.0042	0.0954	0.7175
GCC1	GCC1	0.1396	0.0371	0.0884	0.8059
GCC1	SND1	0.11	0	0.055	0.8609
GCC1	LRRC4	0.085	0	0.0425	0.9034
GCC1	ARF5	0.083	0	0.0415	0.9449
GCC1	GRM8	0.0773	0	0.0387	0.9836
GCC1	METTL2B	0.0252	0	0.0126	0.9962
GCC1	FSCN3	0.0077	0	0.0038	1
GCK	GCK	0.0383	0.4406	0.2395	0.2395	Dupuis J, Langenberg C, Prokopenko I, Saxena R, Soranzo N, Jackson AU, et al. New genetic loci implicated in fasting glucose homeostasis and their impact on type 2 diabetes risk. Nat Genet. 2010;42(2):105-16
GCK	MYO1G	0.0455	0.0721	0.0588	0.2983
GCK	NUDCD3	0.0367	0.08	0.0583	0.3566
GCK	DBNL	0.0361	0.0799	0.058	0.4146
GCK	AEBP1	0.0331	0.0697	0.0514	0.466
GCK	NPC1L1	0.0882	0	0.0441	0.5101
GCK	DDX56	0.0531	0.0344	0.0438	0.5539
GCK	URGCP	0.0807	0	0.0403	0.5942
GCK	SPDYE1	0.0723	0.0043	0.0383	0.6325
GCK	COA1	0.0222	0.0536	0.0379	0.6704
GCK	PPIA	0.0405	0.026	0.0332	0.7036
GCK	UBE2D4	0.0144	0.051	0.0327	0.7363
GCK	BLVRA	0.0628	0	0.0314	0.7677
GCK	POLM	0.06	0	0.03	0.7977
GCK	CAMK2B	0.0089	0.0368	0.0229	0.8206
GCK	ZMIZ2	0.0458	0	0.0229	0.8435
GCK	POLD2	0.0423	0	0.0211	0.8646
GCK	YKT6	0.0417	0	0.0209	0.8855
GCK	H2AFV	0.0172	0.0237	0.0205	0.906
GCK	MRPL32	0.0112	0.0268	0.019	0.925
GCK	PURB	0.0375	0	0.0188	0.9438
GCK	MRPS24	0.0205	0	0.0103	0.9541
GCK	HECW1	0.0192	0	0.0096	0.9637
GCK	CCM2	0.0151	0.0009	0.008	0.9717
GCK	ADCY1	0.0141	0	0.007	0.9787
GCK	PGAM2	0.0133	0	0.0067	0.9854
GCK	OGDH	0.0132	0	0.0066	0.992
GCK	TMED4	0.0111	0	0.0056	0.9976
GCK	STK17A	0.005	0	0.0025	1.0001
GCKR	GCKR	0.0968	0.1958	0.1463	0.1463	Dupuis J, Langenberg C, Prokopenko I, Saxena R, Soranzo N, Jackson AU, et al. New genetic loci implicated in fasting glucose homeostasis and their impact on type 2 diabetes risk. Nat Genet. 2010;42(2):105-16
GCKR	RBKS	0.0061	0.1311	0.0686	0.2149
GCKR	EMILIN1	0.0422	0.087	0.0646	0.2795
GCKR	CCDC121	0.0003	0.1192	0.0597	0.3392
GCKR	ABHD1	0.0813	0.0313	0.0563	0.3955
GCKR	PREB	0.1124	0	0.0562	0.4517
GCKR	AGBL5	0.0882	0	0.0441	0.4958
GCKR	UCN	0	0.0881	0.044	0.5398
GCKR	SLC30A3	0.0474	0.0405	0.0439	0.5837
GCKR	TRIM54	0.0807	0	0.0403	0.624
GCKR	CAD	0.0763	0	0.0382	0.6622
GCKR	MPV17	0.0009	0.0752	0.0381	0.7003
GCKR	DNAJC5G	0.0017	0.07	0.0359	0.7362
GCKR	IFT172	0.0262	0.0403	0.0332	0.7694
GCKR	ZNF512	0.063	0	0.0315	0.8009
GCKR	TCF23	0.008	0.0432	0.0256	0.8265
GCKR	CENPA	0.0245	0.0184	0.0215	0.848
GCKR	MRPL33	0.0048	0.0374	0.0211	0.8691
GCKR	ATRAID	0.0415	0	0.0208	0.8899
GCKR	NRBP1	0.0406	0	0.0203	0.9102
GCKR	OST4	0.0237	0	0.0118	0.922
GCKR	PPM1G	0.0235	0	0.0117	0.9337
GCKR	GTF3C2	0	0.0185	0.0093	0.943
GCKR	HADHA	0.0179	0	0.009	0.952
GCKR	EIF2B4	0.016	0	0.008	0.96
GCKR	TMEM214	0.0145	0	0.0073	0.9673
GCKR	HADHB	0.0095	0.0026	0.0061	0.9734
GCKR	KRTCAP3	0.0095	0.0015	0.0055	0.9789
GCKR	ZNF513	0.0102	0	0.0051	0.984
GCKR	SUPT7L	0.0097	0	0.0049	0.9889
GCKR	KHK	0.0067	0	0.0033	0.9922
GCKR	FNDC4	0.0049	0	0.0025	0.9947
GCKR	SNX17	0.0033	0	0.0017	0.9964
GCKR	MAPRE3	0.0031	0	0.0016	0.998
GCKR	CGREF1	0.0027	0	0.0014	0.9994
GCKR	C2orf16	0.0019	0	0.0009	1.0003
GIP	GIP	0.0172	0.3597	0.1885	0.1885	Scott RA, Scott LJ, Magi R, Marullo L, Gaulton KJ, Kaakinen M, et al. An Expanded Genome-Wide Association Study of Type 2 Diabetes in Europeans. Diabetes. 2017;66(11):2888-902.
GIP	TAC4	0.0032	0.1396	0.0714	0.2599
GIP	HOXB2	0.0713	0.0607	0.066	0.3259
GIP	GNGT2	0.0431	0.0708	0.057	0.3829
GIP	UBE2Z	0.0991	0	0.0496	0.4325
GIP	TTLL6	0.0931	0	0.0465	0.479
GIP	HOXB6	0.0093	0.0809	0.0451	0.5241
GIP	HOXB9	0.0468	0.0308	0.0388	0.5629
GIP	SCRN2	0.0689	0	0.0345	0.5974
GIP	KAT7	0.0332	0.0289	0.031	0.6284
GIP	ATP5G1	0.0425	0.0165	0.0295	0.6579
GIP	ABI3	0.0284	0.0304	0.0294	0.6873
GIP	HOXB7	0.0019	0.054	0.028	0.7153
GIP	SNF8	0.0515	0	0.0258	0.7411
GIP	COPZ2	0.0173	0.034	0.0256	0.7667
GIP	MRPL10	0.0261	0.0134	0.0198	0.7865
GIP	PHOSPHO1	0.0371	0	0.0185	0.805
GIP	CALCOCO2	0.0368	0	0.0184	0.8234
GIP	SP2	0.0324	0	0.0162	0.8396
GIP	CBX1	0.0291	0	0.0145	0.8541
GIP	PNPO	0.0256	0	0.0128	0.8669
GIP	SKAP1	0.0248	0	0.0124	0.8793
GIP	PDK2	0.0167	0.0078	0.0122	0.8915
GIP	PRAC2	0	0.0207	0.0104	0.9019
GIP	PRAC1	0	0.0207	0.0104	0.9123
GIP	IGF2BP1	0.0106	0.0097	0.0101	0.9224
GIP	HOXB3	0.0196	0	0.0098	0.9322
GIP	NXPH3	0.0168	0	0.0084	0.9406
GIP	LRRC46	0.006	0.0085	0.0072	0.9478
GIP	ZNF652	0.0068	0.007	0.0069	0.9547
GIP	DLX4	0.0127	0	0.0064	0.9611
GIP	HOXB1	0.0128	0	0.0064	0.9675
GIP	PHB	0.0127	0	0.0063	0.9738
GIP	HOXB5	0.0121	0	0.006	0.9798
GIP	SLC35B1	0.0114	0	0.0057	0.9855
GIP	HOXB8	0.0089	0	0.0045	0.99
GIP	NFE2L1	0.0083	0	0.0042	0.9942
GIP	NGFR	0.0005	0.0059	0.0032	0.9974
GIP	SP6	0.0044	0	0.0022	0.9996
GIP	SNX11	0.0012	0	0.0006	1.0002
GIP	KPNB1	0	0	0	1.0002
GIPR	FOXA3	0.0104	0.2975	0.1539	0.1539	Morris AP, Voight BF, Teslovich TM, Ferreira T, Segre AV, Steinthorsdottir V, et al. Large-scale association analysis provides insights into the genetic architecture and pathophysiology of type 2 diabetes. Nat Genet. 2012;44(9):981-90
GIPR	GIPR	0.1083	0.0819	0.0951	0.249
GIPR	OPA3	0.0825	0.0904	0.0864	0.3354
GIPR	EML2	0.0473	0.0488	0.048	0.3834
GIPR	DMPK	0.0363	0.0593	0.0478	0.4312
GIPR	SLC1A5	0.0045	0.0824	0.0435	0.4747
GIPR	GNG8	0.0146	0.0608	0.0377	0.5124
GIPR	SNRPD2	0.0405	0.0196	0.03	0.5424
GIPR	PTGIR	0.0492	0	0.0246	0.567
GIPR	ERCC2	0.0342	0.0133	0.0238	0.5908
GIPR	SIX5	0.037	0.0094	0.0232	0.614
GIPR	RELB	0.0336	0.0121	0.0229	0.6369
GIPR	APOE	0.0134	0.0281	0.0207	0.6576
GIPR	NANOS2	0.0401	0	0.0201	0.6777
GIPR	ERCC1	0.0226	0.0172	0.0199	0.6976
GIPR	VASP	0.0218	0.0111	0.0164	0.714
GIPR	NOVA2	0.03	0.0012	0.0156	0.7296
GIPR	DMWD	0.0263	0.0025	0.0144	0.744
GIPR	CD3EAP	0.0054	0.0229	0.0141	0.7581
GIPR	RSPH6A	0.0062	0.0219	0.014	0.7721
GIPR	FKRP	0.0063	0.0211	0.0137	0.7858
GIPR	KLC3	0.0268	0	0.0134	0.7992
GIPR	PPM1N	0.025	0	0.0125	0.8117
GIPR	CKM	0.005	0.0186	0.0118	0.8235
GIPR	IRF2BP1	0.0234	0	0.0117	0.8352
GIPR	RTN2	0.0223	0	0.0111	0.8463
GIPR	CEACAM16	0.0124	0.0088	0.0106	0.8569
GIPR	ZNF296	0.017	0.0038	0.0104	0.8673
GIPR	IGFL2	0.0106	0.0092	0.0099	0.8772
GIPR	CLASRP	0.0028	0.0168	0.0098	0.887
GIPR	PPP5C	0.0009	0.0185	0.0097	0.8967
GIPR	GEMIN7	0.0192	0	0.0096	0.9063
GIPR	QPCTL	0.0188	0	0.0094	0.9157
GIPR	PPP5D1	0.0051	0.0101	0.0076	0.9233
GIPR	SYMPK	0.0135	0	0.0068	0.9301
GIPR	MYPOP	0.0133	0	0.0066	0.9367
GIPR	FOSB	0.0131	0	0.0065	0.9432
GIPR	TOMM40	0.0126	0	0.0063	0.9495
GIPR	DACT3	0.0078	0.0041	0.006	0.9555
GIPR	BLOC1S3	0.0113	0	0.0056	0.9611
GIPR	PPP1R37	0.0108	0	0.0054	0.9665
GIPR	APOC1	0.0108	0	0.0054	0.9719
GIPR	MARK4	0.0098	0	0.0049	0.9768
GIPR	PVRL2	0.0099	0	0.0049	0.9817
GIPR	HIF3A	0.0028	0.0061	0.0044	0.9861
GIPR	PPP1R13L	0.0079	0	0.0039	0.99
GIPR	BCAM	0.0044	0.0013	0.0028	0.9928
GIPR	ARHGAP35	0.0051	0	0.0026	0.9954
GIPR	IGFL4	0.0034	0	0.0017	0.9971
GIPR	CCDC8	0.0018	0	0.0009	0.998
GIPR	CBLC	0	0.0013	0.0007	0.9987
GIPR	EXOC3L2	0.0011	0	0.0005	0.9992
GIPR	CALM3	0.0007	0	0.0003	0.9995
GIPR	CCDC61	0.0003	0	0.0001	0.9996
GIPR	PRKD2	0	0	0	0.9996
GLIS3	RFX3	0.169	0.6071	0.388	0.388	Cho YS, Chen CH, Hu C, Long J, Ong RT, Sim X, et al. Meta-analysis of genome-wide association studies identifies eight new loci for type 2 diabetes in east Asians. Nat Genet. 2011;44(1):67-72
GLIS3	GLIS3	0.0749	0.2335	0.1542	0.5422
GLIS3	RCL1	0.1994	0.0968	0.1481	0.6903
GLIS3	AK3	0.0915	0.0483	0.0699	0.7602
GLIS3	CDC37L1	0.1276	0	0.0638	0.824
GLIS3	CD274	0.1233	0	0.0616	0.8856
GLIS3	PPAPDC2	0.0875	0	0.0437	0.9293
GLIS3	JAK2	0.0677	0.0132	0.0404	0.9697
GLIS3	SLC1A1	0.0278	0.0011	0.0145	0.9842
GLIS3	PLGRKT	0.0159	0	0.0079	0.9921
GLIS3	PDCD1LG2	0.0154	0	0.0077	0.9998
GLP2R	GLP2R	0.186	0.5563	0.3712	0.3712	Scott RA, Scott LJ, Magi R, Marullo L, Gaulton KJ, Kaakinen M, et al. An Expanded Genome-Wide Association Study of Type 2 Diabetes in Europeans. Diabetes. 2017;66(11):2888-902.
GLP2R	RCVRN	0.3416	0	0.1708	0.542
GLP2R	MYH8	0.02	0.2397	0.1299	0.6719
GLP2R	STX8	0.0415	0.0997	0.0706	0.7425
GLP2R	MYH3	0.0619	0.0652	0.0635	0.806
GLP2R	SCO1	0.0869	0	0.0435	0.8495
GLP2R	DHRS7C	0.0861	0	0.0431	0.8926
GLP2R	ADPRM	0.0603	0	0.0301	0.9227
GLP2R	USP43	0.0551	0	0.0276	0.9503
GLP2R	GAS7	0.0333	0.0032	0.0183	0.9686
GLP2R	MYH4	0.0012	0.0343	0.0178	0.9864
GLP2R	NTN1	0.0132	0	0.0066	0.993
GLP2R	MYH13	0.0058	0	0.0029	0.9959
GLP2R	MYH2	0.0052	0	0.0026	0.9985
GLP2R	PIRT	0.0018	0.0016	0.0017	1.0002
GPSM1	INPP5E	0.0151	0.2262	0.1207	0.1207	Hara K, Fujita H, Johnson TA, Yamauchi T, Yasuda K, Horikoshi M, et al. Genome-wide association study identifies three novel loci for type 2 diabetes. Hum Mol Genet. 2014;23(1):239-46
GPSM1	C9orf116	0.139	0.0734	0.1062	0.2269
GPSM1	EGFL7	0.12	0.0632	0.0916	0.3185
GPSM1	GLT6D1	0.0056	0.1153	0.0605	0.379
GPSM1	GPSM1	0.0902	0	0.0451	0.4241
GPSM1	LCN8	0.048	0.0357	0.0419	0.466
GPSM1	RNF224	0.0314	0.0476	0.0395	0.5055
GPSM1	AGPAT2	0	0.0737	0.0369	0.5424
GPSM1	CARD9	0.0689	0	0.0344	0.5768
GPSM1	LCN15	0	0.0685	0.0342	0.611
GPSM1	NSMF	0.014	0.0482	0.0311	0.6421
GPSM1	TOR4A	0.0179	0.0355	0.0267	0.6688
GPSM1	TPRN	0.047	0	0.0235	0.6923
GPSM1	DNLZ	0.0461	0	0.0231	0.7154
GPSM1	CAMSAP1	0.0282	0.0179	0.0231	0.7385
GPSM1	NACC2	0.046	0	0.023	0.7615
GPSM1	FUT7	0.0457	0	0.0228	0.7843
GPSM1	PMPCA	0.021	0.0232	0.0221	0.8064
GPSM1	SEC16A	0.042	0	0.021	0.8274
GPSM1	ABCA2	0	0.0343	0.0171	0.8445
GPSM1	QSOX2	0	0.0317	0.0159	0.8604
GPSM1	FAM69B	0.0307	0	0.0153	0.8757
GPSM1	DPP7	0	0.03	0.015	0.8907
GPSM1	FAM166A	0.0002	0.0299	0.015	0.9057
GPSM1	PTGDS	0.0279	0	0.014	0.9197
GPSM1	EDF1	0.0201	0	0.0101	0.9298
GPSM1	TRAF2	0	0.0196	0.0098	0.9396
GPSM1	LCN12	0.0193	0	0.0097	0.9493
GPSM1	RABL6	0.0133	0.0059	0.0096	0.9589
GPSM1	LCN10	0.0167	0	0.0083	0.9672
GPSM1	NDOR1	0.0148	0	0.0074	0.9746
GPSM1	MRPL41	0	0.0142	0.0071	0.9817
GPSM1	KCNT1	0.011	0.0016	0.0063	0.988
GPSM1	NRARP	0.0064	0	0.0032	0.9912
GPSM1	CYSRT1	0.0053	0	0.0027	0.9939
GPSM1	MAMDC4	0.0042	0	0.0021	0.996
GPSM1	SNAPC4	0.0023	0	0.0011	0.9971
GPSM1	SDCCAG3	0	0.0022	0.0011	0.9982
GPSM1	LCN9	0.0016	0	0.0008	0.999
GPSM1	EXD3	0	0.0012	0.0006	0.9996
GPSM1	TMEM141	0	0.0009	0.0004	1
GRB14	TTC21B	0.0016	0.5429	0.2723	0.2723	Morris AP, Voight BF, Teslovich TM, Ferreira T, Segre AV, Steinthorsdottir V, et al. Large-scale association analysis provides insights into the genetic architecture and pathophysiology of type 2 diabetes. Nat Genet. 2012;44(9):981-90
GRB14	SCN3A	0.1842	0.2671	0.2257	0.498
GRB14	GRB14	0.3026	0	0.1513	0.6493
GRB14	COBLL1	0.2997	0	0.1499	0.7992
GRB14	SCN2A	0.0006	0.1899	0.0953	0.8945
GRB14	CSRNP3	0.1333	0	0.0667	0.9612
GRB14	SLC38A11	0.0778	0	0.0389	1.0001
GRK5	GRK5	0.1786	0.377	0.2778	0.2778	Li H, Gan W, Lu L, Dong X, Han X, Hu C, et al. A genome-wide association study identifies GRK5 and RASGRP1 as type 2 diabetes loci in Chinese Hans. Diabetes. 2013;62(1):291-8
GRK5	SEC23IP	0.1465	0.1981	0.1723	0.4501
GRK5	RGS10	0.1981	0.1062	0.1522	0.6023
GRK5	NANOS1	0.0798	0.1353	0.1076	0.7099
GRK5	MCMBP	0.0198	0.1183	0.069	0.7789
GRK5	PRLHR	0.0493	0.0589	0.0541	0.833
GRK5	PRDX3	0.1051	0	0.0526	0.8856
GRK5	SFXN4	0.1045	0	0.0522	0.9378
GRK5	EIF3A	0.0634	0.0061	0.0347	0.9725
GRK5	CACUL1	0.0179	0	0.009	0.9815
GRK5	BAG3	0.0148	0	0.0074	0.9889
GRK5	TIAL1	0.012	0	0.006	0.9949
GRK5	PPAPDC1A	0.0102	0	0.0051	1
HHEX	HHEX	0.0848	0.5404	0.3126	0.3126	Morris AP, Voight BF, Teslovich TM, Ferreira T, Segre AV, Steinthorsdottir V, et al. Large-scale association analysis provides insights into the genetic architecture and pathophysiology of type 2 diabetes. Nat Genet. 2012;44(9):981-90 | Voight BF, Scott LJ, Steinthorsdottir V, Morris AP, Dina C, Welch RP, et al. Twelve type 2 diabetes susceptibility loci identified through large-scale association…
HHEX	CYP26C1	0.2777	0	0.1389	0.4515
HHEX	IDE	0.059	0.1515	0.1053	0.5568
HHEX	KIF11	0.0764	0.1012	0.0888	0.6456
HHEX	PDE6C	0.0758	0.0972	0.0865	0.7321
HHEX	MYOF	0.0424	0.1035	0.0729	0.805
HHEX	TNKS2	0.1171	0.0062	0.0616	0.8666
HHEX	2005-03-01	0.0872	0	0.0436	0.9102
HHEX	CYP26A1	0.0687	0	0.0343	0.9445
HHEX	PPP1R3C	0.0461	0	0.0231	0.9676
HHEX	RBP4	0.0455	0	0.0227	0.9903
HHEX	FGFBP3	0.0193	0	0.0096	0.9999
HLA-DQA1	BAK1	0.0071	0.1419	0.0745	0.0745	Scott RA, Scott LJ, Magi R, Marullo L, Gaulton KJ, Kaakinen M, et al. An Expanded Genome-Wide Association Study of Type 2 Diabetes in Europeans. Diabetes. 2017;66(11):2888-902.
HLA-DQA1	PPP1R2P1	0	0.1102	0.0551	0.1296
HLA-DQA1	LEMD2	0	0.0928	0.0464	0.176
HLA-DQA1	PSMB8	0.011	0.0538	0.0324	0.2084
HLA-DQA1	HLA-DMB	0.0117	0.0436	0.0276	0.236
HLA-DQA1	ITPR3	0.0018	0.0494	0.0256	0.2616
HLA-DQA1	HLA-DQA2	0.0472	0	0.0236	0.2852
HLA-DQA1	HLA-DRB1	0.0264	0.0182	0.0223	0.3075
HLA-DQA1	NFKBIL1	0.0134	0.0304	0.0219	0.3294
HLA-DQA1	LSM2	0.0097	0.0322	0.0209	0.3503
HLA-DQA1	CYP21A2	0.0365	0.005	0.0207	0.371
HLA-DQA1	AGPAT1	0.0214	0.0177	0.0196	0.3906
HLA-DQA1	MLN	0.0005	0.0386	0.0196	0.4102
HLA-DQA1	C4B	0.0007	0.0373	0.019	0.4292
HLA-DQA1	MSH5	0.0191	0.0145	0.0168	0.446
HLA-DQA1	STK19	0.0187	0.015	0.0168	0.4628
HLA-DQA1	HLA-DOB	0.0296	0.0028	0.0162	0.479
HLA-DQA1	TAP2	0.0236	0.0086	0.0161	0.4951
HLA-DQA1	C6orf25	0.0314	0.0006	0.016	0.5111
HLA-DQA1	HLA-DRA	0.0313	0	0.0157	0.5268
HLA-DQA1	PFDN6	0.0058	0.0254	0.0156	0.5424
HLA-DQA1	LY6G6F	0.0293	0.0011	0.0152	0.5576
HLA-DQA1	HSPA1L	0.0018	0.028	0.0149	0.5725
HLA-DQA1	AIF1	0.0047	0.0248	0.0147	0.5872
HLA-DQA1	NELFE	0.0051	0.0243	0.0147	0.6019
HLA-DQA1	B3GALT4	0.0066	0.0192	0.0129	0.6148
HLA-DQA1	HLA-DQB2	0.0257	0	0.0129	0.6277
HLA-DQA1	LTA	0.0026	0.0217	0.0121	0.6398
HLA-DQA1	CFB	0.011	0.0125	0.0117	0.6515
HLA-DQA1	C6orf47	0.0235	0	0.0117	0.6632
HLA-DQA1	HLA-DQB1	0.0231	0	0.0116	0.6748
HLA-DQA1	C2	0.0081	0.014	0.0111	0.6859
HLA-DQA1	PSMB9	0.0208	0	0.0104	0.6963
HLA-DQA1	C6orf10	0.0063	0.0139	0.0101	0.7064
HLA-DQA1	SLC44A4	0.02	0	0.01	0.7164
HLA-DQA1	PBX2	0.0198	0	0.0099	0.7263
HLA-DQA1	ATF6B	0.0188	0	0.0094	0.7357
HLA-DQA1	WDR46	0.0184	0	0.0092	0.7449
HLA-DQA1	HSPA1B	0.0052	0.0122	0.0087	0.7536
HLA-DQA1	MICA	0.0073	0.0099	0.0086	0.7622
HLA-DQA1	LY6G6C	0.0154	0.0009	0.0081	0.7703
HLA-DQA1	HLA-DMA	0.0159	0	0.0079	0.7782
HLA-DQA1	KIFC1	0.0055	0.0101	0.0078	0.786
HLA-DQA1	HLA-DOA	0.0134	0.0018	0.0076	0.7936
HLA-DQA1	TAP1	0.0054	0.0092	0.0073	0.8009
HLA-DQA1	GGNBP1	0.0143	0	0.0072	0.8081
HLA-DQA1	RNF5	0.0145	0	0.0072	0.8153
HLA-DQA1	CLIC1	0.0105	0.0037	0.0071	0.8224
HLA-DQA1	GPSM3	0.0139	0	0.007	0.8294
HLA-DQA1	SYNGAP1	0.0135	0	0.0068	0.8362
HLA-DQA1	FKBPL	0.0127	0	0.0063	0.8425
HLA-DQA1	NOTCH4	0.0123	0	0.0062	0.8487
HLA-DQA1	GPANK1	0.0037	0.0084	0.0061	0.8548
HLA-DQA1	PHF1	0.0122	0	0.0061	0.8609
HLA-DQA1	LY6G5C	0.0036	0.0085	0.0061	0.867
HLA-DQA1	RXRB	0.0119	0	0.006	0.873
HLA-DQA1	PPT2-EGFL8	0.0113	0	0.0057	0.8787
HLA-DQA1	PRRT1	0.0111	0	0.0056	0.8843
HLA-DQA1	SKIV2L	0.0112	0	0.0056	0.8899
HLA-DQA1	HSD17B8	0.0111	0	0.0056	0.8955
HLA-DQA1	IP6K3	0.002	0.0089	0.0055	0.901
HLA-DQA1	PRRC2A	0.0106	0	0.0053	0.9063
HLA-DQA1	HLA-DRB5	0.0104	0	0.0052	0.9115
HLA-DQA1	BAG6	0.0102	0	0.0051	0.9166
HLA-DQA1	ZBTB22	0.003	0.007	0.005	0.9216
HLA-DQA1	TAPBP	0.0071	0.0029	0.005	0.9266
HLA-DQA1	MICB	0.0098	0	0.0049	0.9315
HLA-DQA1	COL11A2	0.0094	0	0.0047	0.9362
HLA-DQA1	AGER	0.0088	0	0.0044	0.9406
HLA-DQA1	ABHD16A	0.0087	0	0.0043	0.9449
HLA-DQA1	TNF	0.0084	0	0.0042	0.9491
HLA-DQA1	ZBTB12	0.0042	0.0039	0.0041	0.9532
HLA-DQA1	ZBTB9	0.0007	0.007	0.0039	0.9571
HLA-DQA1	RGL2	0.0078	0	0.0039	0.961
HLA-DQA1	CSNK2B	0.0071	0	0.0036	0.9646
HLA-DQA1	PPT2	0.0066	0	0.0033	0.9679
HLA-DQA1	HLA-DPB1	0.0057	0	0.0029	0.9708
HLA-DQA1	HLA-DQA1	0.0051	0	0.0026	0.9734
HLA-DQA1	RPS18	0.0006	0.0046	0.0026	0.976
HLA-DQA1	BTNL2	0.0049	0	0.0025	0.9785
HLA-DQA1	HLA-C	0.0007	0.0035	0.0021	0.9806
HLA-DQA1	DAXX	0.0039	0	0.002	0.9826
HLA-DQA1	NEU1	0.0039	0	0.002	0.9846
HLA-DQA1	APOM	0.0038	0	0.0019	0.9865
HLA-DQA1	TNXA	0.0037	0	0.0018	0.9883
HLA-DQA1	RING1	0.0034	0	0.0017	0.99
HLA-DQA1	TNXB	0.0032	0	0.0016	0.9916
HLA-DQA1	DDX39B	0.0033	0	0.0016	0.9932
HLA-DQA1	HLA-DPA1	0.0022	0	0.0011	0.9943
HLA-DQA1	EHMT2	0.0021	0	0.0011	0.9954
HLA-DQA1	VPS52	0.0018	0	0.0009	0.9963
HLA-DQA1	HLA-B	0.0013	0	0.0007	0.997
HLA-DQA1	LST1	0.0014	0	0.0007	0.9977
HLA-DQA1	DDAH2	0.0013	0	0.0006	0.9983
HLA-DQA1	VWA7	0.0011	0	0.0005	0.9988
HLA-DQA1	NCR3	0.001	0	0.0005	0.9993
HLA-DQA1	CCHCR1	0.001	0	0.0005	0.9998
HLA-DQA1	SLC39A7	0.0007	0	0.0004	1.0002
HMG20A	HMG20A	0.3259	0.2587	0.2923	0.2923	Morris AP, Voight BF, Teslovich TM, Ferreira T, Segre AV, Steinthorsdottir V, et al. Large-scale association analysis provides insights into the genetic architecture and pathophysiology of type 2 diabetes. Nat Genet. 2012;44(9):981-90 | Perry JR, Voight BF, Yengo L, Amin N, Dupuis J, Ganser M, et al. Stratifying type 2 diabetes cases by BMI identifies genetic risk variants in LAMA1 and enrichment…
HMG20A	CHRNA5	0.0378	0.3562	0.197	0.4893
HMG20A	CIB2	0.0377	0.2299	0.1338	0.6231
HMG20A	PEAK1	0.0588	0.0741	0.0665	0.6896
HMG20A	TSPAN3	0.1142	0	0.0571	0.7467
HMG20A	LINGO1	0.1133	0	0.0566	0.8033
HMG20A	SCAPER	0.1116	0	0.0558	0.8591
HMG20A	DNAJA4	0.0281	0.0812	0.0546	0.9137
HMG20A	PSTPIP1	0.0953	0	0.0477	0.9614
HMG20A	CRABP1	0.0505	0	0.0253	0.9867
HMG20A	CHRNA3	0.0095	0	0.0048	0.9915
HMG20A	ACSBG1	0.0093	0	0.0047	0.9962
HMG20A	IDH3A	0.0074	0	0.0037	0.9999
HMG20A	ADAMTS7	0.0005	0	0.0003	1.0002
HMGA2	WIF1	0.0875	0.4998	0.2937	0.2937	Morris AP, Voight BF, Teslovich TM, Ferreira T, Segre AV, Steinthorsdottir V, et al. Large-scale association analysis provides insights into the genetic architecture and pathophysiology of type 2 diabetes. Nat Genet. 2012;44(9):981-90
HMGA2	LEMD3	0.0708	0.3646	0.2177	0.5114
HMGA2	IRAK3	0.279	0	0.1395	0.6509
HMGA2	HELB	0.249	0	0.1245	0.7754
HMGA2	HMGA2	0.2221	0	0.1111	0.8865
HMGA2	GRIP1	0.0031	0.1262	0.0647	0.9512
HMGA2	LLPH	0.0425	0.0093	0.0259	0.9771
HMGA2	TMBIM4	0.0458	0	0.0229	1
HNF1A	HNF1A	0.0656	0.3914	0.2285	0.2285	Voight BF, Scott LJ, Steinthorsdottir V, Morris AP, Dina C, Welch RP, et al. Twelve type 2 diabetes susceptibility loci identified through large-scale association analysis. Nat Genet. 2010;42(7):579-89
HNF1A	MLEC	0.1117	0.1696	0.1407	0.3692
HNF1A	MLXIP	0.0019	0.1667	0.0843	0.4535
HNF1A	SPPL3	0.1124	0.022	0.0672	0.5207
HNF1A	UNC119B	0.0107	0.1202	0.0654	0.5861
HNF1A	CABP1	0.0214	0.1091	0.0652	0.6513
HNF1A	P2RX4	0.1135	0	0.0568	0.7081
HNF1A	SIRT4	0.0651	0	0.0326	0.7407
HNF1A	RPLP0	0.0522	0	0.0261	0.7668
HNF1A	CAMKK2	0.0516	0	0.0258	0.7926
HNF1A	P2RX7	0.0411	0	0.0205	0.8131
HNF1A	GCN1L1	0.0401	0	0.02	0.8331
HNF1A	NME2P1	0.036	0	0.018	0.8511
HNF1A	RNF10	0.0351	0	0.0176	0.8687
HNF1A	COQ5	0.0314	0	0.0157	0.8844
HNF1A	RHOF	0.0309	0	0.0154	0.8998
HNF1A	RNF34	0.027	0	0.0135	0.9133
HNF1A	ACADS	0.0263	0	0.0131	0.9264
HNF1A	CIT	0.0042	0.0211	0.0126	0.939
HNF1A	C12orf43	0.0244	0	0.0122	0.9512
HNF1A	DYNLL1	0.0224	0	0.0112	0.9624
HNF1A	GATC	0.02	0	0.01	0.9724
HNF1A	MSI1	0.0151	0	0.0075	0.9799
HNF1A	PRKAB1	0.014	0	0.007	0.9869
HNF1A	ANAPC5	0.0073	0	0.0037	0.9906
HNF1A	KDM2B	0.0062	0	0.0031	0.9937
HNF1A	COX6A1	0.0055	0	0.0028	0.9965
HNF1A	HPD	0.0028	0	0.0014	0.9979
HNF1A	OASL	0.0025	0	0.0012	0.9991
HNF1A	BCL7A	0.0015	0	0.0007	0.9998
HNF1B	HNF1B	0.4243	0.6721	0.5482	0.5482	Morris AP, Voight BF, Teslovich TM, Ferreira T, Segre AV, Steinthorsdottir V, et al. Large-scale association analysis provides insights into the genetic architecture and pathophysiology of type 2 diabetes. Nat Genet. 2012;44(9):981-90
HNF1B	GPR179	0.2319	0.0211	0.1265	0.6747
HNF1B	CACNB1	0.1191	0.0888	0.104	0.7787
HNF1B	MRPL45	0.0737	0.102	0.0878	0.8665
HNF1B	RPL23	0.151	0	0.0755	0.942
HNF1B	TBC1D3F	0	0.0977	0.0488	0.9908
HNF1B	DUSP14	0	0.0126	0.0063	0.9971
HNF1B	TADA2A	0	0.0057	0.0029	1
HNF4A	FITM2	0.0375	0.2844	0.161	0.161	Kooner JS, Saleheen D, Sim X, Sehmi J, Zhang W, Frossard P, et al. Genome-wide association study in individuals of South Asian ancestry identifies six new type 2 diabetes susceptibility loci. Nat Genet. 2011;43(10):984-9
HNF4A	HNF4A	0.0077	0.189	0.0983	0.2593
HNF4A	STK4	0.0302	0.163	0.0966	0.3559
HNF4A	R3HDML	0.1081	0.0258	0.067	0.4229
HNF4A	OSER1	0.1256	0	0.0628	0.4857
HNF4A	SRSF6	0.0735	0	0.0367	0.5224
HNF4A	WISP2	0.0194	0.0519	0.0357	0.5581
HNF4A	TOMM34	0.0479	0.0232	0.0355	0.5936
HNF4A	PI3	0.0213	0.0408	0.031	0.6246
HNF4A	KCNK15	0.0586	0	0.0293	0.6539
HNF4A	ADA	0.0065	0.0503	0.0284	0.6823
HNF4A	TOX2	0.001	0.0549	0.0279	0.7102
HNF4A	PABPC1L	0.0551	0	0.0276	0.7378
HNF4A	TTPAL	0.0517	0	0.0259	0.7637
HNF4A	PTPRT	0.0152	0.0341	0.0247	0.7884
HNF4A	RIMS4	0	0.0482	0.0241	0.8125
HNF4A	RBPJL	0.0461	0	0.0231	0.8356
HNF4A	SGK2	0.0455	0	0.0228	0.8584
HNF4A	IFT52	0.0373	0.0042	0.0208	0.8792
HNF4A	WFDC5	0.0336	0.0065	0.02	0.8992
HNF4A	SDC4	0.0387	0	0.0193	0.9185
HNF4A	MYBL2	0.0336	0	0.0168	0.9353
HNF4A	L3MBTL1	0.0209	0.0122	0.0165	0.9518
HNF4A	SYS1	0.0242	0.0049	0.0146	0.9664
HNF4A	PKIG	0.0236	0	0.0118	0.9782
HNF4A	SEMG1	0.0152	0	0.0076	0.9858
HNF4A	SPINT3	0.0028	0.0065	0.0046	0.9904
HNF4A	SERINC3	0.0068	0	0.0034	0.9938
HNF4A	TP53TG5	0.0053	0	0.0026	0.9964
HNF4A	KCNS1	0.0038	0	0.0019	0.9983
HNF4A	JPH2	0.0032	0	0.0016	0.9999
HSD17B12	HSD17B12	0.5531	0.4295	0.4913	0.4913	Scott RA, Scott LJ, Magi R, Marullo L, Gaulton KJ, Kaakinen M, et al. An Expanded Genome-Wide Association Study of Type 2 Diabetes in Europeans. Diabetes. 2017;66(11):2888-902.
HSD17B12	ALX4	0	0.2874	0.1437	0.635
HSD17B12	SYT13	0.0439	0.1293	0.0866	0.7216
HSD17B12	ALKBH3	0.1021	0.0641	0.0831	0.8047
HSD17B12	PRDM11	0.0295	0.0768	0.0532	0.8579
HSD17B12	TSPAN18	0.079	0.0039	0.0415	0.8994
HSD17B12	EXT2	0.0551	0	0.0276	0.927
HSD17B12	CD82	0.0447	0	0.0223	0.9493
HSD17B12	ACCS	0.0417	0	0.0208	0.9701
HSD17B12	API5	0.0359	0	0.0179	0.988
HSD17B12	TTC17	0.0067	0.0088	0.0078	0.9958
HSD17B12	TP53I11	0.0082	0	0.0041	0.9999
HSF1	CYC1	0	0.2775	0.1387	0.1387	Scott RA, Scott LJ, Magi R, Marullo L, Gaulton KJ, Kaakinen M, et al. An Expanded Genome-Wide Association Study of Type 2 Diabetes in Europeans. Diabetes. 2017;66(11):2888-902.
HSF1	ZNF251	0.2134	0.0286	0.121	0.2597
HSF1	ZNF34	0.0949	0.0697	0.0823	0.342
HSF1	SCRT1	0	0.1423	0.0712	0.4132
HSF1	DGAT1	0.1127	0.0111	0.0619	0.4751
HSF1	NRBP2	0.0199	0.0902	0.055	0.5301
HSF1	SHARPIN	0.1026	0	0.0513	0.5814
HSF1	OPLAH	0.0782	0	0.0391	0.6205
HSF1	PYCRL	0.0202	0.0501	0.0352	0.6557
HSF1	ZNF250	0.0352	0.0353	0.0352	0.6909
HSF1	RPL8	0.0193	0.0497	0.0345	0.7254
HSF1	CYHR1	0	0.0604	0.0302	0.7556
HSF1	ADCK5	0.0191	0.0359	0.0275	0.7831
HSF1	ZNF517	0.0242	0.0302	0.0272	0.8103
HSF1	KIFC2	0.0539	0	0.027	0.8373
HSF1	ARHGAP39	0	0.0531	0.0266	0.8639
HSF1	ZNF16	0.0449	0	0.0225	0.8864
HSF1	PUF60	0.0114	0.0264	0.0189	0.9053
HSF1	EEF1D	0.0289	0.0013	0.0151	0.9204
HSF1	TONSL	0.0302	0	0.0151	0.9355
HSF1	PARP10	0.0246	0	0.0123	0.9478
HSF1	GPAA1	0	0.0189	0.0095	0.9573
HSF1	ZNF7	0.018	0	0.009	0.9663
HSF1	HSF1	0.0159	0	0.0079	0.9742
HSF1	EXOSC4	0.0079	0.0074	0.0076	0.9818
HSF1	PLEC	0	0.0119	0.0059	0.9877
HSF1	VPS28	0.0089	0	0.0045	0.9922
HSF1	RECQL4	0.0058	0	0.0029	0.9951
HSF1	CPSF1	0.0047	0	0.0024	0.9975
HSF1	FBXL6	0.0042	0	0.0021	0.9996
HSF1	SLC39A4	0.001	0	0.0005	1.0001
IGF2BP2	IGF2BP2	0.3096	0.4686	0.3891	0.3891	Morris AP, Voight BF, Teslovich TM, Ferreira T, Segre AV, Steinthorsdottir V, et al. Large-scale association analysis provides insights into the genetic architecture and pathophysiology of type 2 diabetes. Nat Genet. 2012;44(9):981-90
IGF2BP2	SENP2	0.1261	0.102	0.1141	0.5032
IGF2BP2	VPS8	0.1693	0.0482	0.1088	0.612
IGF2BP2	AHSG	0.0386	0.145	0.0918	0.7038
IGF2BP2	MAP3K13	0.0375	0.0576	0.0475	0.7513
IGF2BP2	EHHADH	0.0279	0.0528	0.0404	0.7917
IGF2BP2	FETUB	0.0709	0.0014	0.0362	0.8279
IGF2BP2	DNAJB11	0.0639	0	0.0319	0.8598
IGF2BP2	ETV5	0.0363	0.0273	0.0318	0.8916
IGF2BP2	LIPH	0.0262	0.0362	0.0312	0.9228
IGF2BP2	TMEM41A	0.0303	0.0303	0.0303	0.9531
IGF2BP2	EIF4A2	0.0261	0.0305	0.0283	0.9814
IGF2BP2	TBCCD1	0.0151	0	0.0076	0.989
IGF2BP2	KNG1	0.0125	0	0.0063	0.9953
IGF2BP2	CRYGS	0.0096	0	0.0048	1.0001
INS-IGF2	IGF2	0.1094	0.3099	0.2097	0.2097	Ng MC, Shriner D, Chen BH, Li J, Chen WM, Guo X, et al. Meta-analysis of genome-wide association studies in African Americans provides insights into the genetic architecture of type 2 diabetes. PLoS Genet. 2014;10(8):e1004517
INS-IGF2	TNNT3	0.1862	0.0427	0.1145	0.3242
INS-IGF2	INS	0.0855	0.0644	0.0749	0.3991
INS-IGF2	PNPLA2	0.0137	0.1336	0.0736	0.4727
INS-IGF2	INS-IGF2	0.0374	0.0821	0.0597	0.5324
INS-IGF2	TNNI2	0.0444	0.0513	0.0479	0.5803
INS-IGF2	H19	0.0405	0.0249	0.0327	0.613
INS-IGF2	KRTAP5-5	0.065	0	0.0325	0.6455
INS-IGF2	MRPL23	0.0224	0.0423	0.0323	0.6778
INS-IGF2	TSSC4	0.0047	0.0569	0.0308	0.7086
INS-IGF2	AP2A2	0.0277	0.0327	0.0302	0.7388
INS-IGF2	TOLLIP	0.0457	0	0.0229	0.7617
INS-IGF2	TSPAN4	0.0022	0.0433	0.0227	0.7844
INS-IGF2	BRSK2	0.0154	0.0263	0.0209	0.8053
INS-IGF2	C11orf21	0.0404	0	0.0202	0.8255
INS-IGF2	SYT8	0.0159	0.0169	0.0164	0.8419
INS-IGF2	CDKN1C	0.0061	0.0229	0.0145	0.8564
INS-IGF2	CEND1	0.0187	0.0094	0.0141	0.8705
INS-IGF2	DUSP8	0.0188	0.0063	0.0125	0.883
INS-IGF2	PIDD1	0.0233	0	0.0116	0.8946
INS-IGF2	MOB2	0.0123	0.0106	0.0114	0.906
INS-IGF2	SLC22A18	0.0222	0	0.0111	0.9171
INS-IGF2	TSPAN32	0.0172	0.0043	0.0107	0.9278
INS-IGF2	POLR2L	0.0213	0	0.0106	0.9384
INS-IGF2	LSP1	0	0.0193	0.0096	0.948
INS-IGF2	KCNQ1	0.0179	0	0.009	0.957
INS-IGF2	KRTAP5-6	0.0167	0	0.0084	0.9654
INS-IGF2	CARS	0.0166	0	0.0083	0.9737
INS-IGF2	KRTAP5-4	0.0101	0	0.0051	0.9788
INS-IGF2	CD81	0.0097	0	0.0049	0.9837
INS-IGF2	TH	0.0092	0	0.0046	0.9883
INS-IGF2	CRACR2B	0.0088	0	0.0044	0.9927
INS-IGF2	KRTAP5-2	0.0062	0	0.0031	0.9958
INS-IGF2	MUC6	0.0042	0	0.0021	0.9979
INS-IGF2	MUC5AC	0.0022	0	0.0011	0.999
INS-IGF2	RPLP2	0.0011	0	0.0005	0.9995
INS-IGF2	TALDO1	0.0007	0	0.0003	0.9998
IRS1	IRS1	0.79	0.5821	0.686	0.686	Morris AP, Voight BF, Teslovich TM, Ferreira T, Segre AV, Steinthorsdottir V, et al. Large-scale association analysis provides insights into the genetic architecture and pathophysiology of type 2 diabetes. Nat Genet. 2012;44(9):981-90
IRS1	COL4A3	0.0132	0.245	0.1291	0.8151
IRS1	RHBDD1	0.1563	0	0.0782	0.8933
IRS1	COL4A4	0.0226	0.0943	0.0584	0.9517
IRS1	NYAP2	0.0074	0.0786	0.043	0.9947
IRS1	MFF	0.0105	0	0.0052	0.9999
JAZF1	JAZF1	0.4927	0.1942	0.3434	0.3434	Morris AP, Voight BF, Teslovich TM, Ferreira T, Segre AV, Steinthorsdottir V, et al. Large-scale association analysis provides insights into the genetic architecture and pathophysiology of type 2 diabetes. Nat Genet. 2012;44(9):981-90
JAZF1	HOXA6	0.0365	0.4809	0.2587	0.6021
JAZF1	HOXA3	0.0085	0.3009	0.1547	0.7568
JAZF1	TAX1BP1	0.0932	0	0.0466	0.8034
JAZF1	CHN2	0.0836	0	0.0418	0.8452
JAZF1	HOXA2	0.0762	0	0.0381	0.8833
JAZF1	HOXA10	0.0437	0.024	0.0338	0.9171
JAZF1	CREB5	0.0636	0	0.0318	0.9489
JAZF1	HIBADH	0.03	0	0.015	0.9639
JAZF1	HOXA5	0.0287	0	0.0143	0.9782
JAZF1	HOXA13	0.0282	0	0.0141	0.9923
JAZF1	CPVL	0.0153	0	0.0076	0.9999
KCNJ11	ABCC8	0.1428	0.5957	0.3693	0.3693	Morris AP, Voight BF, Teslovich TM, Ferreira T, Segre AV, Steinthorsdottir V, et al. Large-scale association analysis provides insights into the genetic architecture and pathophysiology of type 2 diabetes. Nat Genet. 2012;44(9):981-90 | Voight BF, Scott LJ, Steinthorsdottir V, Morris AP, Dina C, Welch RP, et al. Twelve type 2 diabetes susceptibility loci identified through large-scale association…
KCNJ11	KCNJ11	0.2147	0.1017	0.1582	0.5275
KCNJ11	NCR3LG1	0.0434	0.1121	0.0777	0.6052
KCNJ11	TPH1	0.0121	0.1106	0.0614	0.6666
KCNJ11	NUCB2	0.1051	0	0.0526	0.7192
KCNJ11	OTOG	0.0199	0.0781	0.049	0.7682
KCNJ11	MRGPRX4	0.0894	0	0.0447	0.8129
KCNJ11	GTF2H1	0.0728	0	0.0364	0.8493
KCNJ11	PIK3C2A	0.0515	0	0.0258	0.8751
KCNJ11	SPTY2D1	0.0376	0	0.0188	0.8939
KCNJ11	SOX6	0.0353	0	0.0176	0.9115
KCNJ11	MRGPRX3	0.0342	0	0.0171	0.9286
KCNJ11	RPS13	0.0341	0	0.017	0.9456
KCNJ11	USH1C	0.0279	0	0.0139	0.9595
KCNJ11	LDHA	0.0209	0	0.0105	0.97
KCNJ11	SERGEF	0.0161	0	0.0081	0.9781
KCNJ11	HPS5	0.0154	0	0.0077	0.9858
KCNJ11	MYOD1	0.0141	0	0.007	0.9928
KCNJ11	TMEM86A	0.007	0.0018	0.0044	0.9972
KCNJ11	KCNC1	0.0057	0	0.0028	1
KCNJ11	SAAL1	0.0001	0	0	1
KCNK16	GLP1R	0.1041	0.9371	0.5206	0.5206	Cho YS, Chen CH, Hu C, Long J, Ong RT, Sim X, et al. Meta-analysis of genome-wide association studies identifies eight new loci for type 2 diabetes in east Asians. Nat Genet. 2011;44(1):67-72.
KCNK16	BTBD9	0.1835	0	0.0918	0.6124
KCNK16	KCNK17	0.1481	0.0119	0.08	0.6924
KCNK16	KCNK5	0.156	0	0.078	0.7704
KCNK16	SAYSD1	0.1254	0.0299	0.0777	0.8481
KCNK16	KCNK16	0.0844	0.021	0.0527	0.9008
KCNK16	MOCS1	0.0822	0	0.0411	0.9419
KCNK16	DAAM2	0.0458	0	0.0229	0.9648
KCNK16	DNAH8	0.0427	0	0.0214	0.9862
KCNK16	KIF6	0.0244	0	0.0122	0.9984
KCNK16	TDRG1	0.0032	0	0.0016	1
KCNQ1	PHLDA2	0.0483	0.1713	0.1098	0.1098	Morris AP, Voight BF, Teslovich TM, Ferreira T, Segre AV, Steinthorsdottir V, et al. Large-scale association analysis provides insights into the genetic architecture and pathophysiology of type 2 diabetes. Nat Genet. 2012;44(9):981-90 | Voight BF, Scott LJ, Steinthorsdottir V, Morris AP, Dina C, Welch RP, et al. Twelve type 2 diabetes susceptibility loci identified through large-scale association…
KCNQ1	NAP1L4	0.0431	0.1349	0.089	0.1988
KCNQ1	TNNI2	0.0559	0.0986	0.0772	0.276
KCNQ1	TSSC4	0.0346	0.1093	0.0719	0.3479
KCNQ1	LSP1	0.0949	0.037	0.0659	0.4138
KCNQ1	TNNT3	0.0473	0.082	0.0646	0.4784
KCNQ1	INS	0.0003	0.1236	0.062	0.5404
KCNQ1	OSBPL5	0.1124	0	0.0562	0.5966
KCNQ1	NUP98	0.0937	0	0.0468	0.6434
KCNQ1	SLC22A18AS	0.0631	0	0.0316	0.675
KCNQ1	CARS	0.0605	0	0.0303	0.7053
KCNQ1	H19	0.0121	0.0478	0.03	0.7353
KCNQ1	CDKN1C	0.0158	0.044	0.0299	0.7652
KCNQ1	BRSK2	0.0076	0.0505	0.0291	0.7943
KCNQ1	C11orf21	0.0516	0	0.0258	0.8201
KCNQ1	ZNF195	0.0315	0.01	0.0208	0.8409
KCNQ1	SYT8	0.0081	0.0325	0.0203	0.8612
KCNQ1	RHOG	0.0044	0.0302	0.0173	0.8785
KCNQ1	CD81	0.03	0	0.015	0.8935
KCNQ1	MRGPRE	0.0237	0.0044	0.014	0.9075
KCNQ1	ASCL2	0.0278	0	0.0139	0.9214
KCNQ1	ART1	0.0223	0	0.0111	0.9325
KCNQ1	KCNQ1DN	0.0212	0	0.0106	0.9431
KCNQ1	TOLLIP	0.0198	0	0.0099	0.953
KCNQ1	TRPM5	0.0028	0.0158	0.0093	0.9623
KCNQ1	KCNQ1OT1	0.0178	0	0.0089	0.9712
KCNQ1	SLC22A18	0.0169	0	0.0085	0.9797
KCNQ1	PGAP2	0.0158	0	0.0079	0.9876
KCNQ1	TSPAN32	0.0028	0.0082	0.0055	0.9931
KCNQ1	KRTAP5-3	0.0094	0	0.0047	0.9978
KCNQ1	KCNQ1	0.0045	0	0.0023	1.0001
KLF14	KLF14	0.2001	0.1515	0.1758	0.1758	Voight BF, Scott LJ, Steinthorsdottir V, Morris AP, Dina C, Welch RP, et al. Twelve type 2 diabetes susceptibility loci identified through large-scale association analysis. Nat Genet. 2010;42(7):579-89
KLF14	CPA1	0.2814	0.0252	0.1533	0.3291
KLF14	TSGA13	0.0756	0.223	0.1493	0.4784
KLF14	CEP41	0.0079	0.2671	0.1375	0.6159
KLF14	CPA4	0.0124	0.2156	0.114	0.7299
KLF14	UBE2H	0.0978	0.0944	0.0961	0.826
KLF14	TMEM209	0.1094	0.0044	0.0569	0.8829
KLF14	CPA5	0.0778	0	0.0389	0.9218
KLF14	COPG2	0.0386	0	0.0193	0.9411
KLF14	STRIP2	0.0165	0.0189	0.0177	0.9588
KLF14	ZC3HC1	0.0343	0	0.0171	0.9759
KLF14	NRF1	0.0323	0	0.0161	0.992
KLF14	MEST	0.016	0	0.008	1
KLHDC5	PPFIBP1	0.0496	0.4234	0.2365	0.2365	Morris AP, Voight BF, Teslovich TM, Ferreira T, Segre AV, Steinthorsdottir V, et al. Large-scale association analysis provides insights into the genetic architecture and pathophysiology of type 2 diabetes. Nat Genet. 2012;44(9):981-90
KLHDC5	CCDC91	0.0304	0.2451	0.1378	0.3743
KLHDC5	MRPS35	0.0744	0.1773	0.1259	0.5002
KLHDC5	PTHLH	0.0764	0.1124	0.0944	0.5946
KLHDC5	MED21	0.1881	0	0.094	0.6886
KLHDC5	KLHL42	0.1545	0	0.0773	0.7659
KLHDC5	TM7SF3	0.1066	0	0.0533	0.8192
KLHDC5	MANSC4	0.0919	0.0136	0.0528	0.872
KLHDC5	SMCO2	0.0862	0.0136	0.0499	0.9219
KLHDC5	ASUN	0.0569	0.0144	0.0357	0.9576
KLHDC5	ITPR2	0.0498	0	0.0249	0.9825
KLHDC5	ARNTL2	0.0278	0	0.0139	0.9964
KLHDC5	REP15	0.0074	0	0.0037	1.0001
LPP	RTP4	0.1556	0.2767	0.2162	0.2162	Mahajan A, Go MJ, Zhang W, Below JE, Gaulton KJ, Ferreira T, et al. Genome-wide trans-ancestry meta-analysis provides insight into the genetic architecture of type 2 diabetes susceptibility. Nat Genet. 2014;46(3):234-44
LPP	ST6GAL1	0.0532	0.3722	0.2127	0.4289
LPP	LPP	0.0443	0.2858	0.165	0.5939
LPP	RTP2	0.3158	0	0.1579	0.7518
LPP	SST	0.1174	0	0.0587	0.8105
LPP	KNG1	0.0995	0	0.0497	0.8602
LPP	TPRG1	0.0808	0	0.0404	0.9006
LPP	RPL39L	0	0.063	0.0315	0.9321
LPP	MASP1	0.0602	0	0.0301	0.9622
LPP	RFC4	0.0303	0.0023	0.0163	0.9785
LPP	BCL6	0.0254	0	0.0127	0.9912
LPP	HRG	0.0175	0	0.0088	1
MACF1	GJA9	0	0.2563	0.1281	0.1281	Albrechtsen A, Grarup N, Li Y, Sparso T, Tian G, Cao H, et al. Exome sequencing-driven discovery of coding polymorphisms associated with common metabolic phenotypes. Diabetologia. 2013;56(2):298-310
MACF1	MYCL	0.0271	0.1811	0.1041	0.2322
MACF1	MACF1	0.0485	0.139	0.0937	0.3259
MACF1	HEYL	0.0529	0.0919	0.0724	0.3983
MACF1	PPIE	0.0308	0.1043	0.0675	0.4658
MACF1	RIMS3	0.0071	0.1018	0.0545	0.5203
MACF1	BMP8A	0.1061	0	0.0531	0.5734
MACF1	PABPC4	0.1033	0.0018	0.0526	0.626
MACF1	NT5C1A	0.0972	0	0.0486	0.6746
MACF1	MYCBP	0.0334	0.0595	0.0464	0.721
MACF1	RRAGC	0.0925	0	0.0463	0.7673
MACF1	TRIT1	0.0777	0	0.0388	0.8061
MACF1	AKIRIN1	0.0531	0.0244	0.0388	0.8449
MACF1	HPCAL4	0.0765	0	0.0383	0.8832
MACF1	RHBDL2	0.0166	0.0399	0.0283	0.9115
MACF1	OXCT2	0.0467	0	0.0233	0.9348
MACF1	MFSD2A	0.046	0	0.023	0.9578
MACF1	BMP8B	0.0355	0	0.0178	0.9756
MACF1	COL9A2	0.0135	0	0.0067	0.9823
MACF1	NDUFS5	0.0132	0	0.0066	0.9889
MACF1	ZMPSTE24	0.0122	0	0.0061	0.995
MACF1	RLF	0.0101	0	0.005	1
MAEA	CPLX1	0.0991	0.1018	0.1005	0.1005	Cho YS, Chen CH, Hu C, Long J, Ong RT, Sim X, et al. Meta-analysis of genome-wide association studies identifies eight new loci for type 2 diabetes in east Asians. Nat Genet. 2011;44(1):67-72
MAEA	IDUA	0.0622	0.1196	0.0909	0.1914
MAEA	CTBP1	0.0553	0.1138	0.0846	0.276
MAEA	RNF4	0.0043	0.1313	0.0678	0.3438
MAEA	TMEM175	0.0817	0.0449	0.0633	0.4071
MAEA	FAM53A	0.0439	0.0752	0.0595	0.4666
MAEA	GAK	0.0512	0.0543	0.0528	0.5194
MAEA	MXD4	0.005	0.0848	0.0449	0.5643
MAEA	PCGF3	0.0165	0.0724	0.0445	0.6088
MAEA	C4orf48	0.0452	0.0328	0.039	0.6478
MAEA	ABCA11P	0.0246	0.0485	0.0365	0.6843
MAEA	FGFRL1	0.0187	0.0388	0.0287	0.713
MAEA	FGFR3	0.0535	0	0.0268	0.7398
MAEA	CRIPAK	0.0522	0	0.0261	0.7659
MAEA	RNF212	0.033	0.015	0.024	0.7899
MAEA	MAEA	0.045	0	0.0225	0.8124
MAEA	HAUS3	0.007	0.0352	0.0211	0.8335
MAEA	TACC3	0.0404	0	0.0202	0.8537
MAEA	MYL5	0.0123	0.0274	0.0198	0.8735
MAEA	SPON2	0.0358	0	0.0179	0.8914
MAEA	ZFYVE28	0.0314	0	0.0157	0.9071
MAEA	SLBP	0.0227	0.0043	0.0135	0.9206
MAEA	SLC26A1	0.0233	0	0.0117	0.9323
MAEA	LETM1	0.0233	0	0.0117	0.944
MAEA	NELFA	0.0233	0	0.0116	0.9556
MAEA	WHSC1	0.0184	0	0.0092	0.9648
MAEA	PDE6B	0.0178	0	0.0089	0.9737
MAEA	ZNF732	0.0149	0	0.0074	0.9811
MAEA	MFSD7	0.0088	0	0.0044	0.9855
MAEA	ATP5I	0.0088	0	0.0044	0.9899
MAEA	DGKQ	0.0083	0	0.0041	0.994
MAEA	ZNF141	0.0049	0	0.0025	0.9965
MAEA	UVSSA	0.003	0	0.0015	0.998
MAEA	TMEM129	0.0015	0	0.0008	0.9988
MAEA	PIGG	0.0014	0	0.0007	0.9995
MAEA	ZNF876P	0.001	0	0.0005	1
MAEA	NAT8L	0.0004	0	0.0002	1.0002
MAP3K11	RELA	0.0319	0.1161	0.074	0.074	Scott RA, Scott LJ, Magi R, Marullo L, Gaulton KJ, Kaakinen M, et al. An Expanded Genome-Wide Association Study of Type 2 Diabetes in Europeans. Diabetes. 2017;66(11):2888-902.
MAP3K11	SF3B2	0.0619	0.0632	0.0625	0.1365
MAP3K11	SLC22A20	0.0254	0.075	0.0502	0.1867
MAP3K11	SLC25A45	0.1	0	0.05	0.2367
MAP3K11	KCNK7	0.0892	0.0034	0.0463	0.283
MAP3K11	GAL3ST3	0.0005	0.0904	0.0455	0.3285
MAP3K11	SNX32	0.0815	0	0.0408	0.3693
MAP3K11	CD248	0.0108	0.0697	0.0402	0.4095
MAP3K11	MRPL11	0.0234	0.042	0.0327	0.4422
MAP3K11	RIN1	0.005	0.0596	0.0323	0.4745
MAP3K11	TIGD3	0	0.0604	0.0302	0.5047
MAP3K11	CFL1	0.0084	0.0496	0.029	0.5337
MAP3K11	BBS1	0.0015	0.0524	0.027	0.5607
MAP3K11	RNASEH2C	0.051	0	0.0255	0.5862
MAP3K11	CTSW	0.0504	0	0.0252	0.6114
MAP3K11	FRMD8	0.0096	0.04	0.0248	0.6362
MAP3K11	SCYL1	0	0.0462	0.0231	0.6593
MAP3K11	FIBP	0.044	0	0.022	0.6813
MAP3K11	CNIH2	0.0034	0.0385	0.021	0.7023
MAP3K11	MRPL49	0.0135	0.0262	0.0198	0.7221
MAP3K11	PCNXL3	0.0324	0.0009	0.0166	0.7387
MAP3K11	BANF1	0.0317	0	0.0159	0.7546
MAP3K11	EIF1AD	0.0297	0	0.0149	0.7695
MAP3K11	SART1	0.0001	0.0278	0.0139	0.7834
MAP3K11	CST6	0.0001	0.0273	0.0137	0.7971
MAP3K11	RAB1B	0.0256	0	0.0128	0.8099
MAP3K11	ACTN3	0.0017	0.0238	0.0128	0.8227
MAP3K11	ZDHHC24	0.0015	0.0222	0.0118	0.8345
MAP3K11	LTBP3	0.0232	0	0.0116	0.8461
MAP3K11	OVOL1	0.023	0	0.0115	0.8576
MAP3K11	CAPN1	0.0229	0	0.0114	0.869
MAP3K11	SNX15	0.0192	0	0.0096	0.8786
MAP3K11	CTSF	0.0015	0.0161	0.0088	0.8874
MAP3K11	C11orf68	0.0042	0.0116	0.0079	0.8953
MAP3K11	EHD1	0.0156	0	0.0078	0.9031
MAP3K11	CDCA5	0.0153	0	0.0077	0.9108
MAP3K11	TMEM151A	0.0141	0.0009	0.0075	0.9183
MAP3K11	PPP2R5B	0.0143	0	0.0071	0.9254
MAP3K11	FOSL1	0.0137	0	0.0069	0.9323
MAP3K11	RPS6KA4	0.013	0	0.0065	0.9388
MAP3K11	POLA2	0.0128	0	0.0064	0.9452
MAP3K11	KLC2	0.0125	0	0.0063	0.9515
MAP3K11	MAP3K11	0.0117	0.0009	0.0063	0.9578
MAP3K11	SPDYC	0.0014	0.0098	0.0056	0.9634
MAP3K11	NAALADL1	0.0015	0.0095	0.0055	0.9689
MAP3K11	FAU	0.0073	0.0019	0.0046	0.9735
MAP3K11	FKBP2	0.0093	0	0.0046	0.9781
MAP3K11	PACS1	0	0.0078	0.0039	0.982
MAP3K11	SSSCA1	0.0013	0.006	0.0036	0.9856
MAP3K11	GPR137	0.0048	0.0009	0.0029	0.9885
MAP3K11	CDC42EP2	0.0056	0	0.0028	0.9913
MAP3K11	EHBP1L1	0.0051	0	0.0025	0.9938
MAP3K11	NUDT22	0.004	0	0.002	0.9958
MAP3K11	FAM89B	0.0027	0	0.0013	0.9971
MAP3K11	MAP4K2	0.0026	0	0.0013	0.9984
MAP3K11	SAC3D1	0.0012	0	0.0006	0.999
MAP3K11	NPAS4	0.0012	0	0.0006	0.9996
MAP3K11	CATSPER1	0.0005	0	0.0002	0.9998
MAP3K11	ARL2	0.0002	0	0.0001	0.9999
MAP3K11	VPS51	0.0001	0	0.0001	1
MC4R	MC4R	0.234	0.6236	0.4288	0.4288	Morris AP, Voight BF, Teslovich TM, Ferreira T, Segre AV, Steinthorsdottir V, et al. Large-scale association analysis provides insights into the genetic architecture and pathophysiology of type 2 diabetes. Nat Genet. 2012;44(9):981-90
MC4R	CCBE1	0.4604	0.2087	0.3346	0.7634
MC4R	SEC11C	0.2345	0.1677	0.2011	0.9645
MC4R	PMAIP1	0.0556	0	0.0278	0.9923
MC4R	GRP	0.0155	0	0.0078	1.0001
MIR129-LEP	LEP	0.0149	0.3474	0.1811	0.1811	Tsai FJ, Yang CF, Chen CC, Chuang LM, Lu CH, Chang CT, et al. A genome-wide association study identifies susceptibility variants for type 2 diabetes in Han Chinese. PLoS Genet. 2010;6(2):e1000847
MIR129-LEP	RBM28	0.0924	0.1764	0.1344	0.3155
MIR129-LEP	PAX4	0.002	0.2247	0.1133	0.4288
MIR129-LEP	LRRC4	0.1856	0	0.0928	0.5216
MIR129-LEP	GCC1	0.1124	0.029	0.0707	0.5923
MIR129-LEP	SMO	0.0252	0.103	0.0641	0.6564
MIR129-LEP	SND1	0.1116	0	0.0558	0.7122
MIR129-LEP	CCDC136	0.0576	0.0412	0.0494	0.7616
MIR129-LEP	STRIP2	0.0738	0.003	0.0384	0.8
MIR129-LEP	METTL2B	0.0665	0	0.0332	0.8332
MIR129-LEP	KCP	0.0463	0.0199	0.0331	0.8663
MIR129-LEP	FLNC	0.0253	0.0298	0.0275	0.8938
MIR129-LEP	FSCN3	0.0504	0	0.0252	0.919
MIR129-LEP	HILPDA	0.0441	0	0.022	0.941
MIR129-LEP	ZNF800	0.0277	0.0032	0.0155	0.9565
MIR129-LEP	ATP6V1F	0.0006	0.0218	0.0112	0.9677
MIR129-LEP	IRF5	0.0175	0	0.0088	0.9765
MIR129-LEP	GRM8	0.0135	0	0.0068	0.9833
MIR129-LEP	PRRT4	0.012	0.0007	0.0063	0.9896
MIR129-LEP	IMPDH1	0.0108	0	0.0054	0.995
MIR129-LEP	ARF5	0.0055	0	0.0028	0.9978
MIR129-LEP	TNPO3	0.0041	0	0.0021	0.9999
MIR129-LEP	AHCYL2	0.0004	0	0.0002	1.0001
MPHOSPH9	ABCB9	0.1615	0.0903	0.1259	0.1259	Mahajan A, Go MJ, Zhang W, Below JE, Gaulton KJ, Ferreira T, et al. Genome-wide trans-ancestry meta-analysis provides insight into the genetic architecture of type 2 diabetes susceptibility. Nat Genet. 2014;46(3):234-44
MPHOSPH9	ZCCHC8	0.0353	0.142	0.0887	0.2146
MPHOSPH9	DDX55	0.0888	0.06	0.0744	0.289
MPHOSPH9	CDK2AP1	0.0905	0.0553	0.0729	0.3619
MPHOSPH9	DENR	0.0047	0.1337	0.0692	0.4311
MPHOSPH9	MPHOSPH9	0.1052	0.0279	0.0666	0.4977
MPHOSPH9	RILPL1	0.0292	0.102	0.0656	0.5633
MPHOSPH9	SNRNP35	0.0425	0.0836	0.0631	0.6264
MPHOSPH9	KNTC1	0.0005	0.086	0.0433	0.6697
MPHOSPH9	ARL6IP4	0.0406	0.0456	0.0431	0.7128
MPHOSPH9	C12orf65	0.0801	0	0.04	0.7528
MPHOSPH9	EIF2B1	0.0737	0	0.0368	0.7896
MPHOSPH9	OGFOD2	0.0219	0.0504	0.0362	0.8258
MPHOSPH9	CCDC92	0.0106	0.0383	0.0245	0.8503
MPHOSPH9	ZNF664	0.0414	0	0.0207	0.871
MPHOSPH9	RSRC2	0.0145	0.0236	0.0191	0.8901
MPHOSPH9	SBNO1	0.0318	0	0.0159	0.906
MPHOSPH9	TCTN2	0.0211	0.0107	0.0159	0.9219
MPHOSPH9	SETD8	0.002	0.027	0.0145	0.9364
MPHOSPH9	GTF2H3	0.0156	0.0082	0.0119	0.9483
MPHOSPH9	TMED2	0.0141	0.0085	0.0113	0.9596
MPHOSPH9	CCDC62	0.022	0	0.011	0.9706
MPHOSPH9	PITPNM2	0.0154	0.0066	0.011	0.9816
MPHOSPH9	CLIP1	0.0145	0	0.0073	0.9889
MPHOSPH9	RILPL2	0.012	0	0.006	0.9949
MPHOSPH9	ATP6V0A2	0.0088	0	0.0044	0.9993
MPHOSPH9	DNAH10	0.0017	0	0.0008	1.0001
MTMR3	ASCC2	0.7356	0	0.3678	0.3678	Fuchsberger C, Flannick J, Teslovich TM, Mahajan A, Agarwala V, Gaulton KJ, et al. The genetic architecture of type 2 diabetes. Nature. 2016;536(7614):41-7
MTMR3	MTMR3	0.2602	0	0.1301	0.4979
MTMR3	XBP1	0	0.2417	0.1208	0.6187
MTMR3	RHBDD3	0	0.1491	0.0745	0.6932
MTMR3	SEC14L4	0	0.1031	0.0515	0.7447
MTMR3	LIMK2	0	0.0746	0.0373	0.782
MTMR3	SEC14L3	0	0.0736	0.0368	0.8188
MTMR3	GATSL3	0	0.0641	0.0321	0.8509
MTMR3	EMID1	0	0.0478	0.0239	0.8748
MTMR3	NIPSNAP1	0	0.0471	0.0235	0.8983
MTMR3	SLC35E4	0	0.0451	0.0225	0.9208
MTMR3	UQCR10	0.0021	0.0322	0.0172	0.938
MTMR3	RNF215	0	0.034	0.017	0.955
MTMR3	EWSR1	0	0.0279	0.0139	0.9689
MTMR3	HORMAD2	0	0.0165	0.0083	0.9772
MTMR3	PLA2G3	0	0.0162	0.0081	0.9853
MTMR3	ZMAT5	0.0021	0.0106	0.0063	0.9916
MTMR3	TBC1D10A	0	0.0077	0.0039	0.9955
MTMR3	CABP7	0	0.0065	0.0032	0.9987
MTMR3	THOC5	0	0.0022	0.0011	0.9998
MTNR1B	MTNR1B	0.079	0.5091	0.294	0.294	Morris AP, Voight BF, Teslovich TM, Ferreira T, Segre AV, Steinthorsdottir V, et al. Large-scale association analysis provides insights into the genetic architecture and pathophysiology of type 2 diabetes. Nat Genet. 2012;44(9):981-90
MTNR1B	C11orf54	0.128	0.3091	0.2186	0.5126
MTNR1B	SLC36A4	0.3624	0	0.1812	0.6938
MTNR1B	HEPHL1	0.0227	0.176	0.0994	0.7932
MTNR1B	SMCO4	0.1325	0	0.0662	0.8594
MTNR1B	TAF1D	0.1103	0	0.0551	0.9145
MTNR1B	FAT3	0.0806	0	0.0403	0.9548
MTNR1B	CCDC67	0.0626	0	0.0313	0.9861
MTNR1B	VSTM5	0.0218	0.0058	0.0138	0.9999
MTNR1B	MED17	0.0001	0	0	0.9999
NOTCH2	HMGCS2	0.0679	0.8574	0.4627	0.4627	Zeggini E, Scott LJ, Saxena R, Voight BF, Marchini JL, Hu T, et al. Meta-analysis of genome-wide association data and large-scale replication identifies additional susceptibility loci for type 2 diabetes. Nat Genet. 2008;40(5):638-45
NOTCH2	NOTCH2	0.466	0	0.233	0.6957
NOTCH2	ADAM30	0.1472	0.002	0.0746	0.7703
NOTCH2	REG4	0.0288	0.0958	0.0623	0.8326
NOTCH2	FCGR1B	0.1174	0	0.0587	0.8913
NOTCH2	ZNF697	0.1138	0	0.0569	0.9482
NOTCH2	HSD3B1	0.0538	0.0092	0.0315	0.9797
NOTCH2	HSD3B2	0.0051	0.0355	0.0203	1
NRXN3	DIO2	0.0095	1	0.5047	0.5047	Scott RA, Scott LJ, Magi R, Marullo L, Gaulton KJ, Kaakinen M, et al. An Expanded Genome-Wide Association Study of Type 2 Diabetes in Europeans. Diabetes. 2017;66(11):2888-902.
NRXN3	NRXN3	0.9905	0	0.4953	1
PAM	PAM	0	0.5413	0.5413	0.5413	Steinthorsdottir V, Thorleifsson G, Sulem P, Helgason H, Grarup N, Sigurdsson A, et al. Identification of low-frequency and rare sequence variants associated with elevated or reduced risk of type 2 diabetes. Nat Genet. 2014;46(3):294-8
PAM	C5orf30	0	0.2201	0.2201	0.7615
PAM	GIN1	0	0.2385	0.2385	1
PEPD	CEBPG	0.0339	0.3567	0.1953	0.1953	Cho YS, Chen CH, Hu C, Long J, Ong RT, Sim X, et al. Meta-analysis of genome-wide association studies identifies eight new loci for type 2 diabetes in east Asians. Nat Genet. 2011;44(1):67-72
PEPD	SLC7A9	0.0992	0.0881	0.0936	0.2889
PEPD	SLC7A10	0.0229	0.1557	0.0893	0.3782
PEPD	C19orf40	0.1631	0	0.0815	0.4597
PEPD	GPATCH1	0.0383	0.1062	0.0723	0.532
PEPD	ANKRD27	0.0146	0.128	0.0713	0.6033
PEPD	RHPN2	0.1253	0	0.0626	0.6659
PEPD	CHST8	0.0235	0.0732	0.0483	0.7142
PEPD	ZNF507	0.08	0.0084	0.0442	0.7584
PEPD	DPY19L3	0.0401	0.0296	0.0348	0.7932
PEPD	PEPD	0.0665	0	0.0333	0.8265
PEPD	PDCD5	0.0648	0	0.0324	0.8589
PEPD	ZNF181	0.0182	0.0389	0.0285	0.8874
PEPD	LSM14A	0.0429	0.0125	0.0277	0.9151
PEPD	CEBPA	0.0506	0	0.0253	0.9404
PEPD	GPI	0.0412	0	0.0206	0.961
PEPD	WTIP	0.0216	0.0028	0.0122	0.9732
PEPD	CEP89	0.0226	0	0.0113	0.9845
PEPD	PDCD2L	0.0112	0	0.0056	0.9901
PEPD	NUDT19	0.0103	0	0.0051	0.9952
PEPD	KCTD15	0.0091	0	0.0046	0.9998
PEPD	LRP3	0.0001	0	0.0001	0.9999
PLEKHA1	ARMS2	0.1033	0.3395	0.2214	0.2214	Scott RA, Scott LJ, Magi R, Marullo L, Gaulton KJ, Kaakinen M, et al. An Expanded Genome-Wide Association Study of Type 2 Diabetes in Europeans. Diabetes. 2017;66(11):2888-902.
PLEKHA1	PLEKHA1	0.3473	0.0003	0.1738	0.3952
PLEKHA1	NSMCE4A	0.0246	0.1999	0.1123	0.5075
PLEKHA1	C10orf88	0.0683	0.1171	0.0927	0.6002
PLEKHA1	TACC2	0.0573	0.0915	0.0744	0.6746
PLEKHA1	HTRA1	0.004	0.1298	0.0669	0.7415
PLEKHA1	HMX2	0.0852	0	0.0426	0.7841
PLEKHA1	FAM24B	0.028	0.0409	0.0344	0.8185
PLEKHA1	ATE1	0.0494	0.0124	0.0309	0.8494
PLEKHA1	ACADSB	0.0468	0.0115	0.0291	0.8785
PLEKHA1	BUB3	0.0368	0.0161	0.0265	0.905
PLEKHA1	FAM24A	0.0088	0.0409	0.0249	0.9299
PLEKHA1	HMX3	0.039	0	0.0195	0.9494
PLEKHA1	DMBT1	0.0355	0	0.0177	0.9671
PLEKHA1	C10orf120	0.0246	0	0.0123	0.9794
PLEKHA1	PSTK	0.019	0	0.0095	0.9889
PLEKHA1	CUZD1	0.0111	0	0.0056	0.9945
PLEKHA1	IKZF5	0.0109	0	0.0055	1
POU5F1	HLA-H	0.0052	0.1066	0.0559	0.0559	Mahajan A, Go MJ, Zhang W, Below JE, Gaulton KJ, Ferreira T, et al. Genome-wide trans-ancestry meta-analysis provides insight into the genetic architecture of type 2 diabetes susceptibility. Nat Genet. 2014;46(3):234-44.
POU5F1	CCHCR1	0.0914	0	0.0457	0.1016
POU5F1	HSPA1L	0.0321	0.0315	0.0318	0.1334
POU5F1	ATAT1	0.0043	0.0555	0.0299	0.1633
POU5F1	C4B	0.0122	0.0419	0.0271	0.1904
POU5F1	AIF1	0.0211	0.0279	0.0245	0.2149
POU5F1	DPCR1	0.0159	0.032	0.0239	0.2388
POU5F1	TRIM39	0.0169	0.0305	0.0237	0.2625
POU5F1	PPP1R18	0.0438	0.0022	0.023	0.2855
POU5F1	HLA-E	0.0087	0.037	0.0228	0.3083
POU5F1	LTA	0.019	0.0244	0.0217	0.33
POU5F1	MCCD1	0.0062	0.0367	0.0214	0.3514
POU5F1	TRIM39-RPP21	0.0002	0.0419	0.021	0.3724
POU5F1	C6orf136	0.0028	0.0367	0.0197	0.3921
POU5F1	LSM2	0.0033	0.0362	0.0197	0.4118
POU5F1	C4A	0.0169	0.0214	0.0192	0.431
POU5F1	PRRT1	0.0363	0	0.0182	0.4492
POU5F1	NFKBIL1	0.0013	0.0342	0.0177	0.4669
POU5F1	HLA-DRB1	0.0134	0.0204	0.0169	0.4838
POU5F1	CSNK2B	0.0331	0	0.0166	0.5004
POU5F1	FLOT1	0.0032	0.029	0.0161	0.5165
POU5F1	ZFP57	0.0001	0.0321	0.0161	0.5326
POU5F1	TRIM10	0.0053	0.0258	0.0155	0.5481
POU5F1	TCF19	0.0129	0.0176	0.0153	0.5634
POU5F1	GNL1	0.0188	0.0118	0.0153	0.5787
POU5F1	CFB	0.0164	0.014	0.0152	0.5939
POU5F1	C6orf47	0.0302	0	0.0151	0.609
POU5F1	HSPA1B	0.0158	0.0138	0.0148	0.6238
POU5F1	VARS	0.0216	0.0081	0.0148	0.6386
POU5F1	LY6G5C	0.0193	0.0096	0.0145	0.6531
POU5F1	STK19	0.0117	0.0169	0.0143	0.6674
POU5F1	ZNRD1	0.0004	0.0276	0.014	0.6814
POU5F1	TUBB	0.005	0.023	0.014	0.6954
POU5F1	NCR3	0.0276	0	0.0138	0.7092
POU5F1	C2	0.0111	0.0158	0.0134	0.7226
POU5F1	DDX39B	0.0261	0	0.0131	0.7357
POU5F1	MDC1	0.0016	0.0235	0.0126	0.7483
POU5F1	DXO	0.017	0.0082	0.0126	0.7609
POU5F1	AGPAT1	0.0048	0.0199	0.0123	0.7732
POU5F1	GPANK1	0.0152	0.0095	0.0123	0.7855
POU5F1	MICA	0.0134	0.0111	0.0123	0.7978
POU5F1	TNXA	0.0243	0	0.0122	0.81
POU5F1	EHMT2	0.0201	0	0.01	0.82
POU5F1	HCG22	0.0086	0.0096	0.0091	0.8291
POU5F1	NOTCH4	0.0177	0	0.0089	0.838
POU5F1	GTF2H4	0.0177	0	0.0088	0.8468
POU5F1	MICB	0.0163	0	0.0081	0.8549
POU5F1	SFTA2	0.0053	0.0096	0.0075	0.8624
POU5F1	PSORS1C2	0.0144	0	0.0072	0.8696
POU5F1	ZBTB12	0.0096	0.0044	0.007	0.8766
POU5F1	TRIM26	0.0017	0.0117	0.0067	0.8833
POU5F1	HLA-B	0.0128	0	0.0064	0.8897
POU5F1	BAG6	0.0116	0	0.0058	0.8955
POU5F1	LTB	0.0113	0	0.0057	0.9012
POU5F1	APOM	0.0109	0	0.0054	0.9066
POU5F1	HLA-DRB5	0.0107	0	0.0053	0.9119
POU5F1	DDR1	0.0105	0	0.0053	0.9172
POU5F1	FKBPL	0.0098	0	0.0049	0.9221
POU5F1	ATP6V1G2-DDX39B	0	0.0095	0.0047	0.9268
POU5F1	POU5F1	0.0094	0	0.0047	0.9315
POU5F1	MRPS18B	0.0007	0.0082	0.0044	0.9359
POU5F1	ATF6B	0.0087	0	0.0044	0.9403
POU5F1	BTNL2	0.0087	0	0.0043	0.9446
POU5F1	PRR3	0.0021	0.0063	0.0042	0.9488
POU5F1	AGER	0.0081	0	0.0041	0.9529
POU5F1	HLA-DQA1	0.0073	0	0.0037	0.9566
POU5F1	LST1	0.0068	0	0.0034	0.96
POU5F1	SLC44A4	0.0062	0	0.0031	0.9631
POU5F1	C6orf15	0.0061	0	0.0031	0.9662
POU5F1	PPP1R10	0.0059	0	0.003	0.9692
POU5F1	LY6G6F	0.0046	0.0013	0.0029	0.9721
POU5F1	VWA7	0.0055	0	0.0028	0.9749
POU5F1	LY6G6C	0.0047	0.001	0.0028	0.9777
POU5F1	HCP5	0.0054	0	0.0027	0.9804
POU5F1	MUC22	0.0054	0	0.0027	0.9831
POU5F1	PRRC2A	0.005	0	0.0025	0.9856
POU5F1	HLA-C	0.0008	0.0039	0.0023	0.9879
POU5F1	DHX16	0.0041	0	0.0021	0.99
POU5F1	TNF	0.0041	0	0.002	0.992
POU5F1	ABHD16A	0.0035	0	0.0017	0.9937
POU5F1	PPP1R11	0.0023	0	0.0012	0.9949
POU5F1	MUC21	0.0022	0	0.0011	0.996
POU5F1	HLA-DRA	0.0022	0	0.0011	0.9971
POU5F1	RNF5	0.0021	0	0.0011	0.9982
POU5F1	RNF39	0.0011	0	0.0006	0.9988
POU5F1	GPSM3	0.0009	0	0.0005	0.9993
POU5F1	TNXB	0.0008	0	0.0004	0.9997
POU5F1	C6orf25	0.0001	0.0007	0.0004	1.0001
POU5F1	HLA-F	0.0003	0	0.0002	1.0003
POU5F1	CDSN	0	0	0	1.0003
POU5F1	PPT2	0	0	0	1.0003
PPARG	ATG7	0.0313	0.3149	0.1731	0.1731	Morris AP, Voight BF, Teslovich TM, Ferreira T, Segre AV, Steinthorsdottir V, et al. Large-scale association analysis provides insights into the genetic architecture and pathophysiology of type 2 diabetes. Nat Genet. 2012;44(9):981-90 | Voight BF, Scott LJ, Steinthorsdottir V, Morris AP, Dina C, Welch RP, et al. Twelve type 2 diabetes susceptibility loci identified through large-scale association…
PPARG	PPARG	0.0476	0.2578	0.1527	0.3258
PPARG	SYN2	0.2503	0.0065	0.1284	0.4542
PPARG	CAND2	0.0669	0.1516	0.1093	0.5635
PPARG	MKRN2	0.09	0.0796	0.0848	0.6483
PPARG	RAF1	0.1549	0	0.0775	0.7258
PPARG	TIMP4	0.1184	0	0.0592	0.785
PPARG	NUP210	0.0271	0.0788	0.0529	0.8379
PPARG	TSEN2	0.0381	0.0445	0.0413	0.8792
PPARG	VGLL4	0.0785	0.003	0.0408	0.92
PPARG	IQSEC1	0.0178	0.0615	0.0397	0.9597
PPARG	TAMM41	0.0352	0	0.0176	0.9773
PPARG	RPL32	0.0241	0	0.012	0.9893
PPARG	TMEM40	0.0082	0.0018	0.005	0.9943
PPARG	HRH1	0.0087	0	0.0044	0.9987
PPARG	HDAC11	0.0029	0	0.0014	1.0001
PRC1	PLIN1	0.0206	0.6311	0.3259	0.3259	Morris AP, Voight BF, Teslovich TM, Ferreira T, Segre AV, Steinthorsdottir V, et al. Large-scale association analysis provides insights into the genetic architecture and pathophysiology of type 2 diabetes. Nat Genet. 2012;44(9):981-90
PRC1	MAN2A2	0.0902	0.1761	0.1332	0.4591
PRC1	SV2B	0.043	0.1056	0.0743	0.5334
PRC1	VPS33B	0.139	0	0.0695	0.6029
PRC1	PRC1	0.1381	0	0.0691	0.672
PRC1	RCCD1	0.1148	0	0.0574	0.7294
PRC1	UNC45A	0.0621	0.0111	0.0366	0.766
PRC1	CRTC3	0.0703	0	0.0352	0.8012
PRC1	IQGAP1	0.0644	0	0.0322	0.8334
PRC1	SLCO3A1	0.0106	0.0462	0.0284	0.8618
PRC1	CIB1	0.0521	0	0.0261	0.8879
PRC1	FES	0.0462	0	0.0231	0.911
PRC1	HDDC3	0.04	0	0.02	0.931
PRC1	GDPGP1	0.0279	0	0.014	0.945
PRC1	ARPIN	0.0085	0.0188	0.0137	0.9587
PRC1	BLM	0.0195	0.0074	0.0134	0.9721
PRC1	SEMA4B	0.0258	0	0.0129	0.985
PRC1	ZNF710	0.0124	0	0.0062	0.9912
PRC1	FURIN	0.0096	0	0.0048	0.996
PRC1	MESP2	0.0047	0.0037	0.0042	1.0002
PROX1	PROX1	0.3045	0.9202	0.6123	0.6123	Morris AP, Voight BF, Teslovich TM, Ferreira T, Segre AV, Steinthorsdottir V, et al. Large-scale association analysis provides insights into the genetic architecture and pathophysiology of type 2 diabetes. Nat Genet. 2012;44(9):981-90
PROX1	SMYD2	0.2836	0	0.1418	0.7541
PROX1	PTPN14	0.2102	0.0606	0.1354	0.8895
PROX1	CENPF	0.1156	0	0.0578	0.9473
PROX1	RPS6KC1	0.0861	0.0193	0.0527	1
PSMD6	ATXN7	0.5472	0.2501	0.3986	0.3986	Cho YS, Chen CH, Hu C, Long J, Ong RT, Sim X, et al. Meta-analysis of genome-wide association studies identifies eight new loci for type 2 diabetes in east Asians. Nat Genet. 2011;44(1):67-72
PSMD6	SYNPR	0	0.6719	0.336	0.7346
PSMD6	SNTN	0.227	0.078	0.1525	0.8871
PSMD6	C3orf49	0.1082	0	0.0541	0.9412
PSMD6	PRICKLE2	0.0679	0	0.0339	0.9751
PSMD6	PSMD6	0.0366	0	0.0183	0.9934
PSMD6	THOC7	0.0089	0	0.0044	0.9978
PSMD6	ADAMTS9	0.0043	0	0.0022	1
PTPRD	TMEM261	1	0.0348	0.5174	0.5174
PTPRD	PTPRD	0	0.9652	0.4826	1
RASGRP1	RASGRP1	0.2214	0.9734	0.5974	0.5974	Li H, Gan W, Lu L, Dong X, Han X, Hu C, et al. A genome-wide association study identifies GRK5 and RASGRP1 as type 2 diabetes loci in Chinese Hans. Diabetes. 2013;62(1):291-8
RASGRP1	FAM98B	0.3425	0	0.1713	0.7687
RASGRP1	SPRED1	0.315	0	0.1575	0.9262
RASGRP1	TMCO5A	0.121	0.0266	0.0738	1
RBM43	NEB	0.0888	0.6023	0.3455	0.3455
RBM43	RIF1	0.4286	0	0.2143	0.5598
RBM43	RBM43	0.1176	0.2575	0.1875	0.7473
RBM43	RND3	0.1544	0.1402	0.1473	0.8946
RBM43	TNFAIP6	0.1595	0	0.0798	0.9744
RBM43	NMI	0.0511	0	0.0256	1
RBMS1	LY75	0.0731	0.496	0.2845	0.2845	Qi L, Cornelis MC, Kraft P, Stanya KJ, Linda Kao WH, Pankow JS, et al. Genetic variants at 2q24 are associated with susceptibility to type 2 diabetes. Hum Mol Genet. 2010;19(13):2706-15
RBMS1	TANK	0.0887	0.2445	0.1666	0.4511
RBMS1	ITGB6	0.3186	0	0.1593	0.6104
RBMS1	RBMS1	0.2259	0.0883	0.1571	0.7675
RBMS1	BAZ2B	0.0067	0.1713	0.089	0.8565
RBMS1	PLA2R1	0.1477	0	0.0739	0.9304
RBMS1	2018-03-07	0.1377	0	0.0688	0.9992
RBMS1	TBR1	0.0017	0	0.0009	1.0001
SLC16A11	SLC2A4	0.0473	0.1067	0.077	0.077	Hara K, Fujita H, Johnson TA, Yamauchi T, Yasuda K, Horikoshi M, et al. Genome-wide association study identifies three novel loci for type 2 diabetes. Hum Mol Genet. 2014;23(1):239-46
SLC16A11	ELP5	0.1049	0	0.0525	0.1295
SLC16A11	XAF1	0.021	0.068	0.0445	0.174
SLC16A11	RNASEK	0.0233	0.0581	0.0407	0.2147
SLC16A11	CLEC10A	0	0.0806	0.0403	0.255
SLC16A11	TRAPPC1	0.0468	0.0334	0.0401	0.2951
SLC16A11	DVL2	0.0782	0	0.0391	0.3342
SLC16A11	C17orf49	0.0431	0.0332	0.0381	0.3723
SLC16A11	CLDN7	0.076	0	0.038	0.4103
SLC16A11	GABARAP	0	0.0716	0.0358	0.4461
SLC16A11	SLC16A11	0.0044	0.0581	0.0313	0.4774
SLC16A11	ASGR1	0.0154	0.0444	0.0299	0.5073
SLC16A11	ASGR2	0.0032	0.0504	0.0268	0.5341
SLC16A11	CTDNEP1	0.017	0.0353	0.0261	0.5602
SLC16A11	SLC16A13	0.0048	0.0419	0.0233	0.5835
SLC16A11	NLGN2	0.0254	0.0186	0.022	0.6055
SLC16A11	TMEM88	0.0169	0.0253	0.0211	0.6266
SLC16A11	ALOXE3	0.0155	0.0247	0.0201	0.6467
SLC16A11	NEURL4	0.0224	0.0112	0.0168	0.6635
SLC16A11	RNASEK-C17orf49	0	0.0332	0.0166	0.6801
SLC16A11	TXNDC17	0.0109	0.0218	0.0164	0.6965
SLC16A11	PITPNM3	0.0101	0.0204	0.0152	0.7117
SLC16A11	SLC35G6	0.0281	0.0005	0.0143	0.726
SLC16A11	PHF23	0.0011	0.0273	0.0142	0.7402
SLC16A11	ZBTB4	0.0282	0	0.0141	0.7543
SLC16A11	SLC13A5	0.0112	0.0163	0.0137	0.768
SLC16A11	NAA38	0.0022	0.025	0.0136	0.7816
SLC16A11	TNK1	0.0257	0	0.0129	0.7945
SLC16A11	TMEM102	0.0223	0.003	0.0126	0.8071
SLC16A11	SENP3	0.025	0	0.0125	0.8196
SLC16A11	EIF5A	0.0249	0	0.0125	0.8321
SLC16A11	ACAP1	0.0176	0.0074	0.0125	0.8446
SLC16A11	CD68	0.0216	0	0.0108	0.8554
SLC16A11	CYB5D1	0.0182	0.0015	0.0099	0.8653
SLC16A11	TMEM107	0.0198	0	0.0099	0.8752
SLC16A11	WRAP53	0.0095	0.0091	0.0093	0.8845
SLC16A11	FXR2	0.0029	0.0134	0.0082	0.8927
SLC16A11	CNTROB	0.0012	0.015	0.0081	0.9008
SLC16A11	AIPL1	0.0086	0.0056	0.0071	0.9079
SLC16A11	FBXO39	0.0133	0	0.0067	0.9146
SLC16A11	TNFSF13	0.012	0	0.006	0.9206
SLC16A11	DLG4	0.0118	0	0.0059	0.9265
SLC16A11	POLR2A	0.0118	0	0.0059	0.9324
SLC16A11	KCNAB3	0.0108	0	0.0054	0.9378
SLC16A11	TEKT1	0.0094	0.0008	0.0051	0.9429
SLC16A11	SHBG	0.0056	0.0044	0.005	0.9479
SLC16A11	FAM64A	0.0019	0.0078	0.0049	0.9528
SLC16A11	SLC25A35	0.0095	0	0.0048	0.9576
SLC16A11	ALOX15B	0.0096	0	0.0048	0.9624
SLC16A11	KCTD11	0.0091	0	0.0046	0.967
SLC16A11	CHRNB1	0	0.0086	0.0043	0.9713
SLC16A11	BCL6B	0.0029	0.0043	0.0036	0.9749
SLC16A11	KDM6B	0.0055	0.0015	0.0035	0.9784
SLC16A11	SAT2	0.0001	0.0059	0.003	0.9814
SLC16A11	SPEM1	0.0021	0.0038	0.0029	0.9843
SLC16A11	EIF4A1	0.0046	0	0.0023	0.9866
SLC16A11	GUCY2D	0.0033	0.0011	0.0022	0.9888
SLC16A11	TP53	0.0032	0	0.0016	0.9904
SLC16A11	PFAS	0.0032	0	0.0016	0.992
SLC16A11	ACADVL	0.0033	0	0.0016	0.9936
SLC16A11	TMEM95	0.0023	0.0005	0.0014	0.995
SLC16A11	MPDU1	0.0025	0.0003	0.0014	0.9964
SLC16A11	CTC1	0.0018	0	0.0009	0.9973
SLC16A11	ALOX12	0.0016	0	0.0008	0.9981
SLC16A11	YBX2	0.0016	0	0.0008	0.9989
SLC16A11	FGF11	0.0015	0	0.0007	0.9996
SLC16A11	TNFSF12	0.0006	0	0.0003	0.9999
SLC30A8	SLC30A8	0.8052	0.7313	0.7682	0.7682	Morris AP, Voight BF, Teslovich TM, Ferreira T, Segre AV, Steinthorsdottir V, et al. Large-scale association analysis provides insights into the genetic architecture and pathophysiology of type 2 diabetes. Nat Genet. 2012;44(9):981-90 | Voight BF, Scott LJ, Steinthorsdottir V, Morris AP, Dina C, Welch RP, et al. Twelve type 2 diabetes susceptibility loci identified through large-scale association…
SLC30A8	EXT1	0.0243	0.2687	0.1465	0.9147
SLC30A8	EIF3H	0.0737	0	0.0369	0.9516
SLC30A8	MED30	0.0466	0	0.0233	0.9749
SLC30A8	RAD21	0.0296	0	0.0148	0.9897
SLC30A8	TRPS1	0.0206	0	0.0103	1
SLC35D3	IFNGR1	0.0371	0.47	0.2535	0.2535	Scott RA, Scott LJ, Magi R, Marullo L, Gaulton KJ, Kaakinen M, et al. An Expanded Genome-Wide Association Study of Type 2 Diabetes in Europeans. Diabetes. 2017;66(11):2888-902.
SLC35D3	TNFAIP3	0.1196	0.2549	0.1872	0.4407
SLC35D3	SLC35D3	0.2669	0.0973	0.1821	0.6228
SLC35D3	PEX7	0.1937	0	0.0968	0.7196
SLC35D3	MTFR2	0.1636	0	0.0818	0.8014
SLC35D3	IL20RA	0	0.1332	0.0666	0.868
SLC35D3	MAP7	0.0875	0	0.0438	0.9118
SLC35D3	OLIG3	0.0331	0.0446	0.0389	0.9507
SLC35D3	MAP3K5	0.0707	0	0.0353	0.986
SLC35D3	IL22RA2	0.0279	0	0.0139	0.9999
SPRY2	SPRY2	0.3899	1	0.695	0.695	Morris AP, Voight BF, Teslovich TM, Ferreira T, Segre AV, Steinthorsdottir V, et al. Large-scale association analysis provides insights into the genetic architecture and pathophysiology of type 2 diabetes. Nat Genet. 2012;44(9):981-90 | Shu XO, Long J, Cai Q, Qi L, Xiang YB, Cho YS, et al. Identification of new genetic risk variants for type 2 diabetes. PLoS Genet. 2010;6(9):e1001127
SPRY2	RBM26	0.5778	0	0.2889	0.9839
SPRY2	NDFIP2	0.0323	0	0.0161	1
SRR	MNT	0.1483	0.2403	0.1943	0.1943	Tsai FJ, Yang CF, Chen CC, Chuang LM, Lu CH, Chang CT, et al. A genome-wide association study identifies susceptibility variants for type 2 diabetes in Han Chinese. PLoS Genet. 2010;6(2):e1000847
SRR	SMG6	0.1543	0.0555	0.1049	0.2992
SRR	SGSM2	0.071	0.0613	0.0661	0.3653
SRR	TAX1BP3	0.0049	0.1263	0.0656	0.4309
SRR	METTL16	0.091	0.0327	0.0619	0.4928
SRR	SERPINF1	0.0063	0.1128	0.0596	0.5524
SRR	INPP5K	0.0253	0.0739	0.0496	0.602
SRR	SLC43A2	0.0481	0.0348	0.0414	0.6434
SRR	DPH1	0.0572	0.0184	0.0378	0.6812
SRR	CRK	0.0098	0.0555	0.0326	0.7138
SRR	HIC1	0.0463	0.0157	0.031	0.7448
SRR	TSR1	0.0337	0.0221	0.0279	0.7727
SRR	RPA1	0.0255	0.0261	0.0258	0.7985
SRR	SRR	0.0231	0.0265	0.0248	0.8233
SRR	RTN4RL1	0.0444	0	0.0222	0.8455
SRR	PAFAH1B1	0.0423	0	0.0211	0.8666
SRR	OR1D5	0.0005	0.0391	0.0198	0.8864
SRR	CLUH	0.0086	0.0222	0.0154	0.9018
SRR	RILP	0.0267	0	0.0134	0.9152
SRR	ABR	0.0083	0.0163	0.0123	0.9275
SRR	RAP1GAP2	0.0203	0.0015	0.0109	0.9384
SRR	TUSC5	0.0215	0	0.0107	0.9491
SRR	SERPINF2	0.0198	0	0.0099	0.959
SRR	SMYD4	0.0001	0.0175	0.0088	0.9678
SRR	ASPA	0.0163	0	0.0082	0.976
SRR	OR1A1	0.0148	0	0.0074	0.9834
SRR	WDR81	0.0148	0	0.0074	0.9908
SRR	EMC6	0.0044	0	0.0022	0.993
SRR	NXN	0.0027	0.0017	0.0022	0.9952
SRR	SCARF1	0.0039	0	0.0019	0.9971
SRR	SPATA22	0.0035	0	0.0018	0.9989
SRR	OR3A2	0.0026	0	0.0013	1.0002
SSR1	CAGE1	0.0658	0.5335	0.2997	0.2997	Mahajan A, Go MJ, Zhang W, Below JE, Gaulton KJ, Ferreira T, et al. Genome-wide trans-ancestry meta-analysis provides insight into the genetic architecture of type 2 diabetes susceptibility. Nat Genet. 2014;46(3):234-44
SSR1	SSR1	0.2492	0	0.1246	0.4243
SSR1	DSP	0.0212	0.1667	0.0939	0.5182
SSR1	RREB1	0.1857	0	0.0928	0.611
SSR1	F13A1	0.0526	0.1155	0.0841	0.6951
SSR1	RIOK1	0	0.1384	0.0692	0.7643
SSR1	SNRNP48	0.124	0	0.062	0.8263
SSR1	EEF1E1	0.1181	0	0.059	0.8853
SSR1	BMP6	0.0558	0.0407	0.0483	0.9336
SSR1	LY86	0.0874	0.0051	0.0463	0.9799
SSR1	BLOC1S5	0.0402	0	0.0201	1
ST64GAL1	ST6GAL1	0.2296	0.0873	0.1584	0.1584	Kooner JS, Saleheen D, Sim X, Sehmi J, Zhang W, Frossard P, et al. Genome-wide association study in individuals of South Asian ancestry identifies six new type 2 diabetes susceptibility loci. Nat Genet. 2011;43(10):984-9
ST64GAL1	AHSG	0.0607	0.2462	0.1534	0.3118
ST64GAL1	SENP2	0.0286	0.1731	0.1008	0.4126
ST64GAL1	RTP4	0.1352	0.0649	0.1001	0.5127
ST64GAL1	DGKG	0.0154	0.1843	0.0999	0.6126
ST64GAL1	LPP	0.0271	0.067	0.047	0.6596
ST64GAL1	LIPH	0.0313	0.0615	0.0464	0.706
ST64GAL1	ETV5	0.046	0.0463	0.0461	0.7521
ST64GAL1	EIF4A2	0.0373	0.0518	0.0446	0.7967
ST64GAL1	DNAJB11	0.0653	0	0.0327	0.8294
ST64GAL1	RPL39L	0.0407	0.0148	0.0277	0.8571
ST64GAL1	TBCCD1	0.0507	0	0.0254	0.8825
ST64GAL1	CRYGS	0.0481	0	0.0241	0.9066
ST64GAL1	FETUB	0.0281	0.0024	0.0153	0.9219
ST64GAL1	MASP1	0.0274	0	0.0137	0.9356
ST64GAL1	ADIPOQ	0.0271	0	0.0135	0.9491
ST64GAL1	KNG1	0.022	0	0.011	0.9601
ST64GAL1	BCL6	0.0217	0	0.0108	0.9709
ST64GAL1	RFC4	0.0195	0.0005	0.01	0.9809
ST64GAL1	RTP1	0.0167	0	0.0083	0.9892
ST64GAL1	SST	0.012	0	0.006	0.9952
ST64GAL1	TRA2B	0.0095	0	0.0048	1
TCF7L2	TCF7L2	0.1597	0.5299	0.3448	0.3448	Morris AP, Voight BF, Teslovich TM, Ferreira T, Segre AV, Steinthorsdottir V, et al. Large-scale association analysis provides insights into the genetic architecture and pathophysiology of type 2 diabetes. Nat Genet. 2012;44(9):981-90 | Voight BF, Scott LJ, Steinthorsdottir V, Morris AP, Dina C, Welch RP, et al. Twelve type 2 diabetes susceptibility loci identified through large-scale association…
TCF7L2	ACSL5	0.1644	0.1262	0.1453	0.4901
TCF7L2	NHLRC2	0.158	0.0961	0.127	0.6171
TCF7L2	GPAM	0.2315	0	0.1157	0.7328
TCF7L2	NRAP	0.0965	0.0332	0.0648	0.7976
TCF7L2	PLEKHS1	0.0025	0.0961	0.0493	0.8469
TCF7L2	TECTB	0.0252	0.0731	0.0492	0.8961
TCF7L2	CASP7	0.0761	0	0.038	0.9341
TCF7L2	HABP2	0.024	0.029	0.0265	0.9606
TCF7L2	ZDHHC6	0.0256	0.0164	0.021	0.9816
TCF7L2	DCLRE1A	0.0272	0	0.0136	0.9952
TCF7L2	AFAP1L2	0.0093	0	0.0047	0.9999
THADA	THADA	0.2018	0.3889	0.2953	0.2953	Morris AP, Voight BF, Teslovich TM, Ferreira T, Segre AV, Steinthorsdottir V, et al. Large-scale association analysis provides insights into the genetic architecture and pathophysiology of type 2 diabetes. Nat Genet. 2012;44(9):981-90
THADA	PREPL	0.2133	0.0759	0.1446	0.4399
THADA	PPM1B	0.0442	0.1647	0.1044	0.5443
THADA	CAMKMT	0.0656	0.1194	0.0925	0.6368
THADA	COX7A2L	0.0513	0.1129	0.0821	0.7189
THADA	ZFP36L2	0.1076	0.0357	0.0717	0.7906
THADA	HAAO	0.0203	0.083	0.0517	0.8423
THADA	KCNG3	0.0828	0	0.0414	0.8837
THADA	OXER1	0.0815	0	0.0407	0.9244
THADA	PLEKHH2	0.0311	0.0194	0.0253	0.9497
THADA	LRPPRC	0.0397	0	0.0198	0.9695
THADA	DYNC2LI1	0.0276	0	0.0138	0.9833
THADA	ABCG8	0.0253	0	0.0127	0.996
THADA	MTA3	0.0078	0	0.0039	0.9999
TLE1	TLE1	1	1	1	1	Morris AP, Voight BF, Teslovich TM, Ferreira T, Segre AV, Steinthorsdottir V, et al. Large-scale association analysis provides insights into the genetic architecture and pathophysiology of type 2 diabetes. Nat Genet. 2012;44(9):981-90
TLE4	CHCHD2P9	0.3476	1	0.6738	0.6738	Voight BF, Scott LJ, Steinthorsdottir V, Morris AP, Dina C, Welch RP, et al. Twelve type 2 diabetes susceptibility loci identified through large-scale association analysis. Nat Genet. 2010;42(7):579-89
TLE4	TLE4	0.6114	0	0.3057	0.9795
TLE4	CEP78	0.041	0	0.0205	1
TMEM154	FBXW7	0.1301	0.5109	0.3205	0.3205	Mahajan A, Go MJ, Zhang W, Below JE, Gaulton KJ, Ferreira T, et al. Genome-wide trans-ancestry meta-analysis provides insight into the genetic architecture of type 2 diabetes susceptibility. Nat Genet. 2014;46(3):234-44
TMEM154	TRIM2	0.1973	0.2634	0.2303	0.5508
TMEM154	TMEM154	0.4322	0.0018	0.217	0.7678
TMEM154	TIGD4	0	0.1256	0.0628	0.8306
TMEM154	KIAA0922	0.0903	0.0309	0.0606	0.8912
TMEM154	MND1	0.0068	0.0674	0.0371	0.9283
TMEM154	PRSS48	0.0621	0	0.031	0.9593
TMEM154	ARFIP1	0.0572	0	0.0286	0.9879
TMEM154	GATB	0.0241	0	0.012	0.9999
TMEM163	TMEM163	0.3229	0.5287	0.4258	0.4258	Tabassum R, Chauhan G, Dwivedi OP, Mahajan A, Jaiswal A, Kaur I, et al. Genome-wide association study for type 2 diabetes in Indians identifies a new susceptibility locus at 2q21. Diabetes. 2013;62(3):977-86
TMEM163	CCNT2	0.0279	0.3027	0.1653	0.5911
TMEM163	ZRANB3	0.2386	0	0.1193	0.7104
TMEM163	MGAT5	0.0699	0.1466	0.1083	0.8187
TMEM163	ACMSD	0.1901	0	0.095	0.9137
TMEM163	MAP3K19	0.0597	0.022	0.0409	0.9546
TMEM163	UBXN4	0.0791	0	0.0396	0.9942
TMEM163	MCM6	0.0118	0	0.0059	1.0001
TP53INP1	CDH17	0.1006	0.2203	0.1605	0.1605	Voight BF, Scott LJ, Steinthorsdottir V, Morris AP, Dina C, Welch RP, et al. Twelve type 2 diabetes susceptibility loci identified through large-scale association analysis. Nat Genet. 2010;42(7):579-89
TP53INP1	C8orf37	0.0138	0.2721	0.143	0.3035
TP53INP1	CCNE2	0.148	0.1164	0.1322	0.4357
TP53INP1	ESRP1	0.0249	0.1674	0.0961	0.5318
TP53INP1	INTS8	0.1839	0	0.0919	0.6237
TP53INP1	RAD54B	0.1577	0	0.0789	0.7026
TP53INP1	FSBP	0.0208	0.1071	0.0639	0.7665
TP53INP1	KIAA1429	0.0437	0.0332	0.0385	0.805
TP53INP1	PDP1	0.0654	0	0.0327	0.8377
TP53INP1	DPY19L4	0.001	0.0617	0.0314	0.8691
TP53INP1	TP53INP1	0.0267	0.0218	0.0243	0.8934
TP53INP1	GEM	0.0434	0	0.0217	0.9151
TP53INP1	PLEKHF2	0.0426	0	0.0213	0.9364
TP53INP1	NDUFAF6	0.0417	0	0.0209	0.9573
TP53INP1	GDF6	0.0369	0	0.0184	0.9757
TP53INP1	PTDSS1	0.0261	0	0.0131	0.9888
TP53INP1	MTERF3	0.0228	0	0.0114	1.0002
TSPAN8	TBC1D15	0.3129	0.2265	0.2697	0.2697	Morris AP, Voight BF, Teslovich TM, Ferreira T, Segre AV, Steinthorsdottir V, et al. Large-scale association analysis provides insights into the genetic architecture and pathophysiology of type 2 diabetes. Nat Genet. 2012;44(9):981-90
TSPAN8	TSPAN8	0.148	0.314	0.231	0.5007
TSPAN8	PTPRR	0.2357	0.0683	0.152	0.6527
TSPAN8	RAB21	0.1071	0.1171	0.1121	0.7648
TSPAN8	PTPRB	0.0401	0.1284	0.0843	0.8491
TSPAN8	TPH2	0.0192	0.1457	0.0825	0.9316
TSPAN8	CNOT2	0.1369	0	0.0685	1.0001
UBE2E2	THRB	0.1306	0.7272	0.4289	0.4289	Yamauchi T, Hara K, Maeda S, Yasuda K, Takahashi A, Horikoshi M, et al. A genome-wide association study in the Japanese population identifies susceptibility loci for type 2 diabetes at UBE2E2 and C2CD4A-C2CD4B. Nat Genet. 2010;42(10):864-8 | Morris AP, Voight BF, Teslovich TM, Ferreira T, Segre AV, Steinthorsdottir V, et al. Large-scale association analysis provides insights into the genetic arch…
UBE2E2	UBE2E2	0.6064	0	0.3032	0.7321
UBE2E2	ZNF385D	0.1362	0.0991	0.1177	0.8498
UBE2E2	NKIRAS1	0.1055	0.101	0.1032	0.953
UBE2E2	NR1D2	0.0029	0.0727	0.0378	0.9908
UBE2E2	UBE2E1	0.0122	0	0.0061	0.9969
UBE2E2	RPL15	0.0063	0	0.0031	1
UBE3C	MNX1	0.0246	0.6465	0.3356	0.3356	Scott RA, Scott LJ, Magi R, Marullo L, Gaulton KJ, Kaakinen M, et al. An Expanded Genome-Wide Association Study of Type 2 Diabetes in Europeans. Diabetes. 2017;66(11):2888-902.
UBE3C	UBE3C	0.4671	0	0.2335	0.5691
UBE3C	PTPRN2	0.1098	0.3315	0.2207	0.7898
UBE3C	LINC01006	0.1652	0.0015	0.0834	0.8732
UBE3C	NOM1	0.1285	0.002	0.0653	0.9385
UBE3C	LMBR1	0.0765	0	0.0383	0.9768
UBE3C	RNF32	0.0113	0.0184	0.0148	0.9916
UBE3C	DNAJB6	0.017	0	0.0085	1.0001
VPS26A	NEUROG3	0.0318	0.5388	0.2853	0.2853	Kooner JS, Saleheen D, Sim X, Sehmi J, Zhang W, Frossard P, et al. Genome-wide association study in individuals of South Asian ancestry identifies six new type 2 diabetes susceptibility loci. Nat Genet. 2011;43(10):984-9
VPS26A	LRRC20	0.0376	0.131	0.0843	0.3696
VPS26A	TSPAN15	0.1616	0	0.0808	0.4504
VPS26A	AIFM2	0.026	0.1329	0.0795	0.5299
VPS26A	HK1	0.1158	0	0.0579	0.5878
VPS26A	DDX50	0.0193	0.0655	0.0424	0.6302
VPS26A	RUFY2	0.0351	0.0357	0.0354	0.6656
VPS26A	PPA1	0.0474	0.0197	0.0335	0.6991
VPS26A	HKDC1	0.0449	0.0144	0.0296	0.7287
VPS26A	C10orf35	0.0195	0.0358	0.0277	0.7564
VPS26A	STOX1	0.0509	0	0.0255	0.7819
VPS26A	SUPV3L1	0.0504	0	0.0252	0.8071
VPS26A	SLC25A16	0.0498	0	0.0249	0.832
VPS26A	DNA2	0.0495	0	0.0248	0.8568
VPS26A	H2AFY2	0.0496	0	0.0248	0.8816
VPS26A	PALD1	0.0216	0.0246	0.0231	0.9047
VPS26A	DDX21	0.0361	0	0.018	0.9227
VPS26A	HNRNPH3	0.0341	0	0.0171	0.9398
VPS26A	ATOH7	0.0259	0	0.013	0.9528
VPS26A	TMEM14D	0.0214	0.0016	0.0115	0.9643
VPS26A	TYSND1	0.0192	0	0.0096	0.9739
VPS26A	TET1	0.0117	0	0.0059	0.9798
VPS26A	PBLD	0.0106	0	0.0053	0.9851
VPS26A	VPS26A	0.0098	0	0.0049	0.99
VPS26A	SRGN	0.008	0	0.004	0.994
VPS26A	CCAR1	0.0072	0	0.0036	0.9976
VPS26A	TACR2	0.0028	0	0.0014	0.999
VPS26A	COL13A1	0.0025	0	0.0012	1.0002
WFS1	WFS1	0.4222	0.3965	0.4094	0.4094	Morris AP, Voight BF, Teslovich TM, Ferreira T, Segre AV, Steinthorsdottir V, et al. Large-scale association analysis provides insights into the genetic architecture and pathophysiology of type 2 diabetes. Nat Genet. 2012;44(9):981-90
WFS1	PPP2R2C	0.2761	0	0.1381	0.5475
WFS1	MAN2B2	0.0363	0.1079	0.0721	0.6196
WFS1	GRPEL1	0.0354	0.0821	0.0587	0.6783
WFS1	MRFAP1L1	0.036	0.0647	0.0504	0.7287
WFS1	PSAPL1	0.0043	0.0846	0.0445	0.7732
WFS1	JAKMIP1	0.0048	0.0825	0.0436	0.8168
WFS1	KIAA0232	0.0132	0.0638	0.0385	0.8553
WFS1	CRMP1	0.0261	0.048	0.037	0.8923
WFS1	EVC	0.0477	0.0088	0.0283	0.9206
WFS1	STK32B	0.0009	0.0394	0.0202	0.9408
WFS1	MRFAP1	0.0375	0	0.0188	0.9596
WFS1	S100P	0.0073	0.0218	0.0145	0.9741
WFS1	SORCS2	0.0236	0	0.0118	0.9859
WFS1	EVC2	0.0137	0	0.0068	0.9927
WFS1	TADA2B	0.008	0	0.004	0.9967
WFS1	BLOC1S4	0.0038	0	0.0019	0.9986
WFS1	TBC1D14	0.003	0	0.0015	1.0001
ZBED3	PDE8B	0.1397	0.3151	0.2274	0.2274	Morris AP, Voight BF, Teslovich TM, Ferreira T, Segre AV, Steinthorsdottir V, et al. Large-scale association analysis provides insights into the genetic architecture and pathophysiology of type 2 diabetes. Nat Genet. 2012;44(9):981-90
ZBED3	TBCA	0.0034	0.419	0.2112	0.4386
ZBED3	WDR41	0.154	0.1968	0.1754	0.614
ZBED3	ZBED3	0.2732	0	0.1366	0.7506
ZBED3	F2R	0.121	0	0.0605	0.8111
ZBED3	AGGF1	0.1106	0.0027	0.0567	0.8678
ZBED3	F2RL2	0.0139	0.0665	0.0402	0.908
ZBED3	IQGAP2	0.0783	0	0.0391	0.9471
ZBED3	F2RL1	0.0568	0	0.0284	0.9755
ZBED3	CRHBP	0.0449	0	0.0225	0.998
ZBED3	SCAMP1	0.0043	0	0.0021	1.0001
ZFAND3	GLP1R	0.0259	0.6044	0.3151	0.3151	Cho YS, Chen CH, Hu C, Long J, Ong RT, Sim X, et al. Meta-analysis of genome-wide association studies identifies eight new loci for type 2 diabetes in east Asians. Nat Genet. 2011;44(1):67-72
ZFAND3	TBC1D22B	0.164	0.1059	0.135	0.4501
ZFAND3	FGD2	0.1707	0	0.0854	0.5355
ZFAND3	ZFAND3	0.0144	0.1469	0.0807	0.6162
ZFAND3	RAB44	0.1593	0	0.0797	0.6959
ZFAND3	KCNK17	0.1507	0.0077	0.0792	0.7751
ZFAND3	CMTR1	0.138	0	0.069	0.8441
ZFAND3	GLO1	0	0.1196	0.0598	0.9039
ZFAND3	KCNK16	0.0683	0.0136	0.0409	0.9448
ZFAND3	CCDC167	0.0699	0.0019	0.0359	0.9807
ZFAND3	KCNK5	0.0388	0	0.0194	1.0001
ZFAND6	RASGRF1	0.0171	0.4638	0.2404	0.2404	Voight BF, Scott LJ, Steinthorsdottir V, Morris AP, Dina C, Welch RP, et al. Twelve type 2 diabetes susceptibility loci identified through large-scale association analysis. Nat Genet. 2010;42(7):579-89
ZFAND6	TMED3	0.0702	0.3879	0.2291	0.4695
ZFAND6	KIAA1024	0.2732	0.0137	0.1435	0.613
ZFAND6	STARD5	0.0336	0.1346	0.0841	0.6971
ZFAND6	ST20	0.1153	0	0.0576	0.7547
ZFAND6	ZFAND6	0.0957	0	0.0479	0.8026
ZFAND6	MESDC2	0.0917	0	0.0458	0.8484
ZFAND6	MTHFS	0.0839	0	0.0419	0.8903
ZFAND6	FAH	0.05	0	0.025	0.9153
ZFAND6	ST20-MTHFS	0.0498	0	0.0249	0.9402
ZFAND6	BCL2A1	0.0419	0	0.0209	0.9611
ZFAND6	TMC3	0.0237	0	0.0118	0.9729
ZFAND6	CEMIP	0.023	0	0.0115	0.9844
ZFAND6	ARNT2	0.0201	0	0.01	0.9944
ZFAND6	IL16	0.0108	0	0.0054	0.9998
ZFAND6	ABHD17C	0.0002	0	0.0001	0.9999
ZMIZ1	ZMIZ1	0.1239	0.3295	0.2267	0.2267	Morris AP, Voight BF, Teslovich TM, Ferreira T, Segre AV, Steinthorsdottir V, et al. Large-scale association analysis provides insights into the genetic architecture and pathophysiology of type 2 diabetes. Nat Genet. 2012;44(9):981-90
ZMIZ1	SFTPA2	0.2797	0.1613	0.2205	0.4472
ZMIZ1	SFTPA1	0.0582	0.2367	0.1474	0.5946
ZMIZ1	PPIF	0.2061	0.03	0.118	0.7126
ZMIZ1	SFTPD	0.06	0.1325	0.0963	0.8089
ZMIZ1	PLAC9	0.1062	0.0492	0.0777	0.8866
ZMIZ1	EIF5AL1	0.1137	0	0.0568	0.9434
ZMIZ1	ZCCHC24	0.0079	0.0582	0.033	0.9764
ZMIZ1	TMEM254	0.0186	0.0016	0.0101	0.9865
ZMIZ1	POLR3A	0.0181	0.0009	0.0095	0.996
ZMIZ1	FAM213A	0.0054	0	0.0027	0.9987
ZMIZ1	RPS24	0.0024	0	0.0012	0.9999
ZZEF1	TAX1BP3	0.0417	0.1063	0.074	0.074	Scott RA, Scott LJ, Magi R, Marullo L, Gaulton KJ, Kaakinen M, et al. An Expanded Genome-Wide Association Study of Type 2 Diabetes in Europeans. Diabetes. 2017;66(11):2888-902.
ZZEF1	SPNS2	0.006	0.1044	0.0552	0.1292
ZZEF1	ZZEF1	0.0918	0.0149	0.0534	0.1826
ZZEF1	SPNS3	0.0329	0.0729	0.0529	0.2355
ZZEF1	ENO3	0.0124	0.0813	0.0469	0.2824
ZZEF1	ATP2A3	0.0313	0.0513	0.0413	0.3237
ZZEF1	MINK1	0.0107	0.0716	0.0412	0.3649
ZZEF1	P2RX1	0.0493	0.0326	0.0409	0.4058
ZZEF1	ARRB2	0.005	0.076	0.0405	0.4463
ZZEF1	SLC25A11	0.0001	0.0725	0.0363	0.4826
ZZEF1	PFN1	0.0043	0.0661	0.0352	0.5178
ZZEF1	CAMTA2	0.0466	0.0191	0.0329	0.5507
ZZEF1	SHPK	0	0.0625	0.0313	0.582
ZZEF1	TM4SF5	0.0624	0	0.0312	0.6132
ZZEF1	OR3A4P	0.0244	0.0329	0.0286	0.6418
ZZEF1	CAMKK1	0.023	0.0231	0.023	0.6648
ZZEF1	CTNS	0.0441	0	0.0221	0.6869
ZZEF1	C17orf85	0.0107	0.0322	0.0215	0.7084
ZZEF1	ITGAE	0.0336	0.0084	0.021	0.7294
ZZEF1	UBE2G1	0.0401	0	0.0201	0.7495
ZZEF1	PELP1	0.0377	0	0.0188	0.7683
ZZEF1	MED11	0.0173	0.02	0.0187	0.787
ZZEF1	CHRNE	0.0188	0.0175	0.0181	0.8051
ZZEF1	RNF167	0.0321	0	0.016	0.8211
ZZEF1	PLD2	0.0306	0	0.0153	0.8364
ZZEF1	P2RX5	0.029	0	0.0145	0.8509
ZZEF1	ZMYND15	0.0284	0	0.0142	0.8651
ZZEF1	KIF1C	0.026	0	0.013	0.8781
ZZEF1	CYB5D2	0.0257	0	0.0128	0.8909
ZZEF1	SPAG7	0.0058	0.0153	0.0106	0.9015
ZZEF1	SPATA22	0.0192	0	0.0096	0.9111
ZZEF1	GLTPD2	0.0093	0.0089	0.0091	0.9202
ZZEF1	MYBBP1A	0.0174	0	0.0087	0.9289
ZZEF1	TRPV3	0.0167	0	0.0084	0.9373
ZZEF1	CXCL16	0.0136	0	0.0068	0.9441
ZZEF1	GSG2	0.0111	0.0017	0.0064	0.9505
ZZEF1	TRPV1	0.0126	0	0.0063	0.9568
ZZEF1	DERL2	0.011	0	0.0055	0.9623
ZZEF1	ZFP3	0.0108	0	0.0054	0.9677
ZZEF1	OR1D4	0.0008	0.0084	0.0046	0.9723
ZZEF1	SLC52A1	0.0086	0	0.0043	0.9766
ZZEF1	GP1BA	0.0087	0	0.0043	0.9809
ZZEF1	RABEP1	0.0078	0	0.0039	0.9848
ZZEF1	ANKFY1	0.0057	0	0.0028	0.9876
ZZEF1	OR1E2	0.0051	0	0.0026	0.9902
ZZEF1	ASPA	0.0051	0	0.0026	0.9928
ZZEF1	OR1P1	0.004	0	0.002	0.9948
ZZEF1	ALOX15	0.0037	0	0.0018	0.9966
ZZEF1	EMC6	0.0025	0	0.0012	0.9978
ZZEF1	DHX33	0.0023	0	0.0011	0.9989
ZZEF1	OR1E1	0.0023	0	0.0011	1
Note: We developed a framework to score the candidacy of genes mapping to GWAS association signals which aggregated data from multiple sources. The information collected fell into two categories. First, we used regression-based approaches to link disease-associated variants to their likely effector transcripts, using a combination of variant-based annotations and expression QTL data (Link score).…

## Sheet: ST2
Supplementary Table 2 - DisGeNet results
Disease ID	Name	MeSH	type	Entrez ID	Gene Symbol	Uniprot ID	Description	DPI score	DSI score	GDA Score	EI
C0011849	Diabetes Mellitus	D003920	group	58	ACTA1	P68133	actin, alpha 1, skeletal muscle	0.679	0.507	0.0184067	0.94
C0011849	Diabetes Mellitus	D003920	group	9049	AIP	O00170	aryl hydrocarbon receptor interacting protein	0.714	0.477	0.0100994	0.857
C0011849	Diabetes Mellitus	D003920	group	367	AR	P10275	androgen receptor	0.857	0.358	0.00384617	1
C0011849	Diabetes Mellitus	D003920	group	1822	ATN1	P54259	atrophin 1	0.857	0.431	0.00274727	0.9
C0011849	Diabetes Mellitus	D003920	group	8915	BCL10	O95999	B-cell CLL/lymphoma 10	0.679	0.497	0.00109891	1
C0011849	Diabetes Mellitus	D003920	group	672	BRCA1	P38398	BRCA1, DNA repair associated	0.929	0.396	0.00082418	1
C0011849	Diabetes Mellitus	D003920	group	857	CAV1	Q03135	caveolin 1	0.857	0.396	0.000549454	1
C0011849	Diabetes Mellitus	D003920	group	966	CD59	P13987	CD59 molecule	0.75	0.481	0.000549454	0.5
C0011849	Diabetes Mellitus	D003920	group	1019	CDK4	P11802	cyclin dependent kinase 4	0.714	0.445	0.000549454	1
C0011849	Diabetes Mellitus	D003920	group	9541	CIR1	Q86X95	corepressor interacting with RBPJ, 1	0.25	0.779	0.000549454	1
C0011849	Diabetes Mellitus	D003920	group	1387	CREBBP	Q92793	CREB binding protein	0.893	0.409	0.000274727	1
C0011849	Diabetes Mellitus	D003920	group	1499	CTNNB1	P35222	catenin beta 1	0.821	0.408	0.000274727	1
C0011849	Diabetes Mellitus	D003920	group	1634	DCN	P07585	decorin	0.75	0.483	0.000274727	1
C0011849	Diabetes Mellitus	D003920	group	50846	DHH	O43323	desert hedgehog	0.429	0.569	0.000274727	1
C0011849	Diabetes Mellitus	D003920	group	54808	DYM	Q7RTS9	dymeclin	0.643	0.499	0.000274727	1
C0011849	Diabetes Mellitus	D003920	group	1956	EGFR	P00533	epidermal growth factor receptor	0.929	0.317	0.000274727	1
C0011849	Diabetes Mellitus	D003920	group	2026	ENO2	P09104	enolase 2	0.714	0.552	0.000274727	1
C0011849	Diabetes Mellitus	D003920	group	2247	FGF2	P09038	fibroblast growth factor 2	0.857	0.395	0.215044	0.87
C0011849	Diabetes Mellitus	D003920	group	2274	FHL2	Q14192	four and a half LIM domains 2	0.536	0.576	0.200549	1
C0011849	Diabetes Mellitus	D003920	group	2316	FLNA	P21333	filamin A	0.857	0.38	0.2	NA
C0011849	Diabetes Mellitus	D003920	group	2335	FN1	P02751	fibronectin 1	0.893	0.384	0.00866023	0.857
C0011849	Diabetes Mellitus	D003920	group	2353	FOS	P01100	Fos proto-oncogene, AP-1 transcription factor subunit	0.893	0.434	0.00383182	1
C0011849	Diabetes Mellitus	D003920	group	51738	GHRL	Q9UBU3	ghrelin and obestatin prepropeptide	0.75	0.519	0.00164836	0.667
C0011849	Diabetes Mellitus	D003920	group	2778	GNAS	O95467;P63092;P84996;Q5JWF2	GNAS complex locus	0.821	0.401	0.00137363	1
C0011849	Diabetes Mellitus	D003920	group	64689	GORASP1	Q9BQQ3	golgi reassembly stacking protein 1	0.786	0.49	0.00109891	1
C0011849	Diabetes Mellitus	D003920	group	2932	GSK3B	P49841	glycogen synthase kinase 3 beta	0.75	0.489	0.00109891	1
C0011849	Diabetes Mellitus	D003920	group	3146	HMGB1	P09429	high mobility group box 1	0.786	0.431	0.00109891	0.75
C0011849	Diabetes Mellitus	D003920	group	3309	HSPA5	P11021	heat shock protein family A (Hsp70) member 5	0.714	0.473	0.000549454	0.5
C0011849	Diabetes Mellitus	D003920	group	3482	IGF2R	P11717	insulin like growth factor 2 receptor	0.75	0.519	0.000549454	1
C0011849	Diabetes Mellitus	D003920	group	10989	IMMT	Q16891	inner membrane mitochondrial protein	0.643	0.614	0.000549454	1
C0011849	Diabetes Mellitus	D003920	group	3643	INSR	P06213	insulin receptor	0.714	0.43	0.000274727	1
C0011849	Diabetes Mellitus	D003920	group	3689	ITGB2	P05107	integrin subunit beta 2	0.821	0.465	0.000274727	1
C0011849	Diabetes Mellitus	D003920	group	8850	KAT2B	Q92831	lysine acetyltransferase 2B	0.571	0.587	0.000274727	1
C0011849	Diabetes Mellitus	D003920	group	3932	LCK	P06239	LCK proto-oncogene, Src family tyrosine kinase	0.571	0.586	0.000274727	1
C0011849	Diabetes Mellitus	D003920	group	4023	LPL	P06858	lipoprotein lipase	0.821	0.452	0.000274727	1
C0011849	Diabetes Mellitus	D003920	group	4036	LRP2	P98164	LDL receptor related protein 2	0.679	0.503	0.000274727	1
C0011849	Diabetes Mellitus	D003920	group	5599	MAPK8	P45983	mitogen-activated protein kinase 8	0.786	0.446	0.000274727	1
C0011849	Diabetes Mellitus	D003920	group	4609	MYC	P01106	v-myc avian myelocytomatosis viral oncogene homolog	0.821	0.379	0.000274727	1
C0011849	Diabetes Mellitus	D003920	group	10783	NEK6	Q9HC98	NIMA related kinase 6	0.5	0.721	0.000274727	1
C0011849	Diabetes Mellitus	D003920	group	4760	NEUROD1	Q13562	neuronal differentiation 1	0.679	0.552	0.2	NA
C0011849	Diabetes Mellitus	D003920	group	4842	NOS1	P29475	nitric oxide synthase 1	0.893	0.441	0.08	NA
C0011849	Diabetes Mellitus	D003920	group	4851	NOTCH1	P46531	notch 1	0.75	0.407	0.08	NA
C0011849	Diabetes Mellitus	D003920	group	11331	PHB2	Q99623	prohibitin 2	0.607	0.639	0.200549	1
C0011849	Diabetes Mellitus	D003920	group	5566	PRKACA	P17612	protein kinase cAMP-activated catalytic subunit alpha	0.536	0.579	0.00240703	NA
C0011849	Diabetes Mellitus	D003920	group	5578	PRKCA	P17252	protein kinase C alpha	0.714	0.513	0.00164836	1
C0011849	Diabetes Mellitus	D003920	group	5579	PRKCB	P05771	protein kinase C beta	0.643	0.566	0.000549454	1
C0011849	Diabetes Mellitus	D003920	group	2185	PTK2B	Q14289	protein tyrosine kinase 2 beta	0.679	0.489	0.000274727	1
C0011849	Diabetes Mellitus	D003920	group	10399	RACK1	P63244	receptor for activated C kinase 1	0.571	0.604	0.000274727	1
C0011849	Diabetes Mellitus	D003920	group	5810	RAD1	O60671	RAD1 checkpoint DNA exonuclease	0.393	0.741	0.000274727	1
C0011849	Diabetes Mellitus	D003920	group	22933	SIRT2	Q8IXJ6	sirtuin 2	0.643	0.594	0.000274727	1
C0011849	Diabetes Mellitus	D003920	group	6625	SNRNP70	P08621	small nuclear ribonucleoprotein U1 subunit 70	0.571	0.619	0.000274727	1
C0011849	Diabetes Mellitus	D003920	group	6857	SYT1	P21579	synaptotagmin 1	0.821	0.476	0.000274727	1
C0011849	Diabetes Mellitus	D003920	group	7086	TKT	P29401	transketolase	0.607	0.636	0.000274727	1
C0011849	Diabetes Mellitus	D003920	group	7133	TNFRSF1B	P20333	TNF receptor superfamily member 1B	0.857	0.43	0.000274727	1
C0011849	Diabetes Mellitus	D003920	group	84676	TRIM63	Q969Q1	tripartite motif containing 63	0.5	0.633	0.2	NA
C0011849	Diabetes Mellitus	D003920	group	331	XIAP	P98170	X-linked inhibitor of apoptosis	0.786	0.474	0.644659	0.85
C0011853	Diabetes Mellitus, Experimental	D003921	disease	2033	EP300	Q09472	E1A binding protein p300	0.857	0.426	0.205638	1
C0011854	Diabetes Mellitus, Insulin-Dependent	D003922	disease	718	C3	P01024	complement C3	0.857	0.482	0.200549	1
C0011854	Diabetes Mellitus, Insulin-Dependent	D003922	disease	801	CALM1	P62158	calmodulin 1	0.857	0.468	0.0856382	1
C0011854	Diabetes Mellitus, Insulin-Dependent	D003922	disease	805	CALM2	P62158	calmodulin 2	0.857	0.472	0.00536351	1
C0011854	Diabetes Mellitus, Insulin-Dependent	D003922	disease	1445	CSK	P41240	CSK, non-receptor tyrosine kinase	0.607	0.612	0.00323121	0.667
C0011854	Diabetes Mellitus, Insulin-Dependent	D003922	disease	3688	ITGB1	P05556	integrin subunit beta 1	0.714	0.514	0.00268176	1
C0011854	Diabetes Mellitus, Insulin-Dependent	D003922	disease	9378	NRXN1	P58400;Q9ULB1	neurexin 1	0.536	0.596	0.00240703	NA
C0011854	Diabetes Mellitus, Insulin-Dependent	D003922	disease	6233	RPS27A	P62979	ribosomal protein S27a	0.571	0.676	0.00240703	NA
C0011854	Diabetes Mellitus, Insulin-Dependent	D003922	disease	6520	SLC3A2	P08195	solute carrier family 3 member 2	0.857	0.394	0.00240703	NA
C0011854	Diabetes Mellitus, Insulin-Dependent	D003922	disease	4086	SMAD1	Q15797	SMAD family member 1	0.571	0.564	0.00240703	NA
C0011854	Diabetes Mellitus, Insulin-Dependent	D003922	disease	4089	SMAD4	Q13485	SMAD family member 4	0.821	0.407	0.00082418	0.667
C0011854	Diabetes Mellitus, Insulin-Dependent	D003922	disease	7082	TJP1	Q07157	tight junction protein 1	0.5	0.639	0.000549454	1
C0011854	Diabetes Mellitus, Insulin-Dependent	D003922	disease	8615	USO1	O60763	USO1 vesicle transport factor	0.786	0.573	0.000549454	0.5
C0011860	Diabetes Mellitus, Non-Insulin-Dependent	D003924	disease	196	AHR	P35869	aryl hydrocarbon receptor	0.893	0.443	0.000549454	0.5
C0011860	Diabetes Mellitus, Non-Insulin-Dependent	D003924	disease	1022	CDK7	P50613	cyclin dependent kinase 7	0.464	0.661	0.000549454	1
C0011860	Diabetes Mellitus, Non-Insulin-Dependent	D003924	disease	1143	CHRNB4	P30926	cholinergic receptor nicotinic beta 4 subunit	0.393	0.648	0.000274727	1
C0011860	Diabetes Mellitus, Non-Insulin-Dependent	D003924	disease	2029	ENSA	O43768	endosulfine alpha	0.179	0.889	0.000274727	1
C0011860	Diabetes Mellitus, Non-Insulin-Dependent	D003924	disease	2590	GALNT2	Q10471	polypeptide N-acetylgalactosaminyltransferase 2	0.321	0.688	0.000274727	1
C0011860	Diabetes Mellitus, Non-Insulin-Dependent	D003924	disease	26003	GORASP2	Q9H8Y8	golgi reassembly stacking protein 2	0.179	0.838	0.000274727	1
C0011860	Diabetes Mellitus, Non-Insulin-Dependent	D003924	disease	2885	GRB2	P62993	growth factor receptor bound protein 2	0.679	0.591	0.000274727	1
C0011860	Diabetes Mellitus, Non-Insulin-Dependent	D003924	disease	3761	KCNJ4	P48050	potassium voltage-gated channel subfamily J member 4	0.179	0.819	0.000274727	1
C0011860	Diabetes Mellitus, Non-Insulin-Dependent	D003924	disease	3881	KRT31	Q15323	keratin 31	0.429	0.734	0.000274727	1
C0011860	Diabetes Mellitus, Non-Insulin-Dependent	D003924	disease	4035	LRP1	Q07954	LDL receptor related protein 1	0.714	0.521	0.000274727	0
C0011860	Diabetes Mellitus, Non-Insulin-Dependent	D003924	disease	4057	LTF	P02788	lactotransferrin	0.75	0.555	0.000274727	1
C0011860	Diabetes Mellitus, Non-Insulin-Dependent	D003924	disease	4543	MTNR1A	P48039	melatonin receptor 1A	0.643	0.645	0.082407	NA
C0011860	Diabetes Mellitus, Non-Insulin-Dependent	D003924	disease	9612	NCOR2	Q9Y618	nuclear receptor corepressor 2	0.571	0.61	0.00240703	NA
C0011860	Diabetes Mellitus, Non-Insulin-Dependent	D003924	disease	5515	PPP2CA	P67775	protein phosphatase 2 catalytic subunit alpha	0.5	0.651	0.2	NA
C0011860	Diabetes Mellitus, Non-Insulin-Dependent	D003924	disease	5786	PTPRA	P18433	protein tyrosine phosphatase, receptor type A	0.643	0.612	0.00439563	0.875
C0011860	Diabetes Mellitus, Non-Insulin-Dependent	D003924	disease	5802	PTPRS	Q13332	protein tyrosine phosphatase, receptor type S	0.179	0.779	0.000274727	1
C0011860	Diabetes Mellitus, Non-Insulin-Dependent	D003924	disease	6303	SAT1	P21673	spermidine/spermine N1-acetyltransferase 1	0.786	0.526	0.00481406	NA
C0011860	Diabetes Mellitus, Non-Insulin-Dependent	D003924	disease	6383	SDC2	P34741	syndecan 2	0.679	0.566	0.00082418	1
C0011860	Diabetes Mellitus, Non-Insulin-Dependent	D003924	disease	143686	SESN3	P58005	sestrin 3	0.321	0.804	0.00082418	1
C0011860	Diabetes Mellitus, Non-Insulin-Dependent	D003924	disease	6853	SYN1	P17600	synapsin I	0.393	0.61	0.000274727	1
C0011860	Diabetes Mellitus, Non-Insulin-Dependent	D003924	disease	9967	THRAP3	Q9Y2W1	thyroid hormone receptor associated protein 3	0.179	0.819	0.2	NA
C0011860	Diabetes Mellitus, Non-Insulin-Dependent	D003924	disease	7189	TRAF6	Q9Y4K3	TNF receptor associated factor 6	0.714	0.532	0.000274727	1
MeSH = Medical Subject Headings
DPI score = disease pleiotropic index
DSI score = disease specific index
GDA Score = Gene-Disease Association Score
EI = Evidence Score

## Sheet: ST3
Supplementary Table 3 - Gene Set Enrichment Analysis by community
COMMUNITY 1
GOID	GOTerm	Ontology Source	Term PValue	Term PVal Corrected with Bonferroni	Group Pval	Group PVal Corrected with Bonferroni	GOLevels	GOGroups	% Associated Genes	Nr. Genes	Associated Genes Found
GO:0048584	positive regulation of response to stimulus	GO_BiologicalProcess-EBI-QuickGO-GOA_20.11.2017_00h00	1.50278e-15	6.53711e-13	6.33272e-19	3.483e-17	[2, 3, 4]	Group12	4.44588	69	[ABL1, AIF1, BCAR1, CADM1, CALM1, CALM2, CALM3, CAMK1D, CAV1, CD4, CD59, CRK, CSK, DCN, DLG4, EGFR, ESM1, FGF2, FLNA, GIPC1, GRB2, HLA-DMB, HLA-DQA2, HLA-DQB1, HLA-DQB2, HLA-DRA, HLA-DRB1, HLA-DRB5, INS, INSR, IRS1, ITGB1, ITGB2, KALRN, KRT1, LCK, LTF, MACF1, MAP3K3, MAPK8, NCR3, NLGN2, NRXN1, P2RX4, PAK1, PLCG2, PLEKHA1, PPIF, PRKACA, PRKCA, PRKCB, PTK2B, PTPN11, PTPRS, PUM2, RAF1, RASGRF1, RREB…
GO:0007166	cell surface receptor signaling pathway	GO_BiologicalProcess-EBI-QuickGO-GOA_20.11.2017_00h00	2.1401e-16	9.35226e-14	6.33272e-19	3.483e-17	[3, 4, 5]	Group12	4.10678	80	[ABL1, AHSG, APOE, ASGR2, BCAR1, BMX, CALM1, CAV1, CD4, CD59, CD82, CDH17, CDH5, CFL1, COL4A3, CRK, CSK, CTNNB1, DCN, DLG4, EGFR, ESM1, FGF2, FGFRL1, FLNA, GIPC1, GRB14, GRB2, HLA-DQA2, HLA-DQB1, HLA-DQB2, HLA-DRA, HLA-DRB1, HLA-DRB5, INS, INSR, IRS1, ITGB1, ITGB2, KALRN, LCK, LRP1, LRP2, LTF, MACF1, MAPK8, MPIG6B, NCR3, NLGN2, NRXN1, P2RX4, PAK1, PFN1, PID1, PLCG2, PLEKHA1, PPIA, PPP2CA, PRKACA,…
GO:0007167	enzyme linked receptor protein signaling pathway	GO_BiologicalProcess-EBI-QuickGO-GOA_20.11.2017_00h00	3.81593e-10	1.57598e-07	6.33272e-19	3.483e-17	[4, 5, 6]	Group12	5.01285	39	[ABL1, AHSG, BCAR1, BMX, CAV1, CD4, CDH5, CRK, CSK, DCN, EGFR, ESM1, FGF2, FGFRL1, GIPC1, GRB14, GRB2, INS, INSR, IRS1, KALRN, LCK, LRP1, LRP2, NRXN1, PAK1, PID1, PRKCA, PRKCB, PTK2B, PTPN11, PTPRD, PTPRR, SDC2, SDCBP, SPRY2, STAM, TSC1, VAV2]
GO:0007169	transmembrane receptor protein tyrosine kinase signaling pathway	GO_BiologicalProcess-EBI-QuickGO-GOA_20.11.2017_00h00	4.2983e-11	1.80958e-08	6.33272e-19	3.483e-17	[5, 6, 7]	Group12	6.06061	34	[ABL1, AHSG, BCAR1, BMX, CD4, CRK, CSK, DCN, EGFR, ESM1, FGF2, FGFRL1, GRB14, GRB2, INS, INSR, IRS1, KALRN, LCK, LRP1, NRXN1, PAK1, PID1, PRKCA, PRKCB, PTK2B, PTPN11, PTPRR, SDC2, SDCBP, SPRY2, STAM, TSC1, VAV2]
R-HSA:109582	Hemostasis	REACTOME_Pathways_20.11.2017	2.5019e-11	1.0608e-08	6.7055e-19	3.62097e-17	[-1]	Group44	6.18182	34	[AHSG, ATP2A3, BCAR1, CALM1, CALM2, CALM3, CAV1, CRK, CSK, F13A1, FLNA, FN1, GRB14, GRB2, ITGB1, ITGB2, ITPR3, KLC3, LCK, MPIG6B, NOS1, P2RX4, PLCG2, PPIA, PPP2CA, PRKACA, PRKCA, PRKCB, PTPN11, RAF1, SDC2, SLC3A2, SLC7A10, VAV2]
R-HSA:114604	GPVI-mediated activation cascade	REACTOME_Pathways_20.11.2017	0.000268796	0.038169	6.7055e-19	3.62097e-17	[-1]	Group44	11.1111	6	[GRB2, LCK, MPIG6B, PLCG2, PTPN11, VAV2]
R-HSA:194138	Signaling by VEGF	REACTOME_Pathways_20.11.2017	1.35505e-09	5.44731e-07	6.7055e-19	3.62097e-17	[-1]	Group44	13.7255	14	[BCAR1, CALM1, CALM2, CALM3, CAV1, CDH5, CRK, CTNNB1, PAK1, PRKACA, PRKCA, PRKCB, PTK2B, VAV2]
R-HSA:2871809	FCERI mediated Ca+2 mobilization	REACTOME_Pathways_20.11.2017	5.62356e-06	0.00146775	6.7055e-19	3.62097e-17	[-1]	Group44	21.4286	6	[CALM1, CALM2, CALM3, GRB2, PLCG2, VAV2]
R-HSA:4420097	VEGFA-VEGFR2 Pathway	REACTOME_Pathways_20.11.2017	4.46263e-10	1.82522e-07	6.7055e-19	3.62097e-17	[-1]	Group44	14.8936	14	[BCAR1, CALM1, CALM2, CALM3, CAV1, CDH5, CRK, CTNNB1, PAK1, PRKACA, PRKCA, PRKCB, PTK2B, VAV2]
R-HSA:76002	Platelet activation, signaling and aggregation	REACTOME_Pathways_20.11.2017	6.88047e-09	2.68338e-06	6.7055e-19	3.62097e-17	[-1]	Group44	7.96813	20	[AHSG, BCAR1, CALM1, CALM2, CALM3, CRK, CSK, F13A1, FLNA, FN1, GRB2, ITPR3, LCK, MPIG6B, PLCG2, PRKCA, PRKCB, PTPN11, RAF1, VAV2]
R-HSA:76005	Response to elevated platelet cytosolic Ca2+	REACTOME_Pathways_20.11.2017	0.000113459	0.0206496	6.7055e-19	3.62097e-17	[-1]	Group44	7.9646	9	[AHSG, CALM1, CALM2, CALM3, F13A1, FLNA, FN1, PRKCA, PRKCB]
R-HSA:983705	Signaling by the B Cell Receptor (BCR)	REACTOME_Pathways_20.11.2017	0.000370113	0.0499653	6.7055e-19	3.62097e-17	[-1]	Group44	7.61905	8	[CALM1, CALM2, CALM3, CD22, GRB2, ITPR3, PLCG2, PRKCB]
GO:0007596	blood coagulation	GO_BiologicalProcess-EBI-QuickGO-GOA_20.11.2017_00h00	3.5478e-07	0.000116013	6.7055e-19	3.62097e-17	[3, 5]	Group44	6.57439	19	[APOE, CAV1, CD59, CEL, F13A1, FLNA, ITPR3, KRT1, LCK, MPIG6B, P2RX4, PLCG2, PRKACA, PRKCA, PRKCB, PTPN11, RAF1, SPNS1, VAV2]
GO:0042060	wound healing	GO_BiologicalProcess-EBI-QuickGO-GOA_20.11.2017_00h00	6.48716e-10	2.63379e-07	6.7055e-19	3.62097e-17	[4]	Group44	6.93333	26	[APOE, CASK, CAV1, CD59, CEL, CRK, F13A1, FGF2, FLNA, INS, ITPR3, KRT1, LCK, MACF1, MPIG6B, P2RX4, PAK1, PLCG2, PRKACA, PRKCA, PRKCB, PTPN11, RAF1, RREB1, SPNS1, VAV2]
GO:0030168	platelet activation	GO_BiologicalProcess-EBI-QuickGO-GOA_20.11.2017_00h00	4.10793e-06	0.00111736	6.7055e-19	3.62097e-17	[3, 4, 6]	Group44	8.51064	12	[APOE, FLNA, ITPR3, LCK, MPIG6B, PLCG2, PRKCA, PRKCB, PTPN11, RAF1, SPNS1, VAV2]
GO:0002768	immune response-regulating cell surface receptor signaling pathway	GO_BiologicalProcess-EBI-QuickGO-GOA_20.11.2017_00h00	1.83764e-10	7.6262e-08	6.7055e-19	3.62097e-17	[4, 5, 6]	Group44	7.64526	25	[ABL1, BCAR1, CALM1, CD4, CRK, CSK, GRB2, HLA-DQA2, HLA-DQB1, HLA-DQB2, HLA-DRA, HLA-DRB1, HLA-DRB5, LCK, MAPK8, NCR3, PAK1, PLCG2, PLEKHA1, PRKACA, PRKCA, PRKCB, RAF1, SPNS1, VAV2]
R-HSA:6794361	Neurexins and neuroligins	REACTOME_Pathways_20.11.2017	3.75547e-07	0.000122428	1.7037e-18	9.0296e-17	[-1]	Group48	24.1379	7	[CASK, DLG4, EPB41L3, NLGN2, NRXN1, NRXN3, SHANK1]
GO:0042391	regulation of membrane potential	GO_BiologicalProcess-EBI-QuickGO-GOA_20.11.2017_00h00	1.76578e-07	6.05663e-05	1.7037e-18	9.0296e-17	[3]	Group48	7.65766	17	[ABL1, CAV1, DCN, DLG4, DSP, FLNA, KCNA5, KCNJ2, KCNK15, LTF, NLGN2, NRXN1, P2RX4, PID1, PTK2B, SCN3A, SHANK1]
GO:0050890	cognition	GO_BiologicalProcess-EBI-QuickGO-GOA_20.11.2017_00h00	2.84622e-07	9.47792e-05	1.7037e-18	9.0296e-17	[4]	Group48	10.9091	12	[APOE, CAMK4, CNTNAP2, DLG4, EGFR, HLA-DRA, INS, INSR, NRXN1, NRXN3, RASGRF1, SHANK1]
GO:0007612	learning	GO_BiologicalProcess-EBI-QuickGO-GOA_20.11.2017_00h00	9.60154e-05	0.0181469	1.7037e-18	9.0296e-17	[3, 6]	Group48	13.3333	6	[CNTNAP2, DLG4, INSR, NRXN1, NRXN3, SHANK1]
GO:0031344	regulation of cell projection organization	GO_BiologicalProcess-EBI-QuickGO-GOA_20.11.2017_00h00	6.18887e-06	0.00160911	1.7037e-18	9.0296e-17	[4, 5]	Group48	5.66038	18	[ABL1, APOE, CAMK1D, CAV1, CFL1, INS, MACF1, NRXN1, PAK1, PFN1, PTK2B, PTPRD, PTPRS, RREB1, SDC2, SHANK1, SPRY2, SYT1]
GO:0034762	regulation of transmembrane transport	GO_BiologicalProcess-EBI-QuickGO-GOA_20.11.2017_00h00	3.58853e-08	1.30981e-05	1.7037e-18	9.0296e-17	[4, 5]	Group48	8.03571	18	[CALM1, CALM2, CALM3, CAV1, DLG4, FLNA, INS, KCNA5, KCNJ2, NANOS1, NLGN2, NOS1, NRXN1, PPIF, PRKACA, PRKCA, PTK2B, SHANK1]
GO:1905114	cell surface receptor signaling pathway involved in cell-cell signaling	GO_BiologicalProcess-EBI-QuickGO-GOA_20.11.2017_00h00	0.000213751	0.0322764	1.7037e-18	9.0296e-17	[3, 4, 5, 6]	Group48	4.47368	17	[APOE, CALM1, CAV1, CTNNB1, DLG4, LRP1, MACF1, NLGN2, NRXN1, PFN1, PLCG2, PPP2CA, PTK2B, SHANK1, SOX4, SPNS1, TAX1BP3]
GO:0022898	regulation of transmembrane transporter activity	GO_BiologicalProcess-EBI-QuickGO-GOA_20.11.2017_00h00	1.21894e-07	4.24192e-05	1.7037e-18	9.0296e-17	[4, 5, 6]	Group48	8.98204	15	[CALM1, CALM2, CALM3, CAV1, DLG4, INS, NANOS1, NLGN2, NOS1, NRXN1, PPIF, PRKACA, PRKCA, PTK2B, SHANK1]
GO:0043113	receptor clustering	GO_BiologicalProcess-EBI-QuickGO-GOA_20.11.2017_00h00	0.000201951	0.0308986	1.7037e-18	9.0296e-17	[4, 6]	Group48	15.1515	5	[APOE, DLG4, FLNA, ITGB2, NRXN1]
GO:0051960	regulation of nervous system development	GO_BiologicalProcess-EBI-QuickGO-GOA_20.11.2017_00h00	3.43984e-05	0.00753324	1.7037e-18	9.0296e-17	[4, 5, 6]	Group48	4.98615	18	[ABL1, APOE, CAMK1D, CFL1, CTNNB1, LRP2, MACF1, NEUROD1, NLGN2, NRXN1, PAK1, PTK2B, PTPRD, PTPRS, SDC2, SHANK1, SYT1, YWHAG]
GO:0051962	positive regulation of nervous system development	GO_BiologicalProcess-EBI-QuickGO-GOA_20.11.2017_00h00	0.000133781	0.0234116	1.7037e-18	9.0296e-17	[3, 4, 5, 6, 7]	Group48	6	12	[APOE, CAMK1D, CTNNB1, LRP2, MACF1, NEUROD1, NLGN2, NRXN1, PTK2B, PTPRD, SHANK1, SYT1]
GO:0050804	modulation of chemical synaptic transmission	GO_BiologicalProcess-EBI-QuickGO-GOA_20.11.2017_00h00	7.78814e-08	2.78036e-05	1.7037e-18	9.0296e-17	[3, 4, 5, 7, 8]	Group48	10.0719	14	[ABL1, APOE, DLG4, GIPC1, INS, NLGN2, NRXN1, PPFIA3, PTK2B, RASGRF1, SHANK1, SYN1, SYT1, YWHAG]
GO:1900449	regulation of glutamate receptor signaling pathway	GO_BiologicalProcess-EBI-QuickGO-GOA_20.11.2017_00h00	7.45149e-05	0.0146794	1.7037e-18	9.0296e-17	[4, 5, 6, 7]	Group48	18.5185	5	[DLG4, NLGN2, NRXN1, PTK2B, SHANK1]
GO:0048167	regulation of synaptic plasticity	GO_BiologicalProcess-EBI-QuickGO-GOA_20.11.2017_00h00	2.02451e-06	0.000583058	1.7037e-18	9.0296e-17	[3, 4, 5, 6, 8, 9]	Group48	13.0435	9	[ABL1, APOE, DLG4, GIPC1, INS, PPFIA3, PTK2B, RASGRF1, YWHAG]
GO:0050806	positive regulation of synaptic transmission	GO_BiologicalProcess-EBI-QuickGO-GOA_20.11.2017_00h00	5.18305e-07	0.000166894	1.7037e-18	9.0296e-17	[3, 4, 5, 6, 7, 8, 9]	Group48	15.2542	9	[ABL1, APOE, DLG4, INS, NLGN2, NRXN1, PTK2B, SHANK1, SYT1]
GO:0097061	dendritic spine organization	GO_BiologicalProcess-EBI-QuickGO-GOA_20.11.2017_00h00	9.60154e-05	0.0181469	1.7037e-18	9.0296e-17	[6]	Group48	13.3333	6	[APOE, CFL1, DLG4, INS, INSR, SHANK1]
GO:0007268	chemical synaptic transmission	GO_BiologicalProcess-EBI-QuickGO-GOA_20.11.2017_00h00	2.22771e-08	8.30936e-06	1.7037e-18	9.0296e-17	[6, 7]	Group48	6.51558	23	[ABL1, APOE, CASK, DLG4, FCHSD2, GIPC1, GRIA1, INS, NLGN2, NRXN1, PPFIA1, PPFIA2, PPFIA3, PTK2B, RASGRF1, SDCBP, SHANK1, SYN1, SYN2, SYT1, SYT13, TACR1, YWHAG]
GO:1904062	regulation of cation transmembrane transport	GO_BiologicalProcess-EBI-QuickGO-GOA_20.11.2017_00h00	1.18e-06	0.000362259	1.7037e-18	9.0296e-17	[6, 7]	Group48	7.53769	15	[CALM1, CALM2, CALM3, CAV1, DLG4, FLNA, NANOS1, NLGN2, NOS1, NRXN1, PPIF, PRKACA, PRKCA, PTK2B, SHANK1]
GO:2000463	positive regulation of excitatory postsynaptic potential	GO_BiologicalProcess-EBI-QuickGO-GOA_20.11.2017_00h00	1.57383e-05	0.00372997	1.7037e-18	9.0296e-17	[4, 5, 6, 7, 8, 9, 10, 11]	Group48	25	5	[DLG4, NLGN2, NRXN1, PTK2B, SHANK1]
GO:0010975	regulation of neuron projection development	GO_BiologicalProcess-EBI-QuickGO-GOA_20.11.2017_00h00	0.00016119	0.0264352	1.7037e-18	9.0296e-17	[6, 7, 8, 9, 10, 11]	Group48	5.88235	12	[ABL1, APOE, CAMK1D, CFL1, MACF1, PAK1, PTK2B, PTPRD, PTPRS, SDC2, SHANK1, SYT1]
R-HSA:112310	Neurotransmitter release cycle	REACTOME_Pathways_20.11.2017	7.45934e-06	0.0018723	6.3296e-18	3.29139e-16	[-1]	Group49	15.9091	7	[CASK, PPFIA1, PPFIA2, PPFIA3, SYN1, SYN2, SYT1]
R-HSA:112315	Transmission across Chemical Synapses	REACTOME_Pathways_20.11.2017	2.17625e-11	9.27085e-09	6.3296e-18	3.29139e-16	[-1]	Group49	10.3448	21	[CALM1, CALM2, CALM3, CAMK4, CAMKK1, CASK, DLG4, GRIA1, KCNJ2, KCNJ4, PPFIA1, PPFIA2, PPFIA3, PRKACA, PRKCA, PRKCB, RAF1, RASGRF1, SYN1, SYN2, SYT1]
R-HSA:181429	Serotonin Neurotransmitter Release Cycle	REACTOME_Pathways_20.11.2017	2.15332e-07	7.25669e-05	6.3296e-18	3.29139e-16	[-1]	Group49	35.2941	6	[PPFIA1, PPFIA2, PPFIA3, SYN1, SYN2, SYT1]
R-HSA:212676	Dopamine Neurotransmitter Release Cycle	REACTOME_Pathways_20.11.2017	4.53101e-08	1.64929e-05	6.3296e-18	3.29139e-16	[-1]	Group49	31.8182	7	[CASK, PPFIA1, PPFIA2, PPFIA3, SYN1, SYN2, SYT1]
R-HSA:388844	Receptor-type tyrosine-protein phosphatases	REACTOME_Pathways_20.11.2017	1.72389e-08	6.53353e-06	6.3296e-18	3.29139e-16	[-1]	Group49	50	6	[PPFIA1, PPFIA2, PPFIA3, PPFIBP1, PTPRD, PTPRS]
R-HSA:6794362	Protein-protein interactions at synapses	REACTOME_Pathways_20.11.2017	1.96719e-13	8.49826e-11	6.3296e-18	3.29139e-16	[-1]	Group49	25.4545	14	[CASK, DLG4, EPB41L3, GRIA1, NLGN2, NRXN1, NRXN3, PPFIA1, PPFIA2, PPFIA3, PPFIBP1, PTPRD, PTPRS, SHANK1]
GO:0032880	regulation of protein localization	GO_BiologicalProcess-EBI-QuickGO-GOA_20.11.2017_00h00	3.85691e-06	0.00105679	6.3296e-18	3.29139e-16	[3, 4]	Group49	4.10959	30	[AFDN, CABP1, CADM1, CSK, CTNNB1, EGFR, FLNA, FN1, GCK, GLP1R, HLA-DRB1, INS, IRS1, ITGB1, ITPR3, KCNA5, LRP1, MAPK8, NEUROD1, NLGN2, NRXN1, PID1, PPFIA1, PPIA, PRKCA, SFN, SOX4, TAX1BP3, YWHAB, YWHAG]
GO:0006836	neurotransmitter transport	GO_BiologicalProcess-EBI-QuickGO-GOA_20.11.2017_00h00	1.80407e-06	0.000526787	6.3296e-18	3.29139e-16	[4]	Group49	10.1852	11	[CASK, NANOS1, NOS1, NRXN1, PPFIA1, PPFIA2, PPFIA3, SYN1, SYN2, SYT1, SYT13]
GO:0023061	signal release	GO_BiologicalProcess-EBI-QuickGO-GOA_20.11.2017_00h00	1.34063e-08	5.09438e-06	6.3296e-18	3.29139e-16	[3, 4, 6]	Group49	7.66284	20	[CASK, GCK, GLP1R, HLA-DRB1, INS, IRS1, ITPR3, KCNA5, NEUROD1, NLGN2, NRXN1, PPFIA1, PPFIA2, PPFIA3, PRKCA, SOX4, SYN1, SYN2, SYT1, SYT13]
GO:0051046	regulation of secretion	GO_BiologicalProcess-EBI-QuickGO-GOA_20.11.2017_00h00	1.58806e-05	0.00374783	6.3296e-18	3.29139e-16	[4, 5]	Group49	4.74041	21	[CADM1, FN1, GCK, GLP1R, HLA-DRB1, INS, IRS1, ITGB2, ITPR3, KCNA5, NEUROD1, NLGN2, P2RX4, PPIA, PRKCA, SDCBP, SOX4, STAM, SYN1, SYT1, SYT13]
GO:0046717	acid secretion	GO_BiologicalProcess-EBI-QuickGO-GOA_20.11.2017_00h00	0.000297568	0.0413619	6.3296e-18	3.29139e-16	[5]	Group49	10.9091	6	[GIPC1, P2RX4, PPFIA1, PPFIA2, PPFIA3, SYT1]
GO:0050804	modulation of chemical synaptic transmission	GO_BiologicalProcess-EBI-QuickGO-GOA_20.11.2017_00h00	7.78814e-08	2.78036e-05	6.3296e-18	3.29139e-16	[3, 4, 5, 7, 8]	Group49	10.0719	14	[ABL1, APOE, DLG4, GIPC1, INS, NLGN2, NRXN1, PPFIA3, PTK2B, RASGRF1, SHANK1, SYN1, SYT1, YWHAG]
GO:0048167	regulation of synaptic plasticity	GO_BiologicalProcess-EBI-QuickGO-GOA_20.11.2017_00h00	2.02451e-06	0.000583058	6.3296e-18	3.29139e-16	[3, 4, 5, 6, 8, 9]	Group49	13.0435	9	[ABL1, APOE, DLG4, GIPC1, INS, PPFIA3, PTK2B, RASGRF1, YWHAG]
GO:0042593	glucose homeostasis	GO_BiologicalProcess-EBI-QuickGO-GOA_20.11.2017_00h00	3.08464e-06	0.00085753	6.3296e-18	3.29139e-16	[6]	Group49	9.64912	11	[GCK, HLA-DRB1, INS, INSR, IRS1, KCNA5, NEUROD1, PRKACA, PRKCA, SOX4, TAC4]
GO:0050806	positive regulation of synaptic transmission	GO_BiologicalProcess-EBI-QuickGO-GOA_20.11.2017_00h00	5.18305e-07	0.000166894	6.3296e-18	3.29139e-16	[3, 4, 5, 6, 7, 8, 9]	Group49	15.2542	9	[ABL1, APOE, DLG4, INS, NLGN2, NRXN1, PTK2B, SHANK1, SYT1]
GO:0007268	chemical synaptic transmission	GO_BiologicalProcess-EBI-QuickGO-GOA_20.11.2017_00h00	2.22771e-08	8.30936e-06	6.3296e-18	3.29139e-16	[6, 7]	Group49	6.51558	23	[ABL1, APOE, CASK, DLG4, FCHSD2, GIPC1, GRIA1, INS, NLGN2, NRXN1, PPFIA1, PPFIA2, PPFIA3, PTK2B, RASGRF1, SDCBP, SHANK1, SYN1, SYN2, SYT1, SYT13, TACR1, YWHAG]
GO:0046942	carboxylic acid transport	GO_BiologicalProcess-EBI-QuickGO-GOA_20.11.2017_00h00	0.000302342	0.0417232	6.3296e-18	3.29139e-16	[6, 7]	Group49	6.36943	10	[APOE, GIPC1, LRP2, P2RX4, PPFIA1, PPFIA2, PPFIA3, SLC3A2, SLC7A10, SYT1]
GO:0050708	regulation of protein secretion	GO_BiologicalProcess-EBI-QuickGO-GOA_20.11.2017_00h00	0.000123117	0.0220379	6.3296e-18	3.29139e-16	[4, 5, 6, 7, 8, 9]	Group49	5.36398	14	[CADM1, FN1, GCK, GLP1R, HLA-DRB1, INS, IRS1, ITPR3, KCNA5, NEUROD1, NLGN2, PPIA, PRKCA, SOX4]
GO:0090276	regulation of peptide hormone secretion	GO_BiologicalProcess-EBI-QuickGO-GOA_20.11.2017_00h00	6.48445e-06	0.0016665	6.3296e-18	3.29139e-16	[4, 5, 6, 7, 8, 9]	Group49	8.94309	11	[GCK, GLP1R, HLA-DRB1, INS, IRS1, ITPR3, KCNA5, NEUROD1, NLGN2, PRKCA, SOX4]
GO:0006865	amino acid transport	GO_BiologicalProcess-EBI-QuickGO-GOA_20.11.2017_00h00	9.12313e-05	0.0175164	6.3296e-18	3.29139e-16	[5, 7, 8]	Group49	10.9375	7	[GIPC1, PPFIA1, PPFIA2, PPFIA3, SLC3A2, SLC7A10, SYT1]
GO:0006835	dicarboxylic acid transport	GO_BiologicalProcess-EBI-QuickGO-GOA_20.11.2017_00h00	6.44642e-05	0.0131507	6.3296e-18	3.29139e-16	[7, 8]	Group49	14.2857	6	[GIPC1, LRP2, PPFIA1, PPFIA2, PPFIA3, SYT1]
GO:0048870	cell motility	GO_BiologicalProcess-EBI-QuickGO-GOA_20.11.2017_00h00	7.59549e-10	3.07617e-07	1.66015e-17	8.46679e-16	[2, 3]	Group41	4.4898	44	[ABI3, ABL1, AIF1, APOE, BCAR1, CAMK1D, CAV1, CEL, CRK, DCN, EGFR, EMILIN1, FGF2, FLNA, FN1, GIPC1, GRB14, GRB2, INS, INSR, ITGB1, ITGB2, LCK, LRP1, MACF1, NANOS1, P2RX4, PAK1, PFN1, PLPP1, PPIA, PRKCA, PTK2B, PTPN11, PTPRR, RAF1, RREB1, SDC2, SDCBP, SLC3A2, SLC7A10, SPRY2, TAC4, TACR1]
GO:0016477	cell migration	GO_BiologicalProcess-EBI-QuickGO-GOA_20.11.2017_00h00	7.7858e-09	3.00532e-06	1.66015e-17	8.46679e-16	[3, 4]	Group41	4.43459	40	[ABI3, ABL1, AIF1, APOE, BCAR1, CAMK1D, CAV1, CEL, DCN, EGFR, EMILIN1, FGF2, FLNA, FN1, GIPC1, GRB14, GRB2, INS, INSR, ITGB1, ITGB2, LCK, LRP1, MACF1, NANOS1, P2RX4, PAK1, PFN1, PLPP1, PPIA, PRKCA, PTK2B, PTPN11, PTPRR, RREB1, SDC2, SDCBP, SLC3A2, SLC7A10, SPRY2]
GO:0051270	regulation of cellular component movement	GO_BiologicalProcess-EBI-QuickGO-GOA_20.11.2017_00h00	7.51064e-08	2.69632e-05	1.66015e-17	8.46679e-16	[3, 4]	Group41	4.9505	30	[ABI3, ABL1, AIF1, APOE, BCAR1, CAMK1D, CAV1, CRK, DCN, DSP, EGFR, FGF2, FLNA, FN1, INS, INSR, LRP1, MACF1, P2RX4, PAK1, PFN1, PRKCA, PTK2B, PTPRR, RAF1, RREB1, SDCBP, SPRY2, TAC4, TACR1]
GO:2000145	regulation of cell motility	GO_BiologicalProcess-EBI-QuickGO-GOA_20.11.2017_00h00	1.70257e-07	5.85686e-05	1.66015e-17	8.46679e-16	[3, 4, 5]	Group41	5.00894	28	[ABI3, ABL1, AIF1, APOE, BCAR1, CAMK1D, CRK, DCN, EGFR, FGF2, FLNA, FN1, INS, INSR, LRP1, MACF1, P2RX4, PAK1, PFN1, PRKCA, PTK2B, PTPRR, RAF1, RREB1, SDCBP, SPRY2, TAC4, TACR1]
GO:0031344	regulation of cell projection organization	GO_BiologicalProcess-EBI-QuickGO-GOA_20.11.2017_00h00	6.18887e-06	0.00160911	1.66015e-17	8.46679e-16	[4, 5]	Group41	5.66038	18	[ABL1, APOE, CAMK1D, CAV1, CFL1, INS, MACF1, NRXN1, PAK1, PFN1, PTK2B, PTPRD, PTPRS, RREB1, SDC2, SHANK1, SPRY2, SYT1]
GO:2000147	positive regulation of cell motility	GO_BiologicalProcess-EBI-QuickGO-GOA_20.11.2017_00h00	2.74287e-06	0.000770745	1.66015e-17	8.46679e-16	[3, 4, 5, 6]	Group41	5.74018	19	[ABL1, AIF1, BCAR1, CAMK1D, EGFR, FGF2, FN1, INS, INSR, P2RX4, PAK1, PFN1, PRKCA, PTK2B, RREB1, SDCBP, SPRY2, TAC4, TACR1]
GO:0010631	epithelial cell migration	GO_BiologicalProcess-EBI-QuickGO-GOA_20.11.2017_00h00	1.25721e-06	0.000380935	1.66015e-17	8.46679e-16	[4, 5, 6]	Group41	7.5	15	[ABL1, APOE, BCAR1, CEL, DCN, FGF2, GIPC1, MACF1, NANOS1, P2RX4, PFN1, PRKCA, PTK2B, PTPRR, RREB1]
GO:0010632	regulation of epithelial cell migration	GO_BiologicalProcess-EBI-QuickGO-GOA_20.11.2017_00h00	8.3531e-06	0.00207157	1.66015e-17	8.46679e-16	[3, 4, 5, 6, 7]	Group41	7.94702	12	[ABL1, APOE, BCAR1, DCN, FGF2, MACF1, P2RX4, PFN1, PRKCA, PTK2B, PTPRR, RREB1]
GO:0030334	regulation of cell migration	GO_BiologicalProcess-EBI-QuickGO-GOA_20.11.2017_00h00	5.34594e-06	0.00140598	1.66015e-17	8.46679e-16	[4, 5, 6]	Group41	4.64217	24	[ABI3, ABL1, AIF1, APOE, BCAR1, CAMK1D, DCN, EGFR, FGF2, FLNA, FN1, INS, INSR, LRP1, MACF1, P2RX4, PAK1, PFN1, PRKCA, PTK2B, PTPRR, RREB1, SDCBP, SPRY2]
GO:0010634	positive regulation of epithelial cell migration	GO_BiologicalProcess-EBI-QuickGO-GOA_20.11.2017_00h00	0.000214881	0.0322321	1.66015e-17	8.46679e-16	[3, 4, 5, 6, 7, 8]	Group41	8.24742	8	[ABL1, BCAR1, FGF2, P2RX4, PFN1, PRKCA, PTK2B, RREB1]
GO:0030335	positive regulation of cell migration	GO_BiologicalProcess-EBI-QuickGO-GOA_20.11.2017_00h00	2.28487e-05	0.00520949	1.66015e-17	8.46679e-16	[4, 5, 6, 7]	Group41	5.36278	17	[ABL1, AIF1, BCAR1, CAMK1D, EGFR, FGF2, FN1, INS, INSR, P2RX4, PAK1, PFN1, PRKCA, PTK2B, RREB1, SDCBP, SPRY2]
GO:0043542	endothelial cell migration	GO_BiologicalProcess-EBI-QuickGO-GOA_20.11.2017_00h00	0.000208955	0.0317611	1.66015e-17	8.46679e-16	[5, 6, 7]	Group41	6.66667	10	[ABL1, APOE, BCAR1, CEL, DCN, FGF2, GIPC1, P2RX4, PRKCA, PTK2B]
GO:0045087	innate immune response	GO_BiologicalProcess-EBI-QuickGO-GOA_20.11.2017_00h00	9.38108e-07	0.000296442	1.99219e-17	9.96097e-16	[3, 4]	Group45	4.60526	28	[ABL1, AIF1, BMX, CADM1, CAV1, CSK, GRB2, HLA-DQA2, HLA-DQB1, HLA-DQB2, HLA-DRA, HLA-DRB1, HLA-DRB5, INS, ITGB2, KRT1, LCK, LTF, NCR3, PAK1, PLCG2, PRKACA, PRKCA, PTK2B, PTPN11, PTPRS, PUM2, RAF1]
GO:0050776	regulation of immune response	GO_BiologicalProcess-EBI-QuickGO-GOA_20.11.2017_00h00	1.91276e-09	7.61277e-07	1.99219e-17	9.96097e-16	[3, 4]	Group45	4.92676	37	[ABL1, BCAR1, CADM1, CALM1, CAV1, CD4, CD59, CRK, CSK, GRB2, HLA-DMB, HLA-DQA2, HLA-DQB1, HLA-DQB2, HLA-DRA, HLA-DRB1, HLA-DRB5, INS, ITGB1, ITGB2, KRT1, LCK, LTF, MAPK8, NCR3, PAK1, PLCG2, PLEKHA1, PRKACA, PRKCA, PRKCB, PTPN11, PTPRS, PUM2, RAF1, SPNS1, VAV2]
GO:0002764	immune response-regulating signaling pathway	GO_BiologicalProcess-EBI-QuickGO-GOA_20.11.2017_00h00	3.38325e-11	1.43111e-08	1.99219e-17	9.96097e-16	[3, 4, 5]	Group45	6.86499	30	[ABL1, BCAR1, CALM1, CAV1, CD4, CRK, CSK, GRB2, HLA-DQA2, HLA-DQB1, HLA-DQB2, HLA-DRA, HLA-DRB1, HLA-DRB5, ITGB2, LCK, LTF, MAPK8, NCR3, PAK1, PLCG2, PLEKHA1, PRKACA, PRKCA, PRKCB, PTPRS, PUM2, RAF1, SPNS1, VAV2]
GO:0007166	cell surface receptor signaling pathway	GO_BiologicalProcess-EBI-QuickGO-GOA_20.11.2017_00h00	2.1401e-16	9.35226e-14	1.99219e-17	9.96097e-16	[3, 4, 5]	Group45	4.10678	80	[ABL1, AHSG, APOE, ASGR2, BCAR1, BMX, CALM1, CAV1, CD4, CD59, CD82, CDH17, CDH5, CFL1, COL4A3, CRK, CSK, CTNNB1, DCN, DLG4, EGFR, ESM1, FGF2, FGFRL1, FLNA, GIPC1, GRB14, GRB2, HLA-DQA2, HLA-DQB1, HLA-DQB2, HLA-DRA, HLA-DRB1, HLA-DRB5, INS, INSR, IRS1, ITGB1, ITGB2, KALRN, LCK, LRP1, LRP2, LTF, MACF1, MAPK8, MPIG6B, NCR3, NLGN2, NRXN1, P2RX4, PAK1, PFN1, PID1, PLCG2, PLEKHA1, PPIA, PPP2CA, PRKACA,…
GO:0010647	positive regulation of cell communication	GO_BiologicalProcess-EBI-QuickGO-GOA_20.11.2017_00h00	1.79863e-11	7.69814e-09	1.99219e-17	9.96097e-16	[3, 4, 5]	Group45	4.50928	51	[ABL1, APOE, CALM1, CALM2, CALM3, CAV1, CD4, CRK, DCN, DLG4, EGFR, ESM1, FGF2, FLNA, GCK, GIPC1, GRB2, HLA-DRB1, INS, INSR, IRS1, ITGB1, KALRN, LCK, LTF, MACF1, MAP3K3, MAPK8, NLGN2, NRXN1, P2RX4, PAK1, PPIF, PRKCA, PRKCB, PTK2B, PTPN11, PUM2, RAF1, RASGRF1, SDCBP, SFN, SHANK1, SHARPIN, SOX4, SPNS1, SPRY2, SYT1, TRIM39, YWHAB, YWHAG]
GO:0050778	positive regulation of immune response	GO_BiologicalProcess-EBI-QuickGO-GOA_20.11.2017_00h00	2.03293e-09	8.07072e-07	1.99219e-17	9.96097e-16	[3, 4, 5]	Group45	5.49828	32	[ABL1, BCAR1, CADM1, CAV1, CD4, CD59, CRK, CSK, GRB2, HLA-DMB, HLA-DQA2, HLA-DQB1, HLA-DQB2, HLA-DRA, HLA-DRB1, HLA-DRB5, ITGB2, KRT1, LCK, LTF, NCR3, PAK1, PLCG2, PLEKHA1, PRKACA, PRKCA, PRKCB, PTPRS, PUM2, RAF1, SPNS1, VAV2]
GO:0009967	positive regulation of signal transduction	GO_BiologicalProcess-EBI-QuickGO-GOA_20.11.2017_00h00	4.10141e-10	1.68978e-07	1.99219e-17	9.96097e-16	[3, 4, 5, 6]	Group45	4.37209	47	[CALM1, CALM2, CALM3, CAV1, CD4, CRK, DCN, DLG4, EGFR, ESM1, FGF2, FLNA, GIPC1, GRB2, HLA-DRB1, INS, INSR, IRS1, ITGB1, KALRN, LCK, LTF, MACF1, MAP3K3, MAPK8, NLGN2, NRXN1, P2RX4, PAK1, PPIF, PRKCA, PRKCB, PTK2B, PTPN11, PUM2, RAF1, RASGRF1, SDCBP, SFN, SHANK1, SHARPIN, SOX4, SPNS1, SPRY2, TRIM39, YWHAB, YWHAG]
GO:0002757	immune response-activating signal transduction	GO_BiologicalProcess-EBI-QuickGO-GOA_20.11.2017_00h00	1.98137e-10	8.20287e-08	1.99219e-17	9.96097e-16	[3, 4, 5, 6, 7]	Group45	6.81265	28	[ABL1, BCAR1, CAV1, CD4, CRK, CSK, GRB2, HLA-DQA2, HLA-DQB1, HLA-DQB2, HLA-DRA, HLA-DRB1, HLA-DRB5, ITGB2, LCK, LTF, NCR3, PAK1, PLCG2, PLEKHA1, PRKACA, PRKCA, PRKCB, PTPRS, PUM2, RAF1, SPNS1, VAV2]
GO:0002768	immune response-regulating cell surface receptor signaling pathway	GO_BiologicalProcess-EBI-QuickGO-GOA_20.11.2017_00h00	1.83764e-10	7.6262e-08	1.99219e-17	9.96097e-16	[4, 5, 6]	Group45	7.64526	25	[ABL1, BCAR1, CALM1, CD4, CRK, CSK, GRB2, HLA-DQA2, HLA-DQB1, HLA-DQB2, HLA-DRA, HLA-DRB1, HLA-DRB5, LCK, MAPK8, NCR3, PAK1, PLCG2, PLEKHA1, PRKACA, PRKCA, PRKCB, RAF1, SPNS1, VAV2]
GO:1902533	positive regulation of intracellular signal transduction	GO_BiologicalProcess-EBI-QuickGO-GOA_20.11.2017_00h00	1.64642e-07	5.71308e-05	1.99219e-17	9.96097e-16	[4, 5, 6, 7]	Group45	4.47761	33	[CALM1, CALM2, CALM3, CAV1, CD4, CRK, DCN, EGFR, FGF2, FLNA, GRB2, HLA-DRB1, INS, INSR, IRS1, ITGB1, KALRN, LCK, LTF, MAP3K3, NRXN1, P2RX4, PAK1, PRKCA, PRKCB, PTK2B, PTPN11, PUM2, RAF1, RASGRF1, SDCBP, SHARPIN, SPRY2]
R-HSA:109582	Hemostasis	REACTOME_Pathways_20.11.2017	2.5019e-11	1.0608e-08	1.23515e-16	6.05226e-15	[-1]	Group54	6.18182	34	[AHSG, ATP2A3, BCAR1, CALM1, CALM2, CALM3, CAV1, CRK, CSK, F13A1, FLNA, FN1, GRB14, GRB2, ITGB1, ITGB2, ITPR3, KLC3, LCK, MPIG6B, NOS1, P2RX4, PLCG2, PPIA, PPP2CA, PRKACA, PRKCA, PRKCB, PTPN11, RAF1, SDC2, SLC3A2, SLC7A10, VAV2]
R-HSA:111885	Opioid Signalling	REACTOME_Pathways_20.11.2017	0.000177009	0.0283214	1.23515e-16	6.05226e-15	[-1]	Group54	9.85915	7	[CALM1, CALM2, CALM3, CAMK4, PPP2CA, PRKACA, PRKCA]
R-HSA:111933	Calmodulin induced events	REACTOME_Pathways_20.11.2017	3.53363e-06	0.000975281	1.23515e-16	6.05226e-15	[-1]	Group54	23.0769	6	[CALM1, CALM2, CALM3, CAMK4, PRKACA, PRKCA]
R-HSA:111996	Ca-dependent events	REACTOME_Pathways_20.11.2017	5.62356e-06	0.00146775	1.23515e-16	6.05226e-15	[-1]	Group54	21.4286	6	[CALM1, CALM2, CALM3, CAMK4, PRKACA, PRKCA]
R-HSA:111997	CaM pathway	REACTOME_Pathways_20.11.2017	3.53363e-06	0.000975281	1.23515e-16	6.05226e-15	[-1]	Group54	23.0769	6	[CALM1, CALM2, CALM3, CAMK4, PRKACA, PRKCA]
R-HSA:112040	G-protein mediated events	REACTOME_Pathways_20.11.2017	4.84958e-05	0.0101356	1.23515e-16	6.05226e-15	[-1]	Group54	15	6	[CALM1, CALM2, CALM3, CAMK4, PRKACA, PRKCA]
R-HSA:112043	PLC beta mediated events	REACTOME_Pathways_20.11.2017	4.17974e-05	0.00890286	1.23515e-16	6.05226e-15	[-1]	Group54	15.3846	6	[CALM1, CALM2, CALM3, CAMK4, PRKACA, PRKCA]
R-HSA:112310	Neurotransmitter release cycle	REACTOME_Pathways_20.11.2017	7.45934e-06	0.0018723	1.23515e-16	6.05226e-15	[-1]	Group54	15.9091	7	[CASK, PPFIA1, PPFIA2, PPFIA3, SYN1, SYN2, SYT1]
R-HSA:112314	Neurotransmitter receptors and postsynaptic signal transmission	REACTOME_Pathways_20.11.2017	1.1146e-07	3.90111e-05	1.23515e-16	6.05226e-15	[-1]	Group54	9.79021	14	[CALM1, CALM2, CALM3, CAMK4, CAMKK1, DLG4, GRIA1, KCNJ2, KCNJ4, PRKACA, PRKCA, PRKCB, RAF1, RASGRF1]
R-HSA:112315	Transmission across Chemical Synapses	REACTOME_Pathways_20.11.2017	2.17625e-11	9.27085e-09	1.23515e-16	6.05226e-15	[-1]	Group54	10.3448	21	[CALM1, CALM2, CALM3, CAMK4, CAMKK1, CASK, DLG4, GRIA1, KCNJ2, KCNJ4, PPFIA1, PPFIA2, PPFIA3, PRKACA, PRKCA, PRKCB, RAF1, RASGRF1, SYN1, SYN2, SYT1]
R-HSA:112316	Neuronal System	REACTOME_Pathways_20.11.2017	9.36183e-16	4.08176e-13	1.23515e-16	6.05226e-15	[-1]	Group54	10.2389	30	[CALM1, CALM2, CALM3, CAMK4, CAMKK1, CASK, DLG4, EPB41L3, GRIA1, KCNA5, KCNJ2, KCNJ4, NLGN2, NRXN1, NRXN3, PPFIA1, PPFIA2, PPFIA3, PPFIBP1, PRKACA, PRKCA, PRKCB, PTPRD, PTPRS, RAF1, RASGRF1, SHANK1, SYN1, SYN2, SYT1]
R-HSA:114604	GPVI-mediated activation cascade	REACTOME_Pathways_20.11.2017	0.000268796	0.038169	1.23515e-16	6.05226e-15	[-1]	Group54	11.1111	6	[GRB2, LCK, MPIG6B, PLCG2, PTPN11, VAV2]
R-HSA:1280215	Cytokine Signaling in Immune system	REACTOME_Pathways_20.11.2017	2.45072e-08	9.09218e-06	1.23515e-16	6.05226e-15	[-1]	Group54	4.65426	35	[CALM1, CALM2, CALM3, CD4, CFL1, CRK, CSK, DLG4, EGFR, F13A1, FGF2, FN1, GRB2, HLA-DQA2, HLA-DQB1, HLA-DQB2, HLA-DRA, HLA-DRB1, HLA-DRB5, IRS1, ITGB1, ITGB2, LCK, MAP3K3, MAPK8, PPIA, PPP2CA, PRKACA, PTK2B, PTPN11, PTPRA, RAF1, RASGRF1, SPTAN1, YWHAB]
R-HSA:1280218	Adaptive Immune System	REACTOME_Pathways_20.11.2017	6.73486e-08	2.43128e-05	1.23515e-16	6.05226e-15	[-1]	Group54	4.85893	31	[CALM1, CALM2, CALM3, CD22, CD4, CSK, GAN, GRB2, HLA-DMB, HLA-DOB, HLA-DQA2, HLA-DQB1, HLA-DQB2, HLA-DRA, HLA-DRB1, HLA-DRB5, ITGB1, ITGB2, ITPR3, KLC3, LCK, NCR3, PAK1, PLCG2, PPP2CA, PRKACA, PRKCB, PTPN11, RAF1, TRIM39, YWHAB]
R-HSA:1489509	DAG and IP3 signaling	REACTOME_Pathways_20.11.2017	4.48043e-06	0.00120972	1.23515e-16	6.05226e-15	[-1]	Group54	22.2222	6	[CALM1, CALM2, CALM3, CAMK4, PRKACA, PRKCA]
R-HSA:181429	Serotonin Neurotransmitter Release Cycle	REACTOME_Pathways_20.11.2017	2.15332e-07	7.25669e-05	1.23515e-16	6.05226e-15	[-1]	Group54	35.2941	6	[PPFIA1, PPFIA2, PPFIA3, SYN1, SYN2, SYT1]
R-HSA:194138	Signaling by VEGF	REACTOME_Pathways_20.11.2017	1.35505e-09	5.44731e-07	1.23515e-16	6.05226e-15	[-1]	Group54	13.7255	14	[BCAR1, CALM1, CALM2, CALM3, CAV1, CDH5, CRK, CTNNB1, PAK1, PRKACA, PRKCA, PRKCB, PTK2B, VAV2]
R-HSA:195258	RHO GTPase Effectors	REACTOME_Pathways_20.11.2017	6.5271e-06	0.00167094	1.23515e-16	6.05226e-15	[-1]	Group54	5.90278	17	[ABL1, CALM1, CALM2, CALM3, CTNNB1, DLG4, FLNA, GRB2, ITGB1, KLC3, PAK1, PFN1, PPP2CA, SFN, TAX1BP3, YWHAB, YWHAG]
R-HSA:199418	Negative regulation of the PI3K/AKT network	REACTOME_Pathways_20.11.2017	3.41561e-05	0.00754849	1.23515e-16	6.05226e-15	[-1]	Group54	9.27835	9	[EGFR, FGF2, GRB2, INS, INSR, IRS1, LCK, PPP2CA, PTPN11]
R-HSA:212676	Dopamine Neurotransmitter Release Cycle	REACTOME_Pathways_20.11.2017	4.53101e-08	1.64929e-05	1.23515e-16	6.05226e-15	[-1]	Group54	31.8182	7	[CASK, PPFIA1, PPFIA2, PPFIA3, SYN1, SYN2, SYT1]
R-HSA:2187338	Visual phototransduction	REACTOME_Pathways_20.11.2017	3.42898e-05	0.00754375	1.23515e-16	6.05226e-15	[-1]	Group54	10.6667	8	[APOE, CALM1, CALM2, CALM3, LRP1, LRP2, RCVRN, SDC2]
R-HSA:2871796	FCERI mediated MAPK activation	REACTOME_Pathways_20.11.2017	0.000173689	0.0283114	1.23515e-16	6.05226e-15	[-1]	Group54	15.625	5	[GRB2, MAPK8, PAK1, PLCG2, VAV2]
R-HSA:2871809	FCERI mediated Ca+2 mobilization	REACTOME_Pathways_20.11.2017	5.62356e-06	0.00146775	1.23515e-16	6.05226e-15	[-1]	Group54	21.4286	6	[CALM1, CALM2, CALM3, GRB2, PLCG2, VAV2]
R-HSA:388841	Costimulation by the CD28 family	REACTOME_Pathways_20.11.2017	4.98316e-11	2.09293e-08	1.23515e-16	6.05226e-15	[-1]	Group54	19.697	13	[CD4, CSK, GRB2, HLA-DQA2, HLA-DQB1, HLA-DQB2, HLA-DRA, HLA-DRB1, HLA-DRB5, LCK, PAK1, PPP2CA, PTPN11]
R-HSA:397014	Muscle contraction	REACTOME_Pathways_20.11.2017	5.32616e-06	0.00140611	1.23515e-16	6.05226e-15	[-1]	Group54	7.64706	13	[ACTA1, ATP2A3, CALM1, CALM2, CALM3, ITPR3, KCNJ2, KCNJ4, KCNK15, NOS1, PAK1, PRKACA, SCN3A]
R-HSA:418346	Platelet homeostasis	REACTOME_Pathways_20.11.2017	5.13718e-06	0.00136649	1.23515e-16	6.05226e-15	[-1]	Group54	11.6883	9	[ATP2A3, CALM1, CALM2, CALM3, ITPR3, NOS1, P2RX4, PPP2CA, PTPN11]
R-HSA:418360	Platelet calcium homeostasis	REACTOME_Pathways_20.11.2017	3.53363e-06	0.000975281	1.23515e-16	6.05226e-15	[-1]	Group54	23.0769	6	[ATP2A3, CALM1, CALM2, CALM3, ITPR3, P2RX4]
R-HSA:438064	Post NMDA receptor activation events	REACTOME_Pathways_20.11.2017	7.04373e-09	2.74001e-06	1.23515e-16	6.05226e-15	[-1]	Group54	24.3243	9	[CALM1, CALM2, CALM3, CAMK4, CAMKK1, DLG4, PRKACA, RAF1, RASGRF1]
R-HSA:4420097	VEGFA-VEGFR2 Pathway	REACTOME_Pathways_20.11.2017	4.46263e-10	1.82522e-07	1.23515e-16	6.05226e-15	[-1]	Group54	14.8936	14	[BCAR1, CALM1, CALM2, CALM3, CAV1, CDH5, CRK, CTNNB1, PAK1, PRKACA, PRKCA, PRKCB, PTK2B, VAV2]
R-HSA:442717	CREB phosphorylation through the activation of CaMKK	REACTOME_Pathways_20.11.2017	7.37162e-09	2.86019e-06	1.23515e-16	6.05226e-15	[-1]	Group54	83.3333	5	[CALM1, CALM2, CALM3, CAMK4, CAMKK1]
R-HSA:442742	CREB phosphorylation through the activation of Ras	REACTOME_Pathways_20.11.2017	6.99261e-06	0.00178312	1.23515e-16	6.05226e-15	[-1]	Group54	20.6897	6	[CALM1, CALM2, CALM3, DLG4, RAF1, RASGRF1]
R-HSA:442755	Activation of NMDA receptor and postsynaptic events	REACTOME_Pathways_20.11.2017	9.66154e-10	3.90326e-07	1.23515e-16	6.05226e-15	[-1]	Group54	24.3902	10	[CALM1, CALM2, CALM3, CAMK4, CAMKK1, DLG4, GRIA1, PRKACA, RAF1, RASGRF1]
R-HSA:442982	Ras activation uopn Ca2+ infux through NMDA receptor	REACTOME_Pathways_20.11.2017	1.19654e-05	0.00289562	1.23515e-16	6.05226e-15	[-1]	Group54	26.3158	5	[CALM1, CALM2, CALM3, DLG4, RASGRF1]
R-HSA:449147	Signaling by Interleukins	REACTOME_Pathways_20.11.2017	4.83971e-08	1.75682e-05	1.23515e-16	6.05226e-15	[-1]	Group54	5.17857	29	[CALM1, CALM2, CALM3, CD4, CFL1, CRK, CSK, DLG4, EGFR, F13A1, FGF2, FN1, GRB2, IRS1, ITGB1, ITGB2, LCK, MAP3K3, MAPK8, PPIA, PPP2CA, PRKACA, PTK2B, PTPN11, PTPRA, RAF1, RASGRF1, SPTAN1, YWHAB]
R-HSA:5218920	VEGFR2 mediated vascular permeability	REACTOME_Pathways_20.11.2017	1.23549e-08	4.71958e-06	1.23515e-16	6.05226e-15	[-1]	Group54	28.5714	8	[CALM1, CALM2, CALM3, CAV1, CDH5, CTNNB1, PAK1, VAV2]
R-HSA:5576891	Cardiac conduction	REACTOME_Pathways_20.11.2017	3.08464e-06	0.00085753	1.23515e-16	6.05226e-15	[-1]	Group54	9.64912	11	[ATP2A3, CALM1, CALM2, CALM3, ITPR3, KCNJ2, KCNJ4, KCNK15, NOS1, PRKACA, SCN3A]
R-HSA:5578775	Ion homeostasis	REACTOME_Pathways_20.11.2017	2.04176e-05	0.00471647	1.23515e-16	6.05226e-15	[-1]	Group54	13.7255	7	[ATP2A3, CALM1, CALM2, CALM3, ITPR3, NOS1, PRKACA]
R-HSA:5627123	RHO GTPases activate PAKs	REACTOME_Pathways_20.11.2017	3.27922e-05	0.00731267	1.23515e-16	6.05226e-15	[-1]	Group54	21.7391	5	[CALM1, CALM2, CALM3, FLNA, PAK1]
R-HSA:5673001	RAF/MAP kinase cascade	REACTOME_Pathways_20.11.2017	1.6744e-06	0.000497296	1.23515e-16	6.05226e-15	[-1]	Group54	6.89655	16	[CALM1, CALM2, CALM3, CSK, DLG4, EGFR, FGF2, FN1, GRB2, IRS1, PPP2CA, PTPRA, RAF1, RASGRF1, SPTAN1, YWHAB]
R-HSA:5683057	MAPK family signaling cascades	REACTOME_Pathways_20.11.2017	3.23549e-08	1.18742e-05	1.23515e-16	6.05226e-15	[-1]	Group54	7.27273	20	[CALM1, CALM2, CALM3, CSK, DLG4, EGFR, FGF2, FN1, GRB2, IRS1, KALRN, PAK1, PPP2CA, PRKACA, PTPN11, PTPRA, RAF1, RASGRF1, SPTAN1, YWHAB]
R-HSA:5684996	MAPK1/MAPK3 signaling	REACTOME_Pathways_20.11.2017	4.76796e-07	0.000154005	1.23515e-16	6.05226e-15	[-1]	Group54	7.14286	17	[CALM1, CALM2, CALM3, CSK, DLG4, EGFR, FGF2, FN1, GRB2, IRS1, PPP2CA, PTPN11, PTPRA, RAF1, RASGRF1, SPTAN1, YWHAB]
R-HSA:6811558	PI5P, PP2A and IER3 Regulate PI3K/AKT Signaling	REACTOME_Pathways_20.11.2017	2.04148e-05	0.00473623	1.23515e-16	6.05226e-15	[-1]	Group54	9.89011	9	[EGFR, FGF2, GRB2, INS, INSR, IRS1, LCK, PPP2CA, PTPN11]
R-HSA:74751	Insulin receptor signalling cascade	REACTOME_Pathways_20.11.2017	9.60154e-05	0.0181469	1.23515e-16	6.05226e-15	[-1]	Group54	13.3333	6	[FGF2, GRB2, INS, INSR, IRS1, PTPN11]
R-HSA:76002	Platelet activation, signaling and aggregation	REACTOME_Pathways_20.11.2017	6.88047e-09	2.68338e-06	1.23515e-16	6.05226e-15	[-1]	Group54	7.96813	20	[AHSG, BCAR1, CALM1, CALM2, CALM3, CRK, CSK, F13A1, FLNA, FN1, GRB2, ITPR3, LCK, MPIG6B, PLCG2, PRKCA, PRKCB, PTPN11, RAF1, VAV2]
R-HSA:76005	Response to elevated platelet cytosolic Ca2+	REACTOME_Pathways_20.11.2017	0.000113459	0.0206496	1.23515e-16	6.05226e-15	[-1]	Group54	7.9646	9	[AHSG, CALM1, CALM2, CALM3, F13A1, FLNA, FN1, PRKCA, PRKCB]
R-HSA:8854691	Interleukin-20 family signaling	REACTOME_Pathways_20.11.2017	9.50731e-07	0.00029948	1.23515e-16	6.05226e-15	[-1]	Group54	6.8	17	[CALM1, CALM2, CALM3, CSK, DLG4, EGFR, FGF2, FN1, GRB2, IRS1, PPP2CA, PTPN11, PTPRA, RAF1, RASGRF1, SPTAN1, YWHAB]
R-HSA:9006925	Intracellular signaling by second messengers	REACTOME_Pathways_20.11.2017	3.9668e-05	0.00852861	1.23515e-16	6.05226e-15	[-1]	Group54	5.6391	15	[CALM1, CALM2, CALM3, CAMK4, EGFR, FGF2, GRB2, INS, INSR, IRS1, LCK, PPP2CA, PRKACA, PRKCA, PTPN11]
R-HSA:9006934	Signaling by Receptor Tyrosine Kinases	REACTOME_Pathways_20.11.2017	1.3432e-13	5.82948e-11	1.23515e-16	6.05226e-15	[-1]	Group54	7.43983	34	[BCAR1, CALM1, CALM2, CALM3, CAV1, CDH5, COL4A3, CRK, CSK, CTNNB1, EGFR, FGF2, FGFRL1, FN1, GRB2, INS, INSR, IRS1, ITGB1, KALRN, LCK, MAPK8, OBSCN, PAK1, PPP2CA, PRKACA, PRKCA, PRKCB, PTK2B, PTPN11, RALGDS, SPRY2, STAM, VAV2]
R-HSA:983705	Signaling by the B Cell Receptor (BCR)	REACTOME_Pathways_20.11.2017	0.000370113	0.0499653	1.23515e-16	6.05226e-15	[-1]	Group54	7.61905	8	[CALM1, CALM2, CALM3, CD22, GRB2, ITPR3, PLCG2, PRKCB]
GO:0030819	positive regulation of cAMP biosynthetic process	GO_BiologicalProcess-EBI-QuickGO-GOA_20.11.2017_00h00	6.68319e-05	0.0135001	1.23515e-16	6.05226e-15	[7, 8, 9, 10, 11, 12, 13]	Group54	11.4754	7	[CALM1, CALM2, CALM3, GLP1R, MC4R, PRKCA, RAF1]
GO:0010881	regulation of cardiac muscle contraction by regulation of the release of sequestered calcium ion	GO_BiologicalProcess-EBI-QuickGO-GOA_20.11.2017_00h00	1.19654e-05	0.00289562	1.23515e-16	6.05226e-15	[6, 7, 8, 9, 10, 11, 12, 13, 14, 15, 16, 17, 18]	Group54	26.3158	5	[CALM1, CALM2, CALM3, PRKACA, PRKCA]
GO:0044057	regulation of system process	GO_BiologicalProcess-EBI-QuickGO-GOA_20.11.2017_00h00	3.50997e-08	1.28465e-05	1.23515e-16	6.05226e-15	[3, 4]	Group54	6.90789	21	[ATP2A3, CALM1, CALM2, CALM3, CAV1, DSP, FLNA, ITPR3, KCNA5, KCNJ2, KCNJ4, KCNK15, NANOS1, NEUROD1, NLGN2, NOS1, P2RX4, PRKACA, PRKCA, TAC4, TACR1]
GO:0045185	maintenance of protein location	GO_BiologicalProcess-EBI-QuickGO-GOA_20.11.2017_00h00	0.000108595	0.02009	1.23515e-16	6.05226e-15	[3, 4]	Group54	9.09091	8	[CAV1, CD4, EPB41L3, FLNA, KCNA5, SHANK1, TAC4, YWHAB]
GO:0051049	regulation of transport	GO_BiologicalProcess-EBI-QuickGO-GOA_20.11.2017_00h00	5.85336e-12	2.51695e-09	1.23515e-16	6.05226e-15	[3, 4]	Group54	4.45545	54	[ABL1, AHSG, APOE, CABP1, CADM1, CALM1, CALM2, CALM3, CAMK1D, CAV1, CD4, CSK, CTNNB1, DLG4, EGFR, FLNA, FN1, GCK, GLP1R, HLA-DRB1, INS, INSR, IRS1, ITGB2, ITPR3, KCNA5, KCNJ2, LRP1, MAPK8, NANOS1, NEUROD1, NLGN2, NOS1, NRXN1, P2RX4, PID1, PPIA, PPIF, PRKACA, PRKCA, PRKCB, PTK2B, PTPN11, RUFY2, SDCBP, SFN, SHANK1, SOX4, STAM, SYN1, SYT1, SYT13, YWHAB, YWHAG]
GO:0051341	regulation of oxidoreductase activity	GO_BiologicalProcess-EBI-QuickGO-GOA_20.11.2017_00h00	0.000318736	0.0436668	1.23515e-16	6.05226e-15	[3, 4]	Group54	8.97436	7	[ABL1, APOE, CALM1, CAV1, EGFR, INS, TACR1]
GO:0060341	regulation of cellular localization	GO_BiologicalProcess-EBI-QuickGO-GOA_20.11.2017_00h00	2.45968e-06	0.00069855	1.23515e-16	6.05226e-15	[3, 4]	Group54	4.28994	29	[CABP1, CALM1, CALM2, CALM3, CAV1, CSK, CTNNB1, EGFR, FLNA, HLA-DRB1, INS, ITGB1, LRP1, MAPK8, NANOS1, NOS1, NRXN1, P2RX4, PID1, PPFIA1, PRKACA, PRKCA, PTK2B, SFN, SOX4, SYN1, TAX1BP3, YWHAB, YWHAG]
GO:0006811	ion transport	GO_BiologicalProcess-EBI-QuickGO-GOA_20.11.2017_00h00	2.75739e-08	1.01748e-05	1.23515e-16	6.05226e-15	[4]	Group54	4.38293	38	[APOE, ATP2A3, CALM1, CALM2, CALM3, CAV1, CD4, CTNNB1, DLG4, FGF2, FLNA, GIPC1, ITPR3, KCNA5, KCNJ2, KCNJ4, KCNK15, LCK, LRP2, NANOS1, NLGN2, NOS1, NRXN1, P2RX4, PLCG2, PPFIA1, PPFIA2, PPFIA3, PPIF, PRKACA, PRKCA, PTK2B, RAF1, SCN3A, SHANK1, SLC3A2, SLC7A10, SYT1]
GO:0006936	muscle contraction	GO_BiologicalProcess-EBI-QuickGO-GOA_20.11.2017_00h00	1.07189e-05	0.00262613	1.23515e-16	6.05226e-15	[4]	Group54	6.30252	15	[ACTA1, CALM1, CALM2, CALM3, CAV1, DSP, FLNA, KCNA5, KCNJ2, NANOS1, NOS1, P2RX4, PRKACA, PRKCA, TACR1]
GO:0008015	blood circulation	GO_BiologicalProcess-EBI-QuickGO-GOA_20.11.2017_00h00	8.76378e-07	0.000277812	1.23515e-16	6.05226e-15	[4]	Group54	5.93472	20	[ATP2A3, CALM1, CALM2, CALM3, CAV1, COL4A3, DSP, FLNA, INS, ITPR3, KCNA5, KCNJ2, KCNJ4, KCNK15, NANOS1, NOS1, P2RX4, PRKACA, PRKCA, TAC4]
GO:0010038	response to metal ion	GO_BiologicalProcess-EBI-QuickGO-GOA_20.11.2017_00h00	0.000232743	0.0342133	1.23515e-16	6.05226e-15	[4]	Group54	6.57895	10	[CALM1, CALM2, CALM3, CAV1, EGFR, ITPR3, MAPK8, NRXN1, PPIF, SYT1]
GO:0010647	positive regulation of cell communication	GO_BiologicalProcess-EBI-QuickGO-GOA_20.11.2017_00h00	1.79863e-11	7.69814e-09	1.23515e-16	6.05226e-15	[3, 4, 5]	Group54	4.50928	51	[ABL1, APOE, CALM1, CALM2, CALM3, CAV1, CD4, CRK, DCN, DLG4, EGFR, ESM1, FGF2, FLNA, GCK, GIPC1, GRB2, HLA-DRB1, INS, INSR, IRS1, ITGB1, KALRN, LCK, LTF, MACF1, MAP3K3, MAPK8, NLGN2, NRXN1, P2RX4, PAK1, PPIF, PRKCA, PRKCB, PTK2B, PTPN11, PUM2, RAF1, RASGRF1, SDCBP, SFN, SHANK1, SHARPIN, SOX4, SPNS1, SPRY2, SYT1, TRIM39, YWHAB, YWHAG]
GO:0032507	maintenance of protein location in cell	GO_BiologicalProcess-EBI-QuickGO-GOA_20.11.2017_00h00	0.000242256	0.0351271	1.23515e-16	6.05226e-15	[3, 4, 5]	Group54	11.3208	6	[CAV1, CD4, EPB41L3, KCNA5, SHANK1, TAC4]
GO:0043085	positive regulation of catalytic activity	GO_BiologicalProcess-EBI-QuickGO-GOA_20.11.2017_00h00	2.44001e-08	9.07683e-06	1.23515e-16	6.05226e-15	[4]	Group54	4.32852	39	[ABL1, AFDN, APOE, CALM1, CALM2, CALM3, CAMKK1, CAV1, CD4, COL4A3, CRK, EGFR, FGF2, GLP1R, HLA-DRB1, INS, INSR, IRS1, ITGB1, LCK, LTF, MAP3K3, MAPK8, NANOS1, NOS1, NRXN1, PAK1, PFN1, PPP2CA, PRKACA, PRKCA, PTK2B, PTPRA, RAF1, RASGRF1, SPNS1, TAX1BP3, TSC1, YWHAB]
GO:0048878	chemical homeostasis	GO_BiologicalProcess-EBI-QuickGO-GOA_20.11.2017_00h00	2.10728e-08	7.90231e-06	1.23515e-16	6.05226e-15	[4]	Group54	4.88166	33	[ABL1, APOE, CALM1, CALM2, CALM3, CAV1, DCN, DLG4, FGF2, GCK, GCKR, GLP1R, HLA-DRB1, INS, INSR, IRS1, ITPR3, KCNA5, KCNJ2, LCK, LTF, NANOS1, NEUROD1, NOS1, P2RX4, PLCG2, PRKACA, PRKCA, PTK2B, SFN, SOX4, TAC4, TACR1]
GO:0055082	cellular chemical homeostasis	GO_BiologicalProcess-EBI-QuickGO-GOA_20.11.2017_00h00	2.24111e-07	7.4853e-05	1.23515e-16	6.05226e-15	[3, 5]	Group54	5.37634	25	[ABL1, CALM1, CALM2, CALM3, CAV1, DLG4, FGF2, GCK, GLP1R, HLA-DRB1, ITPR3, KCNA5, KCNJ2, LCK, LTF, NANOS1, NOS1, P2RX4, PLCG2, PRKACA, PRKCA, PTK2B, SOX4, TAC4, TACR1]
GO:0055085	transmembrane transport	GO_BiologicalProcess-EBI-QuickGO-GOA_20.11.2017_00h00	2.25096e-06	0.000646026	1.23515e-16	6.05226e-15	[4]	Group54	4.30906	29	[ATP2A3, CALM1, CALM2, CALM3, CAV1, CDH17, DLG4, FGF2, FLNA, INS, KCNA5, KCNJ2, KCNJ4, KCNK15, LCK, LRP2, NANOS1, NLGN2, NOS1, NRXN1, P2RX4, PLCG2, PPIF, PRKACA, PRKCA, PTK2B, RAF1, SHANK1, SLC3A2]
GO:1901888	regulation of cell junction assembly	GO_BiologicalProcess-EBI-QuickGO-GOA_20.11.2017_00h00	0.000193337	0.0303539	1.23515e-16	6.05226e-15	[3, 4, 5]	Group54	9.72222	7	[ABL1, CAV1, MACF1, PRKACA, PRKCA, TJP1, TSC1]
GO:0006809	nitric oxide biosynthetic process	GO_BiologicalProcess-EBI-QuickGO-GOA_20.11.2017_00h00	5.60442e-07	0.000179902	1.23515e-16	6.05226e-15	[4, 5]	Group54	18.1818	8	[CAV1, EGFR, INS, INSR, NANOS1, NOS1, P2RX4, TACR1]
GO:0009967	positive regulation of signal transduction	GO_BiologicalProcess-EBI-QuickGO-GOA_20.11.2017_00h00	4.10141e-10	1.68978e-07	1.23515e-16	6.05226e-15	[3, 4, 5, 6]	Group54	4.37209	47	[CALM1, CALM2, CALM3, CAV1, CD4, CRK, DCN, DLG4, EGFR, ESM1, FGF2, FLNA, GIPC1, GRB2, HLA-DRB1, INS, INSR, IRS1, ITGB1, KALRN, LCK, LTF, MACF1, MAP3K3, MAPK8, NLGN2, NRXN1, P2RX4, PAK1, PPIF, PRKCA, PRKCB, PTK2B, PTPN11, PUM2, RAF1, RASGRF1, SDCBP, SFN, SHANK1, SHARPIN, SOX4, SPNS1, SPRY2, TRIM39, YWHAB, YWHAG]
GO:0034762	regulation of transmembrane transport	GO_BiologicalProcess-EBI-QuickGO-GOA_20.11.2017_00h00	3.58853e-08	1.30981e-05	1.23515e-16	6.05226e-15	[4, 5]	Group54	8.03571	18	[CALM1, CALM2, CALM3, CAV1, DLG4, FLNA, INS, KCNA5, KCNJ2, NANOS1, NLGN2, NOS1, NRXN1, PPIF, PRKACA, PRKCA, PTK2B, SHANK1]
GO:0043269	regulation of ion transport	GO_BiologicalProcess-EBI-QuickGO-GOA_20.11.2017_00h00	7.61542e-08	2.72632e-05	1.23515e-16	6.05226e-15	[4, 5]	Group54	6.60377	21	[APOE, CALM1, CALM2, CALM3, CAV1, CD4, CTNNB1, DLG4, FLNA, KCNA5, KCNJ2, NANOS1, NLGN2, NOS1, NRXN1, P2RX4, PPIF, PRKACA, PRKCA, PTK2B, SHANK1]
GO:0043271	negative regulation of ion transport	GO_BiologicalProcess-EBI-QuickGO-GOA_20.11.2017_00h00	1.16885e-05	0.00284031	1.23515e-16	6.05226e-15	[3, 4, 5, 6]	Group54	10.5882	9	[APOE, CALM1, CALM2, CALM3, CAV1, NANOS1, NOS1, PPIF, PTK2B]
GO:0090407	organophosphate biosynthetic process	GO_BiologicalProcess-EBI-QuickGO-GOA_20.11.2017_00h00	0.000134497	0.0234025	1.23515e-16	6.05226e-15	[4, 5]	Group54	4.3379	19	[APOE, BMX, CALM1, CALM2, CALM3, FGF2, GCK, GLP1R, MC4R, NANOS1, NOS1, PID1, PITPNM3, PLCG2, PLEKHA1, PRKCA, PTK2B, PTPN13, RAF1]
GO:1905114	cell surface receptor signaling pathway involved in cell-cell signaling	GO_BiologicalProcess-EBI-QuickGO-GOA_20.11.2017_00h00	0.000213751	0.0322764	1.23515e-16	6.05226e-15	[3, 4, 5, 6]	Group54	4.47368	17	[APOE, CALM1, CAV1, CTNNB1, DLG4, LRP1, MACF1, NLGN2, NRXN1, PFN1, PLCG2, PPP2CA, PTK2B, SHANK1, SOX4, SPNS1, TAX1BP3]
GO:2000021	regulation of ion homeostasis	GO_BiologicalProcess-EBI-QuickGO-GOA_20.11.2017_00h00	9.33149e-08	3.30335e-05	1.23515e-16	6.05226e-15	[3, 4, 5, 6]	Group54	9.92908	14	[CALM1, CALM2, CALM3, CAV1, DCN, FGF2, LCK, NANOS1, NOS1, P2RX4, PLCG2, PRKACA, PRKCA, PTK2B]
GO:0006812	cation transport	GO_BiologicalProcess-EBI-QuickGO-GOA_20.11.2017_00h00	7.40218e-09	2.86464e-06	1.23515e-16	6.05226e-15	[5]	Group54	5.34483	31	[ATP2A3, CALM1, CALM2, CALM3, CAV1, CD4, CTNNB1, DLG4, FGF2, FLNA, ITPR3, KCNA5, KCNJ2, KCNJ4, KCNK15, LCK, LRP2, NANOS1, NLGN2, NOS1, NRXN1, P2RX4, PLCG2, PPIF, PRKACA, PRKCA, PTK2B, SCN3A, SHANK1, SLC3A2, SLC7A10]
GO:0007167	enzyme linked receptor protein signaling pathway	GO_BiologicalProcess-EBI-QuickGO-GOA_20.11.2017_00h00	3.81593e-10	1.57598e-07	1.23515e-16	6.05226e-15	[4, 5, 6]	Group54	5.01285	39	[ABL1, AHSG, BCAR1, BMX, CAV1, CD4, CDH5, CRK, CSK, DCN, EGFR, ESM1, FGF2, FGFRL1, GIPC1, GRB14, GRB2, INS, INSR, IRS1, KALRN, LCK, LRP1, LRP2, NRXN1, PAK1, PID1, PRKCA, PRKCB, PTK2B, PTPN11, PTPRD, PTPRR, SDC2, SDCBP, SPRY2, STAM, TSC1, VAV2]
GO:0016311	dephosphorylation	GO_BiologicalProcess-EBI-QuickGO-GOA_20.11.2017_00h00	0.000180352	0.028676	1.23515e-16	6.05226e-15	[5]	Group54	5.46218	13	[CALM1, CALM2, CALM3, PLPP1, PPP2CA, PTPN11, PTPN13, PTPRA, PTPRD, PTPRR, PTPRS, TSC1, YWHAB]
GO:0019932	second-messenger-mediated signaling	GO_BiologicalProcess-EBI-QuickGO-GOA_20.11.2017_00h00	5.14457e-06	0.00136331	1.23515e-16	6.05226e-15	[4, 5, 6]	Group54	6.69643	15	[APOE, CALM1, CALM2, CALM3, EGFR, GLP1R, NANOS1, NEUROD1, NOS1, P2RX4, PLCG2, PPP2CA, PRKACA, PRKCA, SPNS1]
GO:0022898	regulation of transmembrane transporter activity	GO_BiologicalProcess-EBI-QuickGO-GOA_20.11.2017_00h00	1.21894e-07	4.24192e-05	1.23515e-16	6.05226e-15	[4, 5, 6]	Group54	8.98204	15	[CALM1, CALM2, CALM3, CAV1, DLG4, INS, NANOS1, NLGN2, NOS1, NRXN1, PPIF, PRKACA, PRKCA, PTK2B, SHANK1]
GO:0031281	positive regulation of cyclase activity	GO_BiologicalProcess-EBI-QuickGO-GOA_20.11.2017_00h00	9.60154e-05	0.0181469	1.23515e-16	6.05226e-15	[5]	Group54	13.3333	6	[GLP1R, MAPK8, NANOS1, NOS1, PRKCA, RAF1]
GO:0034220	ion transmembrane transport	GO_BiologicalProcess-EBI-QuickGO-GOA_20.11.2017_00h00	9.14365e-08	3.246e-05	1.23515e-16	6.05226e-15	[5]	Group54	5.30452	27	[ATP2A3, CALM1, CALM2, CALM3, CAV1, DLG4, FGF2, FLNA, KCNA5, KCNJ2, KCNJ4, KCNK15, LCK, LRP2, NANOS1, NLGN2, NOS1, NRXN1, P2RX4, PLCG2, PPIF, PRKACA, PRKCA, PTK2B, RAF1, SHANK1, SLC3A2]
GO:0050801	ion homeostasis	GO_BiologicalProcess-EBI-QuickGO-GOA_20.11.2017_00h00	1.2239e-06	0.000374514	1.23515e-16	6.05226e-15	[5]	Group54	5.05263	24	[ABL1, APOE, CALM1, CALM2, CALM3, CAV1, DCN, DLG4, FGF2, GLP1R, INS, ITPR3, KCNJ2, LCK, LTF, NANOS1, NOS1, P2RX4, PLCG2, PRKACA, PRKCA, PTK2B, TAC4, TACR1]
GO:0051592	response to calcium ion	GO_BiologicalProcess-EBI-QuickGO-GOA_20.11.2017_00h00	5.48711e-05	0.0113034	1.23515e-16	6.05226e-15	[5]	Group54	10	8	[CALM1, CALM2, CALM3, CAV1, ITPR3, NRXN1, PPIF, SYT1]
GO:0002027	regulation of heart rate	GO_BiologicalProcess-EBI-QuickGO-GOA_20.11.2017_00h00	1.38053e-06	0.00041416	1.23515e-16	6.05226e-15	[3, 6, 7]	Group54	13.6364	9	[CALM1, CALM2, CALM3, CAV1, DSP, KCNA5, KCNJ2, PRKACA, PRKCA]
GO:1903779	regulation of cardiac conduction	GO_BiologicalProcess-EBI-QuickGO-GOA_20.11.2017_00h00	1.0331e-08	3.96709e-06	1.23515e-16	6.05226e-15	[3, 4, 6, 7, 8]	Group54	16.6667	11	[ATP2A3, CALM1, CALM2, CALM3, CAV1, FLNA, ITPR3, NANOS1, NOS1, PRKACA, PRKCA]
GO:0006937	regulation of muscle contraction	GO_BiologicalProcess-EBI-QuickGO-GOA_20.11.2017_00h00	1.19456e-08	4.57516e-06	1.23515e-16	6.05226e-15	[5, 6]	Group54	12.8713	13	[CALM1, CALM2, CALM3, CAV1, DSP, FLNA, KCNJ2, NANOS1, NOS1, P2RX4, PRKACA, PRKCA, TACR1]
GO:0008016	regulation of heart contraction	GO_BiologicalProcess-EBI-QuickGO-GOA_20.11.2017_00h00	3.95264e-09	1.55339e-06	1.23515e-16	6.05226e-15	[5, 6]	Group54	9.88372	17	[ATP2A3, CALM1, CALM2, CALM3, CAV1, DSP, FLNA, ITPR3, KCNA5, KCNJ2, KCNJ4, KCNK15, NANOS1, NOS1, P2RX4, PRKACA, PRKCA]
GO:0050999	regulation of nitric-oxide synthase activity	GO_BiologicalProcess-EBI-QuickGO-GOA_20.11.2017_00h00	3.06212e-05	0.00685916	1.23515e-16	6.05226e-15	[5, 6]	Group54	16.2162	6	[APOE, CALM1, CAV1, EGFR, INS, TACR1]
GO:0086065	cell communication involved in cardiac conduction	GO_BiologicalProcess-EBI-QuickGO-GOA_20.11.2017_00h00	1.99277e-07	6.79534e-05	1.23515e-16	6.05226e-15	[3, 4, 7, 8]	Group54	16.9811	9	[CALM1, CALM2, CALM3, CAV1, DSP, FLNA, KCNA5, PRKACA, PRKCA]
GO:1900449	regulation of glutamate receptor signaling pathway	GO_BiologicalProcess-EBI-QuickGO-GOA_20.11.2017_00h00	7.45149e-05	0.0146794	1.23515e-16	6.05226e-15	[4, 5, 6, 7]	Group54	18.5185	5	[DLG4, NLGN2, NRXN1, PTK2B, SHANK1]
GO:1902533	positive regulation of intracellular signal transduction	GO_BiologicalProcess-EBI-QuickGO-GOA_20.11.2017_00h00	1.64642e-07	5.71308e-05	1.23515e-16	6.05226e-15	[4, 5, 6, 7]	Group54	4.47761	33	[CALM1, CALM2, CALM3, CAV1, CD4, CRK, DCN, EGFR, FGF2, FLNA, GRB2, HLA-DRB1, INS, INSR, IRS1, ITGB1, KALRN, LCK, LTF, MAP3K3, NRXN1, P2RX4, PAK1, PRKCA, PRKCB, PTK2B, PTPN11, PUM2, RAF1, RASGRF1, SDCBP, SHARPIN, SPRY2]
GO:0007169	transmembrane receptor protein tyrosine kinase signaling pathway	GO_BiologicalProcess-EBI-QuickGO-GOA_20.11.2017_00h00	4.2983e-11	1.80958e-08	1.23515e-16	6.05226e-15	[5, 6, 7]	Group54	6.06061	34	[ABL1, AHSG, BCAR1, BMX, CD4, CRK, CSK, DCN, EGFR, ESM1, FGF2, FGFRL1, GRB14, GRB2, INS, INSR, IRS1, KALRN, LCK, LRP1, NRXN1, PAK1, PID1, PRKCA, PRKCB, PTK2B, PTPN11, PTPRR, SDC2, SDCBP, SPRY2, STAM, TSC1, VAV2]
GO:0010959	regulation of metal ion transport	GO_BiologicalProcess-EBI-QuickGO-GOA_20.11.2017_00h00	3.4506e-05	0.00752231	1.23515e-16	6.05226e-15	[5, 6, 7]	Group54	6.03448	14	[CALM1, CALM2, CALM3, CAV1, CD4, CTNNB1, FLNA, KCNA5, NANOS1, NOS1, P2RX4, PRKACA, PRKCA, PTK2B]
GO:0019722	calcium-mediated signaling	GO_BiologicalProcess-EBI-QuickGO-GOA_20.11.2017_00h00	7.01333e-06	0.00178139	1.23515e-16	6.05226e-15	[5, 6, 7]	Group54	8.87097	11	[CALM1, CALM2, CALM3, EGFR, NANOS1, NOS1, P2RX4, PLCG2, PRKACA, PRKCA, SPNS1]
GO:0030001	metal ion transport	GO_BiologicalProcess-EBI-QuickGO-GOA_20.11.2017_00h00	2.97302e-07	9.8407e-05	1.23515e-16	6.05226e-15	[6]	Group54	5.29661	25	[ATP2A3, CALM1, CALM2, CALM3, CAV1, CD4, CTNNB1, FGF2, FLNA, ITPR3, KCNA5, KCNJ2, KCNJ4, KCNK15, LCK, LRP2, NANOS1, NOS1, P2RX4, PLCG2, PRKACA, PRKCA, PTK2B, SCN3A, SLC3A2]
GO:0042593	glucose homeostasis	GO_BiologicalProcess-EBI-QuickGO-GOA_20.11.2017_00h00	3.08464e-06	0.00085753	1.23515e-16	6.05226e-15	[6]	Group54	9.64912	11	[GCK, HLA-DRB1, INS, INSR, IRS1, KCNA5, NEUROD1, PRKACA, PRKCA, SOX4, TAC4]
GO:0045936	negative regulation of phosphate metabolic process	GO_BiologicalProcess-EBI-QuickGO-GOA_20.11.2017_00h00	0.000128789	0.0226669	1.23515e-16	6.05226e-15	[5, 6, 7]	Group54	4.5	18	[ABL1, APOE, CALM1, CALM2, CALM3, CAV1, DCN, GCKR, PID1, PPIF, PPP2CA, PRKCA, PTPRA, PTPRR, SFN, SPRY2, YWHAB, YWHAG]
GO:0045937	positive regulation of phosphate metabolic process	GO_BiologicalProcess-EBI-QuickGO-GOA_20.11.2017_00h00	1.36411e-06	0.000410596	1.23515e-16	6.05226e-15	[5, 6, 7]	Group54	4.07674	34	[ABL1, APOE, CALM1, CALM2, CALM3, CAMKK1, CAV1, CD4, CRK, EGFR, FGF2, GLP1R, HLA-DRB1, INS, INSR, IRS1, LTF, MAP3K3, MC4R, NANOS1, NOS1, NRXN1, PAK1, PID1, PPP2CA, PRKACA, PRKCA, PTK2B, PTPN11, PTPRA, RAF1, SDCBP, SPNS1, SPRY2]
GO:0050806	positive regulation of synaptic transmission	GO_BiologicalProcess-EBI-QuickGO-GOA_20.11.2017_00h00	5.18305e-07	0.000166894	1.23515e-16	6.05226e-15	[3, 4, 5, 6, 7, 8, 9]	Group54	15.2542	9	[ABL1, APOE, DLG4, INS, NLGN2, NRXN1, PTK2B, SHANK1, SYT1]
GO:0051896	regulation of protein kinase B signaling	GO_BiologicalProcess-EBI-QuickGO-GOA_20.11.2017_00h00	1.16544e-05	0.00284368	1.23515e-16	6.05226e-15	[5, 6, 7]	Group54	7.69231	12	[EGFR, FGF2, GRB2, INS, INSR, IRS1, ITGB1, LCK, NRXN1, PLEKHA1, PTPN11, SPRY2]
GO:0060048	cardiac muscle contraction	GO_BiologicalProcess-EBI-QuickGO-GOA_20.11.2017_00h00	1.928e-08	7.26857e-06	1.23515e-16	6.05226e-15	[6]	Group54	12.381	13	[CALM1, CALM2, CALM3, CAV1, DSP, FLNA, KCNA5, KCNJ2, NANOS1, NOS1, P2RX4, PRKACA, PRKCA]
GO:0098655	cation transmembrane transport	GO_BiologicalProcess-EBI-QuickGO-GOA_20.11.2017_00h00	8.26185e-08	2.94122e-05	1.23515e-16	6.05226e-15	[6]	Group54	6.0686	23	[CALM1, CALM2, CALM3, CAV1, DLG4, FGF2, FLNA, KCNA5, KCNJ2, KCNJ4, KCNK15, LCK, NANOS1, NLGN2, NOS1, NRXN1, P2RX4, PLCG2, PPIF, PRKACA, PRKCA, PTK2B, SHANK1]
GO:0000165	MAPK cascade	GO_BiologicalProcess-EBI-QuickGO-GOA_20.11.2017_00h00	6.35365e-07	0.000203317	1.23515e-16	6.05226e-15	[4, 5, 6, 8, 9]	Group54	4.39093	31	[APOE, CALM1, CAV1, CD4, CRK, DLG4, EGFR, FGF2, FN1, GRB2, HLA-DRB1, INS, INSR, IRS1, MAP3K3, MAPK8, NRXN1, PAK1, PPP2CA, PRKCA, PTK2B, PTPN11, PTPRA, PTPRR, RAF1, RASGRF1, SDCBP, SPNS1, SPRY2, SPTAN1, YWHAB]
GO:0018193	peptidyl-amino acid modification	GO_BiologicalProcess-EBI-QuickGO-GOA_20.11.2017_00h00	3.04443e-07	0.000100162	1.23515e-16	6.05226e-15	[6, 7]	Group54	4.20168	35	[ABL1, ASGR1, ASGR2, BMX, CALM1, CALM2, CALM3, CAMK1D, CAMK4, CAMKK1, CAV1, CSK, CTNNB1, EGFR, GRB2, INS, INSR, ITGB2, KALRN, LCK, MAPK8, NANOS1, NOS1, NRXN1, PAK1, PPIA, PPP2CA, PRKACA, PRKCA, PRKCB, PTK2B, RAF1, SOX4, SPRY2, ST6GAL1]
GO:0050848	regulation of calcium-mediated signaling	GO_BiologicalProcess-EBI-QuickGO-GOA_20.11.2017_00h00	7.30606e-06	0.00184113	1.23515e-16	6.05226e-15	[5, 6, 7, 8]	Group54	13.1148	8	[CALM1, CALM2, CALM3, NANOS1, NOS1, P2RX4, PRKACA, PRKCA]
GO:0086064	cell communication by electrical coupling involved in cardiac conduction	GO_BiologicalProcess-EBI-QuickGO-GOA_20.11.2017_00h00	2.75628e-06	0.00077176	1.23515e-16	6.05226e-15	[4, 5, 8, 9]	Group54	24	6	[CALM1, CALM2, CALM3, CAV1, PRKACA, PRKCA]
GO:1904062	regulation of cation transmembrane transport	GO_BiologicalProcess-EBI-QuickGO-GOA_20.11.2017_00h00	1.18e-06	0.000362259	1.23515e-16	6.05226e-15	[6, 7]	Group54	7.53769	15	[CALM1, CALM2, CALM3, CAV1, DLG4, FLNA, NANOS1, NLGN2, NOS1, NRXN1, PPIF, PRKACA, PRKCA, PTK2B, SHANK1]
GO:0043549	regulation of kinase activity	GO_BiologicalProcess-EBI-QuickGO-GOA_20.11.2017_00h00	1.78074e-07	6.09012e-05	1.23515e-16	6.05226e-15	[5, 7, 8]	Group54	4.87395	29	[ABL1, APOE, CALM1, CALM2, CALM3, CAMKK1, CAV1, CD4, CRK, DCN, EGFR, FGF2, GCKR, HLA-DRB1, INS, INSR, IRS1, LTF, MAP3K3, NRXN1, PAK1, PPP2CA, PRKACA, PRKCA, PTK2B, RAF1, SFN, SPNS1, YWHAG]
GO:0006813	potassium ion transport	GO_BiologicalProcess-EBI-QuickGO-GOA_20.11.2017_00h00	0.000216762	0.0322976	1.23515e-16	6.05226e-15	[7]	Group54	7.31707	9	[CAV1, FLNA, KCNA5, KCNJ2, KCNJ4, KCNK15, NANOS1, NOS1, PTK2B]
GO:0006875	cellular metal ion homeostasis	GO_BiologicalProcess-EBI-QuickGO-GOA_20.11.2017_00h00	3.0087e-07	9.92871e-05	1.23515e-16	6.05226e-15	[6, 8]	Group54	6.08696	21	[ABL1, CALM1, CALM2, CALM3, CAV1, DLG4, FGF2, GLP1R, ITPR3, KCNJ2, LCK, LTF, NANOS1, NOS1, P2RX4, PLCG2, PRKACA, PRKCA, PTK2B, TAC4, TACR1]
GO:0035304	regulation of protein dephosphorylation	GO_BiologicalProcess-EBI-QuickGO-GOA_20.11.2017_00h00	0.000174791	0.0283161	1.23515e-16	6.05226e-15	[6, 7, 8]	Group54	12	6	[CALM1, CALM2, CALM3, PTPRA, TSC1, YWHAB]
GO:0042326	negative regulation of phosphorylation	GO_BiologicalProcess-EBI-QuickGO-GOA_20.11.2017_00h00	0.000197923	0.0304802	1.23515e-16	6.05226e-15	[6, 7, 8]	Group54	4.88599	15	[ABL1, APOE, CALM1, CALM2, CALM3, CAV1, DCN, GCKR, PID1, PPIF, PPP2CA, PTPRR, SFN, SPRY2, YWHAG]
GO:0043266	regulation of potassium ion transport	GO_BiologicalProcess-EBI-QuickGO-GOA_20.11.2017_00h00	0.000195374	0.0304783	1.23515e-16	6.05226e-15	[6, 7, 8]	Group54	11.7647	6	[CAV1, FLNA, KCNA5, NANOS1, NOS1, PTK2B]
GO:0098662	inorganic cation transmembrane transport	GO_BiologicalProcess-EBI-QuickGO-GOA_20.11.2017_00h00	1.74069e-05	0.00409062	1.23515e-16	6.05226e-15	[7]	Group54	5.24781	18	[CALM1, CALM2, CALM3, CAV1, FGF2, FLNA, KCNA5, KCNJ2, KCNJ4, KCNK15, LCK, NANOS1, NOS1, P2RX4, PLCG2, PRKACA, PRKCA, PTK2B]
GO:0010522	regulation of calcium ion transport into cytosol	GO_BiologicalProcess-EBI-QuickGO-GOA_20.11.2017_00h00	4.36768e-07	0.00014195	1.23515e-16	6.05226e-15	[3, 4, 5, 6, 7, 8, 9, 10, 11, 13]	Group54	13.3333	10	[CALM1, CALM2, CALM3, CAV1, NANOS1, NOS1, P2RX4, PRKACA, PRKCA, PTK2B]
GO:0009150	purine ribonucleotide metabolic process	GO_BiologicalProcess-EBI-QuickGO-GOA_20.11.2017_00h00	0.000197629	0.0306325	1.23515e-16	6.05226e-15	[6, 7, 8, 9]	Group54	4.34783	18	[APOE, CALM1, CALM2, CALM3, GCK, GCKR, GLP1R, INS, INSR, KCNA5, MC4R, NANOS1, NOS1, PID1, PPIF, PRKCA, RAF1, TAC4]
GO:0033674	positive regulation of kinase activity	GO_BiologicalProcess-EBI-QuickGO-GOA_20.11.2017_00h00	2.09118e-07	7.0891e-05	1.23515e-16	6.05226e-15	[6, 7, 8, 9]	Group54	5.76441	23	[ABL1, CALM1, CALM2, CALM3, CAMKK1, CD4, CRK, EGFR, FGF2, HLA-DRB1, INS, INSR, IRS1, LTF, MAP3K3, NRXN1, PAK1, PPP2CA, PRKACA, PRKCA, PTK2B, RAF1, SPNS1]
GO:0045859	regulation of protein kinase activity	GO_BiologicalProcess-EBI-QuickGO-GOA_20.11.2017_00h00	1.75408e-06	0.000517453	1.23515e-16	6.05226e-15	[6, 7, 8, 9]	Group54	4.68468	26	[ABL1, APOE, CALM1, CALM2, CALM3, CAMKK1, CAV1, CD4, CRK, DCN, EGFR, FGF2, INS, INSR, LTF, MAP3K3, NRXN1, PAK1, PPP2CA, PRKACA, PRKCA, PTK2B, RAF1, SFN, SPNS1, YWHAG]
GO:0046777	protein autophosphorylation	GO_BiologicalProcess-EBI-QuickGO-GOA_20.11.2017_00h00	7.34813e-08	2.64533e-05	1.23515e-16	6.05226e-15	[7, 8]	Group54	8.13397	17	[ABL1, BMX, CALM1, CALM2, CALM3, CAMK4, CAV1, CSK, EGFR, GRB2, GRK5, INS, INSR, LCK, MAP3K3, PAK1, PTK2B]
GO:0051924	regulation of calcium ion transport	GO_BiologicalProcess-EBI-QuickGO-GOA_20.11.2017_00h00	6.33455e-06	0.00164065	1.23515e-16	6.05226e-15	[6, 7, 8, 9]	Group54	8.16327	12	[CALM1, CALM2, CALM3, CAV1, CD4, CTNNB1, NANOS1, NOS1, P2RX4, PRKACA, PRKCA, PTK2B]
GO:1900542	regulation of purine nucleotide metabolic process	GO_BiologicalProcess-EBI-QuickGO-GOA_20.11.2017_00h00	1.04182e-07	3.66719e-05	1.23515e-16	6.05226e-15	[6, 7, 8, 9]	Group54	8.46561	16	[APOE, CALM1, CALM2, CALM3, GCK, GCKR, GLP1R, INS, INSR, MC4R, NANOS1, NOS1, PID1, PPIF, PRKCA, RAF1]
GO:2000463	positive regulation of excitatory postsynaptic potential	GO_BiologicalProcess-EBI-QuickGO-GOA_20.11.2017_00h00	1.57383e-05	0.00372997	1.23515e-16	6.05226e-15	[4, 5, 6, 7, 8, 9, 10, 11]	Group54	25	5	[DLG4, NLGN2, NRXN1, PTK2B, SHANK1]
GO:0006816	calcium ion transport	GO_BiologicalProcess-EBI-QuickGO-GOA_20.11.2017_00h00	1.69513e-07	5.84819e-05	1.23515e-16	6.05226e-15	[8]	Group54	7.25806	18	[ATP2A3, CALM1, CALM2, CALM3, CAV1, CD4, CTNNB1, FGF2, ITPR3, LCK, NANOS1, NOS1, P2RX4, PLCG2, PRKACA, PRKCA, PTK2B, SLC3A2]
GO:0018105	peptidyl-serine phosphorylation	GO_BiologicalProcess-EBI-QuickGO-GOA_20.11.2017_00h00	0.000122875	0.0221175	1.23515e-16	6.05226e-15	[7, 8, 9]	Group54	5.67686	13	[CAMK1D, CAMK4, CAMKK1, CAV1, EGFR, MAPK8, NRXN1, PAK1, PRKACA, PRKCA, PRKCB, RAF1, SPRY2]
GO:0018107	peptidyl-threonine phosphorylation	GO_BiologicalProcess-EBI-QuickGO-GOA_20.11.2017_00h00	4.35493e-05	0.00923244	1.23515e-16	6.05226e-15	[7, 8, 9]	Group54	9	9	[CALM1, CALM2, CALM3, CAMK1D, CAMKK1, MAPK8, PRKCA, PRKCB, SPRY2]
GO:0031952	regulation of protein autophosphorylation	GO_BiologicalProcess-EBI-QuickGO-GOA_20.11.2017_00h00	0.000201951	0.0308986	1.23515e-16	6.05226e-15	[7, 8, 9]	Group54	15.1515	5	[CALM1, CALM2, CALM3, CAV1, INS]
GO:1900544	positive regulation of purine nucleotide metabolic process	GO_BiologicalProcess-EBI-QuickGO-GOA_20.11.2017_00h00	1.928e-08	7.26857e-06	1.23515e-16	6.05226e-15	[6, 7, 8, 9, 10]	Group54	12.381	13	[APOE, CALM1, CALM2, CALM3, GLP1R, INS, INSR, MC4R, NANOS1, NOS1, PID1, PRKCA, RAF1]
GO:0009152	purine ribonucleotide biosynthetic process	GO_BiologicalProcess-EBI-QuickGO-GOA_20.11.2017_00h00	0.000124799	0.0220895	1.23515e-16	6.05226e-15	[7, 8, 9, 10]	Group54	6.50888	11	[APOE, CALM1, CALM2, CALM3, GLP1R, MC4R, NANOS1, NOS1, PID1, PRKCA, RAF1]
GO:0010523	negative regulation of calcium ion transport into cytosol	GO_BiologicalProcess-EBI-QuickGO-GOA_20.11.2017_00h00	1.19654e-05	0.00289562	1.23515e-16	6.05226e-15	[3, 4, 5, 6, 7, 8, 9, 10, 11, 12, 13, 14]	Group54	26.3158	5	[CALM1, CALM2, CALM3, NANOS1, NOS1]
GO:0045860	positive regulation of protein kinase activity	GO_BiologicalProcess-EBI-QuickGO-GOA_20.11.2017_00h00	1.23142e-06	0.000375584	1.23515e-16	6.05226e-15	[7, 8, 9, 10]	Group54	5.58511	21	[ABL1, CALM1, CALM2, CALM3, CAMKK1, CD4, CRK, EGFR, FGF2, INS, INSR, LTF, MAP3K3, NRXN1, PAK1, PPP2CA, PRKACA, PRKCA, PTK2B, RAF1, SPNS1]
GO:0070372	regulation of ERK1 and ERK2 cascade	GO_BiologicalProcess-EBI-QuickGO-GOA_20.11.2017_00h00	0.000146939	0.0251265	1.23515e-16	6.05226e-15	[6, 7, 8, 9, 10, 11]	Group54	5.94059	12	[CD4, EGFR, FGF2, FN1, HLA-DRB1, NRXN1, PRKCA, PTK2B, PTPN11, PTPRR, RAF1, SPRY2]
GO:0070588	calcium ion transmembrane transport	GO_BiologicalProcess-EBI-QuickGO-GOA_20.11.2017_00h00	2.60923e-05	0.00592294	1.23515e-16	6.05226e-15	[8, 9]	Group54	7.10059	12	[CALM1, CALM2, CALM3, FGF2, LCK, NANOS1, NOS1, P2RX4, PLCG2, PRKACA, PRKCA, PTK2B]
GO:1900373	positive regulation of purine nucleotide biosynthetic process	GO_BiologicalProcess-EBI-QuickGO-GOA_20.11.2017_00h00	3.09196e-08	1.13784e-05	1.23515e-16	6.05226e-15	[6, 7, 8, 9, 10, 11]	Group54	15.0685	11	[APOE, CALM1, CALM2, CALM3, GLP1R, MC4R, NANOS1, NOS1, PID1, PRKCA, RAF1]
GO:0060402	calcium ion transport into cytosol	GO_BiologicalProcess-EBI-QuickGO-GOA_20.11.2017_00h00	6.71276e-09	2.62469e-06	1.23515e-16	6.05226e-15	[4, 10, 12]	Group54	12.1739	14	[CALM1, CALM2, CALM3, CAV1, FGF2, ITPR3, LCK, NANOS1, NOS1, P2RX4, PLCG2, PRKACA, PRKCA, PTK2B]
GO:0051209	release of sequestered calcium ion into cytosol	GO_BiologicalProcess-EBI-QuickGO-GOA_20.11.2017_00h00	1.06769e-07	3.74758e-05	1.23515e-16	6.05226e-15	[4, 5, 6, 7, 8, 9, 10, 11, 12, 13, 14]	Group54	13.4146	11	[CALM1, CALM2, CALM3, FGF2, LCK, NANOS1, NOS1, PLCG2, PRKACA, PRKCA, PTK2B]
GO:0051480	regulation of cytosolic calcium ion concentration	GO_BiologicalProcess-EBI-QuickGO-GOA_20.11.2017_00h00	2.04823e-09	8.11098e-07	1.23515e-16	6.05226e-15	[8, 10]	Group54	9.04762	19	[ABL1, CALM1, CALM2, CALM3, CAV1, DLG4, FGF2, GLP1R, ITPR3, LCK, NANOS1, NOS1, P2RX4, PLCG2, PRKACA, PRKCA, PTK2B, TAC4, TACR1]
GO:0070374	positive regulation of ERK1 and ERK2 cascade	GO_BiologicalProcess-EBI-QuickGO-GOA_20.11.2017_00h00	0.000232743	0.0342133	1.23515e-16	6.05226e-15	[6, 7, 8, 9, 10, 11, 12]	Group54	6.57895	10	[CD4, EGFR, FGF2, HLA-DRB1, NRXN1, PRKCA, PTK2B, PTPN11, RAF1, SPRY2]
GO:0051279	regulation of release of sequestered calcium ion into cytosol	GO_BiologicalProcess-EBI-QuickGO-GOA_20.11.2017_00h00	3.29062e-06	0.000911502	1.23515e-16	6.05226e-15	[4, 5, 6, 7, 8, 9, 10, 11, 12, 13, 14, 15]	Group54	14.5455	8	[CALM1, CALM2, CALM3, NANOS1, NOS1, PRKACA, PRKCA, PTK2B]
R-HSA:112316	Neuronal System	REACTOME_Pathways_20.11.2017	9.36183e-16	4.08176e-13	5.94887e-16	2.85546e-14	[-1]	Group16	10.2389	30	[CALM1, CALM2, CALM3, CAMK4, CAMKK1, CASK, DLG4, EPB41L3, GRIA1, KCNA5, KCNJ2, KCNJ4, NLGN2, NRXN1, NRXN3, PPFIA1, PPFIA2, PPFIA3, PPFIBP1, PRKACA, PRKCA, PRKCB, PTPRD, PTPRS, RAF1, RASGRF1, SHANK1, SYN1, SYN2, SYT1]
R-HSA:388844	Receptor-type tyrosine-protein phosphatases	REACTOME_Pathways_20.11.2017	1.72389e-08	6.53353e-06	5.94887e-16	2.85546e-14	[-1]	Group16	50	6	[PPFIA1, PPFIA2, PPFIA3, PPFIBP1, PTPRD, PTPRS]
R-HSA:6794361	Neurexins and neuroligins	REACTOME_Pathways_20.11.2017	3.75547e-07	0.000122428	5.94887e-16	2.85546e-14	[-1]	Group16	24.1379	7	[CASK, DLG4, EPB41L3, NLGN2, NRXN1, NRXN3, SHANK1]
R-HSA:6794362	Protein-protein interactions at synapses	REACTOME_Pathways_20.11.2017	1.96719e-13	8.49826e-11	5.94887e-16	2.85546e-14	[-1]	Group16	25.4545	14	[CASK, DLG4, EPB41L3, GRIA1, NLGN2, NRXN1, NRXN3, PPFIA1, PPFIA2, PPFIA3, PPFIBP1, PTPRD, PTPRS, SHANK1]
GO:0007268	chemical synaptic transmission	GO_BiologicalProcess-EBI-QuickGO-GOA_20.11.2017_00h00	2.22771e-08	8.30936e-06	5.94887e-16	2.85546e-14	[6, 7]	Group16	6.51558	23	[ABL1, APOE, CASK, DLG4, FCHSD2, GIPC1, GRIA1, INS, NLGN2, NRXN1, PPFIA1, PPFIA2, PPFIA3, PTK2B, RASGRF1, SDCBP, SHANK1, SYN1, SYN2, SYT1, SYT13, TACR1, YWHAG]
R-HSA:112314	Neurotransmitter receptors and postsynaptic signal transmission	REACTOME_Pathways_20.11.2017	1.1146e-07	3.90111e-05	9.36183e-16	4.40006e-14	[-1]	Group27	9.79021	14	[CALM1, CALM2, CALM3, CAMK4, CAMKK1, DLG4, GRIA1, KCNJ2, KCNJ4, PRKACA, PRKCA, PRKCB, RAF1, RASGRF1]
R-HSA:112315	Transmission across Chemical Synapses	REACTOME_Pathways_20.11.2017	2.17625e-11	9.27085e-09	9.36183e-16	4.40006e-14	[-1]	Group27	10.3448	21	[CALM1, CALM2, CALM3, CAMK4, CAMKK1, CASK, DLG4, GRIA1, KCNJ2, KCNJ4, PPFIA1, PPFIA2, PPFIA3, PRKACA, PRKCA, PRKCB, RAF1, RASGRF1, SYN1, SYN2, SYT1]
R-HSA:112316	Neuronal System	REACTOME_Pathways_20.11.2017	9.36183e-16	4.08176e-13	9.36183e-16	4.40006e-14	[-1]	Group27	10.2389	30	[CALM1, CALM2, CALM3, CAMK4, CAMKK1, CASK, DLG4, EPB41L3, GRIA1, KCNA5, KCNJ2, KCNJ4, NLGN2, NRXN1, NRXN3, PPFIA1, PPFIA2, PPFIA3, PPFIBP1, PRKACA, PRKCA, PRKCB, PTPRD, PTPRS, RAF1, RASGRF1, SHANK1, SYN1, SYN2, SYT1]
R-HSA:438064	Post NMDA receptor activation events	REACTOME_Pathways_20.11.2017	7.04373e-09	2.74001e-06	9.36183e-16	4.40006e-14	[-1]	Group27	24.3243	9	[CALM1, CALM2, CALM3, CAMK4, CAMKK1, DLG4, PRKACA, RAF1, RASGRF1]
R-HSA:442755	Activation of NMDA receptor and postsynaptic events	REACTOME_Pathways_20.11.2017	9.66154e-10	3.90326e-07	9.36183e-16	4.40006e-14	[-1]	Group27	24.3902	10	[CALM1, CALM2, CALM3, CAMK4, CAMKK1, DLG4, GRIA1, PRKACA, RAF1, RASGRF1]
R-HSA:6794362	Protein-protein interactions at synapses	REACTOME_Pathways_20.11.2017	1.96719e-13	8.49826e-11	9.36183e-16	4.40006e-14	[-1]	Group27	25.4545	14	[CASK, DLG4, EPB41L3, GRIA1, NLGN2, NRXN1, NRXN3, PPFIA1, PPFIA2, PPFIA3, PPFIBP1, PTPRD, PTPRS, SHANK1]
R-HSA:177929	Signaling by EGFR	REACTOME_Pathways_20.11.2017	4.17974e-05	0.00890286	1.16253e-14	5.34764e-13	[-1]	Group50	15.3846	6	[CSK, EGFR, GRB2, PTPN11, SPRY2, STAM]
R-HSA:199418	Negative regulation of the PI3K/AKT network	REACTOME_Pathways_20.11.2017	3.41561e-05	0.00754849	1.16253e-14	5.34764e-13	[-1]	Group50	9.27835	9	[EGFR, FGF2, GRB2, INS, INSR, IRS1, LCK, PPP2CA, PTPN11]
R-HSA:5654726	Negative regulation of FGFR1 signaling	REACTOME_Pathways_20.11.2017	0.000201951	0.0308986	1.16253e-14	5.34764e-13	[-1]	Group50	15.1515	5	[FGF2, GRB2, PPP2CA, PTPN11, SPRY2]
R-HSA:5654727	Negative regulation of FGFR2 signaling	REACTOME_Pathways_20.11.2017	0.000201951	0.0308986	1.16253e-14	5.34764e-13	[-1]	Group50	15.1515	5	[FGF2, GRB2, PPP2CA, PTPN11, SPRY2]
R-HSA:5654732	Negative regulation of FGFR3 signaling	REACTOME_Pathways_20.11.2017	8.94913e-05	0.0173613	1.16253e-14	5.34764e-13	[-1]	Group50	17.8571	5	[FGF2, GRB2, PPP2CA, PTPN11, SPRY2]
R-HSA:5654733	Negative regulation of FGFR4 signaling	REACTOME_Pathways_20.11.2017	0.000106678	0.0198422	1.16253e-14	5.34764e-13	[-1]	Group50	17.2414	5	[FGF2, GRB2, PPP2CA, PTPN11, SPRY2]
R-HSA:5654736	Signaling by FGFR1	REACTOME_Pathways_20.11.2017	0.000138771	0.0240073	1.16253e-14	5.34764e-13	[-1]	Group50	12.5	6	[FGF2, FGFRL1, GRB2, PPP2CA, PTPN11, SPRY2]
R-HSA:5684996	MAPK1/MAPK3 signaling	REACTOME_Pathways_20.11.2017	4.76796e-07	0.000154005	1.16253e-14	5.34764e-13	[-1]	Group50	7.14286	17	[CALM1, CALM2, CALM3, CSK, DLG4, EGFR, FGF2, FN1, GRB2, IRS1, PPP2CA, PTPN11, PTPRA, RAF1, RASGRF1, SPTAN1, YWHAB]
R-HSA:6811558	PI5P, PP2A and IER3 Regulate PI3K/AKT Signaling	REACTOME_Pathways_20.11.2017	2.04148e-05	0.00473623	1.16253e-14	5.34764e-13	[-1]	Group50	9.89011	9	[EGFR, FGF2, GRB2, INS, INSR, IRS1, LCK, PPP2CA, PTPN11]
R-HSA:74751	Insulin receptor signalling cascade	REACTOME_Pathways_20.11.2017	9.60154e-05	0.0181469	1.16253e-14	5.34764e-13	[-1]	Group50	13.3333	6	[FGF2, GRB2, INS, INSR, IRS1, PTPN11]
R-HSA:8854691	Interleukin-20 family signaling	REACTOME_Pathways_20.11.2017	9.50731e-07	0.00029948	1.16253e-14	5.34764e-13	[-1]	Group50	6.8	17	[CALM1, CALM2, CALM3, CSK, DLG4, EGFR, FGF2, FN1, GRB2, IRS1, PPP2CA, PTPN11, PTPRA, RAF1, RASGRF1, SPTAN1, YWHAB]
R-HSA:9006925	Intracellular signaling by second messengers	REACTOME_Pathways_20.11.2017	3.9668e-05	0.00852861	1.16253e-14	5.34764e-13	[-1]	Group50	5.6391	15	[CALM1, CALM2, CALM3, CAMK4, EGFR, FGF2, GRB2, INS, INSR, IRS1, LCK, PPP2CA, PRKACA, PRKCA, PTPN11]
R-HSA:9006934	Signaling by Receptor Tyrosine Kinases	REACTOME_Pathways_20.11.2017	1.3432e-13	5.82948e-11	1.16253e-14	5.34764e-13	[-1]	Group50	7.43983	34	[BCAR1, CALM1, CALM2, CALM3, CAV1, CDH5, COL4A3, CRK, CSK, CTNNB1, EGFR, FGF2, FGFRL1, FN1, GRB2, INS, INSR, IRS1, ITGB1, KALRN, LCK, MAPK8, OBSCN, PAK1, PPP2CA, PRKACA, PRKCA, PRKCB, PTK2B, PTPN11, RALGDS, SPRY2, STAM, VAV2]
GO:1901698	response to nitrogen compound	GO_BiologicalProcess-EBI-QuickGO-GOA_20.11.2017_00h00	2.04736e-05	0.00470893	1.16253e-14	5.34764e-13	[3]	Group50	4.1806	25	[ABL1, AHSG, APOE, BCAR1, CAV1, CTNNB1, EGFR, GCK, GRB14, GRB2, INS, INSR, IRS1, ITGB1, ITGB2, LRP1, P2RX4, PID1, PRKACA, PRKCA, PRKCB, PTPN11, PUM2, SLC3A2, TSC1]
GO:0007166	cell surface receptor signaling pathway	GO_BiologicalProcess-EBI-QuickGO-GOA_20.11.2017_00h00	2.1401e-16	9.35226e-14	1.16253e-14	5.34764e-13	[3, 4, 5]	Group50	4.10678	80	[ABL1, AHSG, APOE, ASGR2, BCAR1, BMX, CALM1, CAV1, CD4, CD59, CD82, CDH17, CDH5, CFL1, COL4A3, CRK, CSK, CTNNB1, DCN, DLG4, EGFR, ESM1, FGF2, FGFRL1, FLNA, GIPC1, GRB14, GRB2, HLA-DQA2, HLA-DQB1, HLA-DQB2, HLA-DRA, HLA-DRB1, HLA-DRB5, INS, INSR, IRS1, ITGB1, ITGB2, KALRN, LCK, LRP1, LRP2, LTF, MACF1, MAPK8, MPIG6B, NCR3, NLGN2, NRXN1, P2RX4, PAK1, PFN1, PID1, PLCG2, PLEKHA1, PPIA, PPP2CA, PRKACA,…
GO:0010243	response to organonitrogen compound	GO_BiologicalProcess-EBI-QuickGO-GOA_20.11.2017_00h00	2.84155e-05	0.00639348	1.16253e-14	5.34764e-13	[4]	Group50	4.42656	22	[ABL1, AHSG, APOE, BCAR1, CAV1, CTNNB1, GCK, GRB14, GRB2, INS, INSR, IRS1, ITGB1, ITGB2, LRP1, P2RX4, PID1, PRKACA, PRKCA, PRKCB, PTPN11, TSC1]
GO:1901699	cellular response to nitrogen compound	GO_BiologicalProcess-EBI-QuickGO-GOA_20.11.2017_00h00	7.86809e-06	0.00196702	1.16253e-14	5.34764e-13	[4]	Group50	4.96454	21	[ABL1, AHSG, BCAR1, CAV1, CTNNB1, EGFR, GCK, GRB14, GRB2, INS, INSR, IRS1, LRP1, P2RX4, PID1, PRKACA, PRKCA, PRKCB, PTPN11, PUM2, TSC1]
GO:1901701	cellular response to oxygen-containing compound	GO_BiologicalProcess-EBI-QuickGO-GOA_20.11.2017_00h00	2.49065e-06	0.000704855	1.16253e-14	5.34764e-13	[4]	Group50	4.48505	27	[ABL1, AHSG, BCAR1, CAV1, CTNNB1, EGFR, GCK, GRB14, GRB2, HLA-DRB1, INS, INSR, IRS1, LRP1, LTF, MAPK8, P2RX4, PID1, PLEKHA1, PPIF, PRKACA, PRKCA, PRKCB, PTK2B, PTPN11, SOX4, TSC1]
GO:0032870	cellular response to hormone stimulus	GO_BiologicalProcess-EBI-QuickGO-GOA_20.11.2017_00h00	0.000175266	0.0282178	1.16253e-14	5.34764e-13	[4, 5]	Group50	4.39024	18	[AHSG, BCAR1, CAV1, CTNNB1, GCK, GRB14, GRB2, INS, INSR, IRS1, PAK1, PID1, PLPP1, PRKACA, PRKCA, PRKCB, PTPN11, TSC1]
GO:0071417	cellular response to organonitrogen compound	GO_BiologicalProcess-EBI-QuickGO-GOA_20.11.2017_00h00	4.42484e-06	0.00119913	1.16253e-14	5.34764e-13	[4, 5]	Group50	5.55556	19	[ABL1, AHSG, BCAR1, CAV1, CTNNB1, GCK, GRB14, GRB2, INS, INSR, IRS1, LRP1, P2RX4, PID1, PRKACA, PRKCA, PRKCB, PTPN11, TSC1]
GO:0007167	enzyme linked receptor protein signaling pathway	GO_BiologicalProcess-EBI-QuickGO-GOA_20.11.2017_00h00	3.81593e-10	1.57598e-07	1.16253e-14	5.34764e-13	[4, 5, 6]	Group50	5.01285	39	[ABL1, AHSG, BCAR1, BMX, CAV1, CD4, CDH5, CRK, CSK, DCN, EGFR, ESM1, FGF2, FGFRL1, GIPC1, GRB14, GRB2, INS, INSR, IRS1, KALRN, LCK, LRP1, LRP2, NRXN1, PAK1, PID1, PRKCA, PRKCB, PTK2B, PTPN11, PTPRD, PTPRR, SDC2, SDCBP, SPRY2, STAM, TSC1, VAV2]
GO:0071363	cellular response to growth factor stimulus	GO_BiologicalProcess-EBI-QuickGO-GOA_20.11.2017_00h00	0.000257296	0.0367934	1.16253e-14	5.34764e-13	[5]	Group50	4.25532	18	[BCAR1, CASK, CAV1, CDH5, CTNNB1, DCN, EGFR, FGF2, FGFRL1, GIPC1, GRB2, LRP2, NANOS1, NOS1, NRXN1, PRKCB, PTPN11, SDCBP]
GO:0045428	regulation of nitric oxide biosynthetic process	GO_BiologicalProcess-EBI-QuickGO-GOA_20.11.2017_00h00	0.000201951	0.0308986	1.16253e-14	5.34764e-13	[4, 5, 6, 7]	Group50	15.1515	5	[CAV1, EGFR, INS, INSR, P2RX4]
GO:1901653	cellular response to peptide	GO_BiologicalProcess-EBI-QuickGO-GOA_20.11.2017_00h00	1.6744e-06	0.000497296	1.16253e-14	5.34764e-13	[5, 6]	Group50	6.89655	16	[AHSG, BCAR1, CAV1, GCK, GRB14, GRB2, INS, INSR, IRS1, LRP1, PID1, PRKACA, PRKCA, PRKCB, PTPN11, TSC1]
GO:1902533	positive regulation of intracellular signal transduction	GO_BiologicalProcess-EBI-QuickGO-GOA_20.11.2017_00h00	1.64642e-07	5.71308e-05	1.16253e-14	5.34764e-13	[4, 5, 6, 7]	Group50	4.47761	33	[CALM1, CALM2, CALM3, CAV1, CD4, CRK, DCN, EGFR, FGF2, FLNA, GRB2, HLA-DRB1, INS, INSR, IRS1, ITGB1, KALRN, LCK, LTF, MAP3K3, NRXN1, P2RX4, PAK1, PRKCA, PRKCB, PTK2B, PTPN11, PUM2, RAF1, RASGRF1, SDCBP, SHARPIN, SPRY2]
GO:0007169	transmembrane receptor protein tyrosine kinase signaling pathway	GO_BiologicalProcess-EBI-QuickGO-GOA_20.11.2017_00h00	4.2983e-11	1.80958e-08	1.16253e-14	5.34764e-13	[5, 6, 7]	Group50	6.06061	34	[ABL1, AHSG, BCAR1, BMX, CD4, CRK, CSK, DCN, EGFR, ESM1, FGF2, FGFRL1, GRB14, GRB2, INS, INSR, IRS1, KALRN, LCK, LRP1, NRXN1, PAK1, PID1, PRKCA, PRKCB, PTK2B, PTPN11, PTPRR, SDC2, SDCBP, SPRY2, STAM, TSC1, VAV2]
GO:0010827	regulation of glucose transport	GO_BiologicalProcess-EBI-QuickGO-GOA_20.11.2017_00h00	7.38862e-05	0.0147772	1.16253e-14	5.34764e-13	[4, 5, 9]	Group50	13.9535	6	[INS, INSR, IRS1, PID1, PRKCB, PTPN11]
GO:0051896	regulation of protein kinase B signaling	GO_BiologicalProcess-EBI-QuickGO-GOA_20.11.2017_00h00	1.16544e-05	0.00284368	1.16253e-14	5.34764e-13	[5, 6, 7]	Group50	7.69231	12	[EGFR, FGF2, GRB2, INS, INSR, IRS1, ITGB1, LCK, NRXN1, PLEKHA1, PTPN11, SPRY2]
GO:1900076	regulation of cellular response to insulin stimulus	GO_BiologicalProcess-EBI-QuickGO-GOA_20.11.2017_00h00	1.68486e-07	5.82963e-05	1.16253e-14	5.34764e-13	[3, 4, 7, 8, 9]	Group50	21.0526	8	[AHSG, GRB14, INS, IRS1, PID1, PRKCB, PTPN11, TSC1]
GO:0032869	cellular response to insulin stimulus	GO_BiologicalProcess-EBI-QuickGO-GOA_20.11.2017_00h00	1.24856e-06	0.000379563	1.16253e-14	5.34764e-13	[6, 7, 8]	Group50	9.52381	12	[AHSG, BCAR1, GCK, GRB14, GRB2, INS, INSR, IRS1, PID1, PRKCB, PTPN11, TSC1]
GO:0038127	ERBB signaling pathway	GO_BiologicalProcess-EBI-QuickGO-GOA_20.11.2017_00h00	7.22362e-05	0.0145195	1.16253e-14	5.34764e-13	[6, 7, 8]	Group50	7.57576	10	[BCAR1, CSK, EGFR, GRB2, PRKCA, PTK2B, PTPN11, PTPRR, SPRY2, STAM]
GO:0008286	insulin receptor signaling pathway	GO_BiologicalProcess-EBI-QuickGO-GOA_20.11.2017_00h00	1.4269e-06	0.000426643	1.16253e-14	5.34764e-13	[6, 7, 8, 9]	Group50	11.7647	10	[AHSG, BCAR1, GRB14, GRB2, INS, INSR, IRS1, PID1, PRKCB, TSC1]
GO:0070374	positive regulation of ERK1 and ERK2 cascade	GO_BiologicalProcess-EBI-QuickGO-GOA_20.11.2017_00h00	0.000232743	0.0342133	1.16253e-14	5.34764e-13	[6, 7, 8, 9, 10, 11, 12]	Group50	6.57895	10	[CD4, EGFR, FGF2, HLA-DRB1, NRXN1, PRKCA, PTK2B, PTPN11, RAF1, SPRY2]
GO:0032880	regulation of protein localization	GO_BiologicalProcess-EBI-QuickGO-GOA_20.11.2017_00h00	3.85691e-06	0.00105679	2.13764e-14	9.61939e-13	[3, 4]	Group47	4.10959	30	[AFDN, CABP1, CADM1, CSK, CTNNB1, EGFR, FLNA, FN1, GCK, GLP1R, HLA-DRB1, INS, IRS1, ITGB1, ITPR3, KCNA5, LRP1, MAPK8, NEUROD1, NLGN2, NRXN1, PID1, PPFIA1, PPIA, PRKCA, SFN, SOX4, TAX1BP3, YWHAB, YWHAG]
GO:0051049	regulation of transport	GO_BiologicalProcess-EBI-QuickGO-GOA_20.11.2017_00h00	5.85336e-12	2.51695e-09	2.13764e-14	9.61939e-13	[3, 4]	Group47	4.45545	54	[ABL1, AHSG, APOE, CABP1, CADM1, CALM1, CALM2, CALM3, CAMK1D, CAV1, CD4, CSK, CTNNB1, DLG4, EGFR, FLNA, FN1, GCK, GLP1R, HLA-DRB1, INS, INSR, IRS1, ITGB2, ITPR3, KCNA5, KCNJ2, LRP1, MAPK8, NANOS1, NEUROD1, NLGN2, NOS1, NRXN1, P2RX4, PID1, PPIA, PPIF, PRKACA, PRKCA, PRKCB, PTK2B, PTPN11, RUFY2, SDCBP, SFN, SHANK1, SOX4, STAM, SYN1, SYT1, SYT13, YWHAB, YWHAG]
GO:0060341	regulation of cellular localization	GO_BiologicalProcess-EBI-QuickGO-GOA_20.11.2017_00h00	2.45968e-06	0.00069855	2.13764e-14	9.61939e-13	[3, 4]	Group47	4.28994	29	[CABP1, CALM1, CALM2, CALM3, CAV1, CSK, CTNNB1, EGFR, FLNA, HLA-DRB1, INS, ITGB1, LRP1, MAPK8, NANOS1, NOS1, NRXN1, P2RX4, PID1, PPFIA1, PRKACA, PRKCA, PTK2B, SFN, SOX4, SYN1, TAX1BP3, YWHAB, YWHAG]
GO:0034762	regulation of transmembrane transport	GO_BiologicalProcess-EBI-QuickGO-GOA_20.11.2017_00h00	3.58853e-08	1.30981e-05	2.13764e-14	9.61939e-13	[4, 5]	Group47	8.03571	18	[CALM1, CALM2, CALM3, CAV1, DLG4, FLNA, INS, KCNA5, KCNJ2, NANOS1, NLGN2, NOS1, NRXN1, PPIF, PRKACA, PRKCA, PTK2B, SHANK1]
GO:0043269	regulation of ion transport	GO_BiologicalProcess-EBI-QuickGO-GOA_20.11.2017_00h00	7.61542e-08	2.72632e-05	2.13764e-14	9.61939e-13	[4, 5]	Group47	6.60377	21	[APOE, CALM1, CALM2, CALM3, CAV1, CD4, CTNNB1, DLG4, FLNA, KCNA5, KCNJ2, NANOS1, NLGN2, NOS1, NRXN1, P2RX4, PPIF, PRKACA, PRKCA, PTK2B, SHANK1]
GO:0022898	regulation of transmembrane transporter activity	GO_BiologicalProcess-EBI-QuickGO-GOA_20.11.2017_00h00	1.21894e-07	4.24192e-05	2.13764e-14	9.61939e-13	[4, 5, 6]	Group47	8.98204	15	[CALM1, CALM2, CALM3, CAV1, DLG4, INS, NANOS1, NLGN2, NOS1, NRXN1, PPIF, PRKACA, PRKCA, PTK2B, SHANK1]
GO:0072657	protein localization to membrane	GO_BiologicalProcess-EBI-QuickGO-GOA_20.11.2017_00h00	2.67543e-06	0.000754472	2.13764e-14	9.61939e-13	[5]	Group47	5.14019	22	[ANK1, APOE, CAV1, CSK, DLG4, EGFR, EPB41L3, FLNA, INS, ITGB1, ITGB2, LRP1, MACF1, MAPK8, NLGN2, NRXN1, PID1, PPFIA1, SDCBP, SFN, YWHAB, YWHAG]
GO:1990778	protein localization to cell periphery	GO_BiologicalProcess-EBI-QuickGO-GOA_20.11.2017_00h00	1.50006e-05	0.00357015	2.13764e-14	9.61939e-13	[5]	Group47	6.95187	13	[ANK1, CAV1, CSK, EGFR, EPB41L3, FLNA, INS, ITGB1, LRP1, MACF1, NRXN1, PID1, PPFIA1]
GO:0006937	regulation of muscle contraction	GO_BiologicalProcess-EBI-QuickGO-GOA_20.11.2017_00h00	1.19456e-08	4.57516e-06	2.13764e-14	9.61939e-13	[5, 6]	Group47	12.8713	13	[CALM1, CALM2, CALM3, CAV1, DSP, FLNA, KCNJ2, NANOS1, NOS1, P2RX4, PRKACA, PRKCA, TACR1]
GO:1905475	regulation of protein localization to membrane	GO_BiologicalProcess-EBI-QuickGO-GOA_20.11.2017_00h00	1.74376e-06	0.000516152	2.13764e-14	9.61939e-13	[5, 6]	Group47	9.23077	12	[CSK, EGFR, INS, ITGB1, LRP1, MAPK8, NRXN1, PID1, PPFIA1, SFN, YWHAB, YWHAG]
GO:0010959	regulation of metal ion transport	GO_BiologicalProcess-EBI-QuickGO-GOA_20.11.2017_00h00	3.4506e-05	0.00752231	2.13764e-14	9.61939e-13	[5, 6, 7]	Group47	6.03448	14	[CALM1, CALM2, CALM3, CAV1, CD4, CTNNB1, FLNA, KCNA5, NANOS1, NOS1, P2RX4, PRKACA, PRKCA, PTK2B]
GO:0060048	cardiac muscle contraction	GO_BiologicalProcess-EBI-QuickGO-GOA_20.11.2017_00h00	1.928e-08	7.26857e-06	2.13764e-14	9.61939e-13	[6]	Group47	12.381	13	[CALM1, CALM2, CALM3, CAV1, DSP, FLNA, KCNA5, KCNJ2, NANOS1, NOS1, P2RX4, PRKACA, PRKCA]
GO:1904062	regulation of cation transmembrane transport	GO_BiologicalProcess-EBI-QuickGO-GOA_20.11.2017_00h00	1.18e-06	0.000362259	2.13764e-14	9.61939e-13	[6, 7]	Group47	7.53769	15	[CALM1, CALM2, CALM3, CAV1, DLG4, FLNA, NANOS1, NLGN2, NOS1, NRXN1, PPIF, PRKACA, PRKCA, PTK2B, SHANK1]
GO:0010522	regulation of calcium ion transport into cytosol	GO_BiologicalProcess-EBI-QuickGO-GOA_20.11.2017_00h00	4.36768e-07	0.00014195	2.13764e-14	9.61939e-13	[3, 4, 5, 6, 7, 8, 9, 10, 11, 13]	Group47	13.3333	10	[CALM1, CALM2, CALM3, CAV1, NANOS1, NOS1, P2RX4, PRKACA, PRKCA, PTK2B]
GO:0051924	regulation of calcium ion transport	GO_BiologicalProcess-EBI-QuickGO-GOA_20.11.2017_00h00	6.33455e-06	0.00164065	2.13764e-14	9.61939e-13	[6, 7, 8, 9]	Group47	8.16327	12	[CALM1, CALM2, CALM3, CAV1, CD4, CTNNB1, NANOS1, NOS1, P2RX4, PRKACA, PRKCA, PTK2B]
GO:0030155	regulation of cell adhesion	GO_BiologicalProcess-EBI-QuickGO-GOA_20.11.2017_00h00	1.56678e-09	6.26713e-07	3.75734e-14	1.65323e-12	[2, 3]	Group33	6.22222	28	[ABL1, AIF1, CAMK4, CASK, CAV1, CD4, CRK, CSK, FLNA, FN1, GRB2, HLA-DMB, HLA-DQA2, HLA-DQB1, HLA-DQB2, HLA-DRA, HLA-DRB1, HLA-DRB5, LCK, MACF1, PAK1, PPP2CA, PRKCA, PTK2B, PTPN11, RREB1, SPNS1, TSC1]
GO:0031589	cell-substrate adhesion	GO_BiologicalProcess-EBI-QuickGO-GOA_20.11.2017_00h00	9.0623e-06	0.00222933	3.75734e-14	1.65323e-12	[3]	Group33	6.79612	14	[ABL1, CASK, CRK, EMILIN1, FLNA, FN1, ITGB1, ITGB2, MACF1, PPFIA1, PPFIA2, PTK2B, RREB1, TSC1]
GO:0045785	positive regulation of cell adhesion	GO_BiologicalProcess-EBI-QuickGO-GOA_20.11.2017_00h00	5.28679e-11	2.21517e-08	3.75734e-14	1.65323e-12	[2, 3, 4]	Group33	8.88031	23	[ABL1, AIF1, CAV1, CD4, CRK, CSK, FLNA, FN1, GRB2, HLA-DMB, HLA-DQA2, HLA-DQB1, HLA-DQB2, HLA-DRA, HLA-DRB1, HLA-DRB5, LCK, PAK1, PRKCA, PTK2B, PTPN11, RREB1, TSC1]
GO:0010810	regulation of cell-substrate adhesion	GO_BiologicalProcess-EBI-QuickGO-GOA_20.11.2017_00h00	0.000158188	0.0261009	3.75734e-14	1.65323e-12	[3, 4]	Group33	7.62712	9	[ABL1, CASK, CRK, FLNA, FN1, MACF1, PTK2B, RREB1, TSC1]
GO:0032970	regulation of actin filament-based process	GO_BiologicalProcess-EBI-QuickGO-GOA_20.11.2017_00h00	5.236e-05	0.0108385	3.75734e-14	1.65323e-12	[3, 4]	Group33	5.80913	14	[ABL1, CAV1, CRK, DSP, FCHSD2, FLNA, LRP1, PAK1, PFN1, PPFIA1, PTK2B, SHANK1, TSC1, VASP]
GO:0007160	cell-matrix adhesion	GO_BiologicalProcess-EBI-QuickGO-GOA_20.11.2017_00h00	0.000149474	0.0249622	3.75734e-14	1.65323e-12	[4]	Group33	6.94444	10	[ABL1, CASK, EMILIN1, ITGB1, ITGB2, MACF1, PPFIA1, PPFIA2, PTK2B, TSC1]
GO:0010811	positive regulation of cell-substrate adhesion	GO_BiologicalProcess-EBI-QuickGO-GOA_20.11.2017_00h00	6.68319e-05	0.0135001	3.75734e-14	1.65323e-12	[3, 4, 5]	Group33	11.4754	7	[ABL1, CRK, FLNA, FN1, PTK2B, RREB1, TSC1]
GO:0010720	positive regulation of cell development	GO_BiologicalProcess-EBI-QuickGO-GOA_20.11.2017_00h00	7.09755e-06	0.00179568	3.75734e-14	1.65323e-12	[4, 5, 6]	Group33	6.52174	15	[ABL1, APOE, CAMK1D, CDH5, CRK, CTNNB1, FLNA, LRP2, MACF1, NEUROD1, PTK2B, PTPRD, RREB1, SHANK1, SYT1]
GO:0022604	regulation of cell morphogenesis	GO_BiologicalProcess-EBI-QuickGO-GOA_20.11.2017_00h00	3.9668e-05	0.00852861	3.75734e-14	1.65323e-12	[4, 5, 6]	Group33	5.6391	15	[ABL1, APOE, CFL1, CRK, EPB41L3, FLNA, ITGB2, MACF1, PAK1, PTK2B, PTPRD, PTPRS, RREB1, SDC2, SYT1]
GO:0010769	regulation of cell morphogenesis involved in differentiation	GO_BiologicalProcess-EBI-QuickGO-GOA_20.11.2017_00h00	3.29966e-05	0.00732524	3.75734e-14	1.65323e-12	[5, 6, 7]	Group33	7.53425	11	[ABL1, APOE, CFL1, CRK, FLNA, MACF1, PAK1, PTPRD, PTPRS, RREB1, SDC2]
R-HSA:422475	Axon guidance	REACTOME_Pathways_20.11.2017	2.05535e-07	6.9882e-05	8.20381e-14	3.52764e-12	[-1]	Group51	6.81004	19	[ABL1, ANK1, COL4A3, EGFR, GRB2, ITGB1, KALRN, MAPK8, PAK1, PFN1, PRKACA, PRKCA, PTPN11, PTPRA, SDC2, SDCBP, SPTAN1, VASP, VAV2]
GO:0030030	cell projection organization	GO_BiologicalProcess-EBI-QuickGO-GOA_20.11.2017_00h00	2.55701e-09	1.01002e-06	8.20381e-14	3.52764e-12	[3]	Group51	4.69314	39	[ABL1, AIF1, APOE, CAMK1D, CAV1, CFL1, CNTNAP2, CTNNB1, DLG4, EPB41L3, FLNA, GRB2, INS, INSR, LRP2, MACF1, NRXN1, NRXN3, PAK1, PFN1, PLEKHA1, PRKACA, PRKCA, PTK2B, PTPN11, PTPRA, PTPRD, PTPRS, RASGRF1, RREB1, SDC2, SDCBP, SHANK1, SNX2, SPRY2, SPTAN1, SYT1, VASP, YWHAG]
GO:0031589	cell-substrate adhesion	GO_BiologicalProcess-EBI-QuickGO-GOA_20.11.2017_00h00	9.0623e-06	0.00222933	8.20381e-14	3.52764e-12	[3]	Group51	6.79612	14	[ABL1, CASK, CRK, EMILIN1, FLNA, FN1, ITGB1, ITGB2, MACF1, PPFIA1, PPFIA2, PTK2B, RREB1, TSC1]
GO:0051094	positive regulation of developmental process	GO_BiologicalProcess-EBI-QuickGO-GOA_20.11.2017_00h00	5.46996e-06	0.00143313	8.20381e-14	3.52764e-12	[2, 3, 4]	Group51	4.11932	29	[ABL1, APOE, CAMK1D, CD4, CDH5, CRK, CTNNB1, DCN, FGF2, FLNA, HLA-DRB1, INS, INSR, ITGB1, LRP2, LTF, MACF1, NEUROD1, NLGN2, NRXN1, PRKCA, PRKCB, PTK2B, PTPRD, RREB1, SDCBP, SFN, SHANK1, SYT1]
GO:0090066	regulation of anatomical structure size	GO_BiologicalProcess-EBI-QuickGO-GOA_20.11.2017_00h00	0.000230392	0.034098	8.20381e-14	3.52764e-12	[3]	Group51	5.32787	13	[ABL1, APOE, CAV1, FCHSD2, INS, MACF1, NANOS1, NOS1, PFN1, PTK2B, PTPRS, VASP, VAV2]
GO:0010810	regulation of cell-substrate adhesion	GO_BiologicalProcess-EBI-QuickGO-GOA_20.11.2017_00h00	0.000158188	0.0261009	8.20381e-14	3.52764e-12	[3, 4]	Group51	7.62712	9	[ABL1, CASK, CRK, FLNA, FN1, MACF1, PTK2B, RREB1, TSC1]
GO:0032989	cellular component morphogenesis	GO_BiologicalProcess-EBI-QuickGO-GOA_20.11.2017_00h00	4.43647e-10	1.82339e-07	8.20381e-14	3.52764e-12	[3, 4]	Group51	5.55556	34	[ABL1, ACTA1, APOE, CFL1, CNTNAP2, CRK, CTNNB1, DLG4, EPB41L3, FLNA, FN1, GRB2, ITGB2, LRP2, MACF1, MPIG6B, NRXN1, NRXN3, OBSCN, PAK1, PID1, PRKCA, PTK2B, PTPN11, PTPRA, PTPRD, PTPRS, RREB1, SDC2, SHANK1, SNX2, SPTAN1, SYT1, VASP]
GO:0048468	cell development	GO_BiologicalProcess-EBI-QuickGO-GOA_20.11.2017_00h00	1.80494e-10	7.50854e-08	8.20381e-14	3.52764e-12	[3, 4]	Group51	4.62012	45	[ABL1, ACTA1, AFDN, APOE, CAMK1D, CDH5, CFL1, CNTNAP2, CRK, CTNNB1, DLG4, EPB41L3, FLNA, FN1, GRB2, INS, KALRN, LRP1, LRP2, LTF, MACF1, MAPK8, MPIG6B, NEUROD1, NRXN1, NRXN3, OBSCN, PAK1, PRKACA, PRKCA, PTK2B, PTPN11, PTPRA, PTPRD, PTPRS, RASGRF1, RREB1, SDC2, SHANK1, SOX4, SPTAN1, SYT1, TJP1, VASP, YWHAG]
GO:0010811	positive regulation of cell-substrate adhesion	GO_BiologicalProcess-EBI-QuickGO-GOA_20.11.2017_00h00	6.68319e-05	0.0135001	8.20381e-14	3.52764e-12	[3, 4, 5]	Group51	11.4754	7	[ABL1, CRK, FLNA, FN1, PTK2B, RREB1, TSC1]
GO:0045597	positive regulation of cell differentiation	GO_BiologicalProcess-EBI-QuickGO-GOA_20.11.2017_00h00	1.75415e-05	0.00410472	8.20381e-14	3.52764e-12	[3, 4, 5]	Group51	4.44015	23	[ABL1, APOE, CAMK1D, CD4, CDH5, CRK, CTNNB1, FGF2, FLNA, HLA-DRB1, INS, LRP2, LTF, MACF1, NEUROD1, PRKCA, PTK2B, PTPRD, RREB1, SDCBP, SFN, SHANK1, SYT1]
GO:0051130	positive regulation of cellular component organization	GO_BiologicalProcess-EBI-QuickGO-GOA_20.11.2017_00h00	2.21099e-07	7.42892e-05	8.20381e-14	3.52764e-12	[3, 4, 5]	Group51	4.25791	35	[ABL1, AHSG, APOE, CAMK1D, CAV1, CDH17, CRK, CTNNB1, DCN, ERCC1, FLNA, INS, INSR, KCNA5, LRP1, MACF1, MAPK8, NANOS1, NLGN2, NOS1, NRXN1, PAK1, PFN1, PPIF, PTK2B, PTPRD, RREB1, SDCBP, SFN, SHANK1, SYT1, TSC1, VASP, YWHAB, YWHAG]
GO:0000902	cell morphogenesis	GO_BiologicalProcess-EBI-QuickGO-GOA_20.11.2017_00h00	3.35228e-09	1.3208e-06	8.20381e-14	3.52764e-12	[4, 5]	Group51	5.52585	31	[ABL1, APOE, CFL1, CNTNAP2, CRK, CTNNB1, DLG4, EPB41L3, FLNA, FN1, GRB2, ITGB2, LRP2, MACF1, MPIG6B, NRXN1, NRXN3, PAK1, PRKCA, PTK2B, PTPN11, PTPRA, PTPRD, PTPRS, RREB1, SDC2, SHANK1, SNX2, SPTAN1, SYT1, VASP]
GO:0031344	regulation of cell projection organization	GO_BiologicalProcess-EBI-QuickGO-GOA_20.11.2017_00h00	6.18887e-06	0.00160911	8.20381e-14	3.52764e-12	[4, 5]	Group51	5.66038	18	[ABL1, APOE, CAMK1D, CAV1, CFL1, INS, MACF1, NRXN1, PAK1, PFN1, PTK2B, PTPRD, PTPRS, RREB1, SDC2, SHANK1, SPRY2, SYT1]
GO:0032990	cell part morphogenesis	GO_BiologicalProcess-EBI-QuickGO-GOA_20.11.2017_00h00	5.1464e-10	2.09459e-07	8.20381e-14	3.52764e-12	[4, 5]	Group51	7.00809	26	[ABL1, APOE, CFL1, CNTNAP2, CTNNB1, DLG4, EPB41L3, GRB2, LRP2, MACF1, NRXN1, NRXN3, PAK1, PID1, PRKCA, PTPN11, PTPRA, PTPRD, PTPRS, RREB1, SDC2, SHANK1, SNX2, SPTAN1, SYT1, VASP]
GO:0060284	regulation of cell development	GO_BiologicalProcess-EBI-QuickGO-GOA_20.11.2017_00h00	1.11856e-06	0.000345634	8.20381e-14	3.52764e-12	[4, 5]	Group51	5.41872	22	[ABL1, APOE, CAMK1D, CDH5, CFL1, CRK, CTNNB1, FLNA, INS, LRP2, LTF, MACF1, NEUROD1, PAK1, PTK2B, PTPRD, PTPRS, RREB1, SDC2, SHANK1, SYT1, YWHAG]
GO:1905114	cell surface receptor signaling pathway involved in cell-cell signaling	GO_BiologicalProcess-EBI-QuickGO-GOA_20.11.2017_00h00	0.000213751	0.0322764	8.20381e-14	3.52764e-12	[3, 4, 5, 6]	Group51	4.47368	17	[APOE, CALM1, CAV1, CTNNB1, DLG4, LRP1, MACF1, NLGN2, NRXN1, PFN1, PLCG2, PPP2CA, PTK2B, SHANK1, SOX4, SPNS1, TAX1BP3]
GO:0000904	cell morphogenesis involved in differentiation	GO_BiologicalProcess-EBI-QuickGO-GOA_20.11.2017_00h00	1.20723e-07	4.21323e-05	8.20381e-14	3.52764e-12	[4, 5, 6]	Group51	5.94315	23	[ABL1, APOE, CFL1, CRK, DLG4, FLNA, FN1, GRB2, MACF1, MPIG6B, NRXN1, NRXN3, PAK1, PRKCA, PTPN11, PTPRA, PTPRD, PTPRS, RREB1, SDC2, SHANK1, SPTAN1, VASP]
GO:0010720	positive regulation of cell development	GO_BiologicalProcess-EBI-QuickGO-GOA_20.11.2017_00h00	7.09755e-06	0.00179568	8.20381e-14	3.52764e-12	[4, 5, 6]	Group51	6.52174	15	[ABL1, APOE, CAMK1D, CDH5, CRK, CTNNB1, FLNA, LRP2, MACF1, NEUROD1, PTK2B, PTPRD, RREB1, SHANK1, SYT1]
GO:0022008	neurogenesis	GO_BiologicalProcess-EBI-QuickGO-GOA_20.11.2017_00h00	1.36408e-06	0.000411953	8.20381e-14	3.52764e-12	[4, 5, 6]	Group51	4.15584	32	[ABL1, APOE, CAMK1D, CFL1, CNTNAP2, CTNNB1, DLG4, EPB41L3, GRB2, KALRN, LRP1, LRP2, MACF1, MAPK8, NEUROD1, NRXN1, NRXN3, PAK1, PRKCA, PTK2B, PTPN11, PTPRA, PTPRD, PTPRS, RASGRF1, SDC2, SHANK1, SOX4, SPTAN1, SYT1, VASP, YWHAG]
GO:0022604	regulation of cell morphogenesis	GO_BiologicalProcess-EBI-QuickGO-GOA_20.11.2017_00h00	3.9668e-05	0.00852861	8.20381e-14	3.52764e-12	[4, 5, 6]	Group51	5.6391	15	[ABL1, APOE, CFL1, CRK, EPB41L3, FLNA, ITGB2, MACF1, PAK1, PTK2B, PTPRD, PTPRS, RREB1, SDC2, SYT1]
GO:0030334	regulation of cell migration	GO_BiologicalProcess-EBI-QuickGO-GOA_20.11.2017_00h00	5.34594e-06	0.00140598	8.20381e-14	3.52764e-12	[4, 5, 6]	Group51	4.64217	24	[ABI3, ABL1, AIF1, APOE, BCAR1, CAMK1D, DCN, EGFR, FGF2, FLNA, FN1, INS, INSR, LRP1, MACF1, P2RX4, PAK1, PFN1, PRKCA, PTK2B, PTPRR, RREB1, SDCBP, SPRY2]
GO:0051960	regulation of nervous system development	GO_BiologicalProcess-EBI-QuickGO-GOA_20.11.2017_00h00	3.43984e-05	0.00753324	8.20381e-14	3.52764e-12	[4, 5, 6]	Group51	4.98615	18	[ABL1, APOE, CAMK1D, CFL1, CTNNB1, LRP2, MACF1, NEUROD1, NLGN2, NRXN1, PAK1, PTK2B, PTPRD, PTPRS, SDC2, SHANK1, SYT1, YWHAG]
GO:0051962	positive regulation of nervous system development	GO_BiologicalProcess-EBI-QuickGO-GOA_20.11.2017_00h00	0.000133781	0.0234116	8.20381e-14	3.52764e-12	[3, 4, 5, 6, 7]	Group51	6	12	[APOE, CAMK1D, CTNNB1, LRP2, MACF1, NEUROD1, NLGN2, NRXN1, PTK2B, PTPRD, SHANK1, SYT1]
GO:0050804	modulation of chemical synaptic transmission	GO_BiologicalProcess-EBI-QuickGO-GOA_20.11.2017_00h00	7.78814e-08	2.78036e-05	8.20381e-14	3.52764e-12	[3, 4, 5, 7, 8]	Group51	10.0719	14	[ABL1, APOE, DLG4, GIPC1, INS, NLGN2, NRXN1, PPFIA3, PTK2B, RASGRF1, SHANK1, SYN1, SYT1, YWHAG]
GO:1900449	regulation of glutamate receptor signaling pathway	GO_BiologicalProcess-EBI-QuickGO-GOA_20.11.2017_00h00	7.45149e-05	0.0146794	8.20381e-14	3.52764e-12	[4, 5, 6, 7]	Group51	18.5185	5	[DLG4, NLGN2, NRXN1, PTK2B, SHANK1]
GO:0010769	regulation of cell morphogenesis involved in differentiation	GO_BiologicalProcess-EBI-QuickGO-GOA_20.11.2017_00h00	3.29966e-05	0.00732524	8.20381e-14	3.52764e-12	[5, 6, 7]	Group51	7.53425	11	[ABL1, APOE, CFL1, CRK, FLNA, MACF1, PAK1, PTPRD, PTPRS, RREB1, SDC2]
GO:0050806	positive regulation of synaptic transmission	GO_BiologicalProcess-EBI-QuickGO-GOA_20.11.2017_00h00	5.18305e-07	0.000166894	8.20381e-14	3.52764e-12	[3, 4, 5, 6, 7, 8, 9]	Group51	15.2542	9	[ABL1, APOE, DLG4, INS, NLGN2, NRXN1, PTK2B, SHANK1, SYT1]
GO:0097061	dendritic spine organization	GO_BiologicalProcess-EBI-QuickGO-GOA_20.11.2017_00h00	9.60154e-05	0.0181469	8.20381e-14	3.52764e-12	[6]	Group51	13.3333	6	[APOE, CFL1, DLG4, INS, INSR, SHANK1]
GO:0120039	plasma membrane bounded cell projection morphogenesis	GO_BiologicalProcess-EBI-QuickGO-GOA_20.11.2017_00h00	1.46695e-09	5.88249e-07	8.20381e-14	3.52764e-12	[5, 6, 7]	Group51	6.92521	25	[ABL1, APOE, CFL1, CNTNAP2, CTNNB1, DLG4, EPB41L3, GRB2, LRP2, MACF1, NRXN1, NRXN3, PAK1, PRKCA, PTPN11, PTPRA, PTPRD, PTPRS, RREB1, SDC2, SHANK1, SNX2, SPTAN1, SYT1, VASP]
GO:0030182	neuron differentiation	GO_BiologicalProcess-EBI-QuickGO-GOA_20.11.2017_00h00	2.22983e-07	7.46992e-05	8.20381e-14	3.52764e-12	[4, 6, 7, 8]	Group51	4.60624	31	[ABL1, APOE, CAMK1D, CFL1, CNTNAP2, CTNNB1, DLG4, EPB41L3, GRB2, KALRN, LRP2, MACF1, MAPK8, NEUROD1, NRXN1, NRXN3, PAK1, PRKCA, PTK2B, PTPN11, PTPRA, PTPRD, PTPRS, RASGRF1, SDC2, SHANK1, SOX4, SPTAN1, SYT1, VASP, YWHAG]
GO:0048666	neuron development	GO_BiologicalProcess-EBI-QuickGO-GOA_20.11.2017_00h00	2.90417e-07	9.64184e-05	8.20381e-14	3.52764e-12	[4, 5, 7, 8, 9]	Group51	5.00928	27	[ABL1, APOE, CAMK1D, CFL1, CNTNAP2, CTNNB1, DLG4, EPB41L3, GRB2, LRP2, MACF1, MAPK8, NRXN1, NRXN3, PAK1, PRKCA, PTK2B, PTPN11, PTPRA, PTPRD, PTPRS, RASGRF1, SDC2, SHANK1, SPTAN1, SYT1, VASP]
GO:0050767	regulation of neurogenesis	GO_BiologicalProcess-EBI-QuickGO-GOA_20.11.2017_00h00	0.000123143	0.0219194	8.20381e-14	3.52764e-12	[5, 6, 7, 8]	Group51	4.87805	16	[ABL1, APOE, CAMK1D, CFL1, CTNNB1, LRP2, MACF1, NEUROD1, PAK1, PTK2B, PTPRD, PTPRS, SDC2, SHANK1, SYT1, YWHAG]
GO:0045664	regulation of neuron differentiation	GO_BiologicalProcess-EBI-QuickGO-GOA_20.11.2017_00h00	0.000150327	0.0249542	8.20381e-14	3.52764e-12	[5, 6, 7, 8, 9]	Group51	5.26316	14	[ABL1, APOE, CAMK1D, CFL1, MACF1, NEUROD1, PAK1, PTK2B, PTPRD, PTPRS, SDC2, SHANK1, SYT1, YWHAG]
GO:0048667	cell morphogenesis involved in neuron differentiation	GO_BiologicalProcess-EBI-QuickGO-GOA_20.11.2017_00h00	3.78665e-06	0.00104133	8.20381e-14	3.52764e-12	[5, 6, 7, 8, 9, 10]	Group51	5.86319	18	[ABL1, APOE, CFL1, DLG4, GRB2, MACF1, NRXN1, NRXN3, PAK1, PRKCA, PTPN11, PTPRA, PTPRD, PTPRS, SDC2, SHANK1, SPTAN1, VASP]
GO:2000463	positive regulation of excitatory postsynaptic potential	GO_BiologicalProcess-EBI-QuickGO-GOA_20.11.2017_00h00	1.57383e-05	0.00372997	8.20381e-14	3.52764e-12	[4, 5, 6, 7, 8, 9, 10, 11]	Group51	25	5	[DLG4, NLGN2, NRXN1, PTK2B, SHANK1]
GO:0016358	dendrite development	GO_BiologicalProcess-EBI-QuickGO-GOA_20.11.2017_00h00	0.000283916	0.0397482	8.20381e-14	3.52764e-12	[3, 6, 7, 9, 10, 11]	Group51	7.92079	8	[APOE, CAMK1D, CFL1, DLG4, PTPRD, PTPRS, SDC2, SHANK1]
GO:0010975	regulation of neuron projection development	GO_BiologicalProcess-EBI-QuickGO-GOA_20.11.2017_00h00	0.00016119	0.0264352	8.20381e-14	3.52764e-12	[6, 7, 8, 9, 10, 11]	Group51	5.88235	12	[ABL1, APOE, CAMK1D, CFL1, MACF1, PAK1, PTK2B, PTPRD, PTPRS, SDC2, SHANK1, SYT1]
GO:0048812	neuron projection morphogenesis	GO_BiologicalProcess-EBI-QuickGO-GOA_20.11.2017_00h00	2.11281e-08	7.90191e-06	8.20381e-14	3.52764e-12	[6, 7, 8, 9, 10, 11]	Group51	6.53409	23	[ABL1, APOE, CFL1, CNTNAP2, CTNNB1, DLG4, EPB41L3, GRB2, LRP2, MACF1, NRXN1, NRXN3, PAK1, PRKCA, PTPN11, PTPRA, PTPRD, PTPRS, SDC2, SHANK1, SPTAN1, SYT1, VASP]
GO:0032880	regulation of protein localization	GO_BiologicalProcess-EBI-QuickGO-GOA_20.11.2017_00h00	3.85691e-06	0.00105679	9.10197e-14	3.73181e-12	[3, 4]	Group42	4.10959	30	[AFDN, CABP1, CADM1, CSK, CTNNB1, EGFR, FLNA, FN1, GCK, GLP1R, HLA-DRB1, INS, IRS1, ITGB1, ITPR3, KCNA5, LRP1, MAPK8, NEUROD1, NLGN2, NRXN1, PID1, PPFIA1, PPIA, PRKCA, SFN, SOX4, TAX1BP3, YWHAB, YWHAG]
GO:0051049	regulation of transport	GO_BiologicalProcess-EBI-QuickGO-GOA_20.11.2017_00h00	5.85336e-12	2.51695e-09	9.10197e-14	3.73181e-12	[3, 4]	Group42	4.45545	54	[ABL1, AHSG, APOE, CABP1, CADM1, CALM1, CALM2, CALM3, CAMK1D, CAV1, CD4, CSK, CTNNB1, DLG4, EGFR, FLNA, FN1, GCK, GLP1R, HLA-DRB1, INS, INSR, IRS1, ITGB2, ITPR3, KCNA5, KCNJ2, LRP1, MAPK8, NANOS1, NEUROD1, NLGN2, NOS1, NRXN1, P2RX4, PID1, PPIA, PPIF, PRKACA, PRKCA, PRKCB, PTK2B, PTPN11, RUFY2, SDCBP, SFN, SHANK1, SOX4, STAM, SYN1, SYT1, SYT13, YWHAB, YWHAG]
GO:0060341	regulation of cellular localization	GO_BiologicalProcess-EBI-QuickGO-GOA_20.11.2017_00h00	2.45968e-06	0.00069855	9.10197e-14	3.73181e-12	[3, 4]	Group42	4.28994	29	[CABP1, CALM1, CALM2, CALM3, CAV1, CSK, CTNNB1, EGFR, FLNA, HLA-DRB1, INS, ITGB1, LRP1, MAPK8, NANOS1, NOS1, NRXN1, P2RX4, PID1, PPFIA1, PRKACA, PRKCA, PTK2B, SFN, SOX4, SYN1, TAX1BP3, YWHAB, YWHAG]
GO:0048878	chemical homeostasis	GO_BiologicalProcess-EBI-QuickGO-GOA_20.11.2017_00h00	2.10728e-08	7.90231e-06	9.10197e-14	3.73181e-12	[4]	Group42	4.88166	33	[ABL1, APOE, CALM1, CALM2, CALM3, CAV1, DCN, DLG4, FGF2, GCK, GCKR, GLP1R, HLA-DRB1, INS, INSR, IRS1, ITPR3, KCNA5, KCNJ2, LCK, LTF, NANOS1, NEUROD1, NOS1, P2RX4, PLCG2, PRKACA, PRKCA, PTK2B, SFN, SOX4, TAC4, TACR1]
GO:0023061	signal release	GO_BiologicalProcess-EBI-QuickGO-GOA_20.11.2017_00h00	1.34063e-08	5.09438e-06	9.10197e-14	3.73181e-12	[3, 4, 6]	Group42	7.66284	20	[CASK, GCK, GLP1R, HLA-DRB1, INS, IRS1, ITPR3, KCNA5, NEUROD1, NLGN2, NRXN1, PPFIA1, PPFIA2, PPFIA3, PRKCA, SOX4, SYN1, SYN2, SYT1, SYT13]
GO:0051046	regulation of secretion	GO_BiologicalProcess-EBI-QuickGO-GOA_20.11.2017_00h00	1.58806e-05	0.00374783	9.10197e-14	3.73181e-12	[4, 5]	Group42	4.74041	21	[CADM1, FN1, GCK, GLP1R, HLA-DRB1, INS, IRS1, ITGB2, ITPR3, KCNA5, NEUROD1, NLGN2, P2RX4, PPIA, PRKCA, SDCBP, SOX4, STAM, SYN1, SYT1, SYT13]
GO:0072657	protein localization to membrane	GO_BiologicalProcess-EBI-QuickGO-GOA_20.11.2017_00h00	2.67543e-06	0.000754472	9.10197e-14	3.73181e-12	[5]	Group42	5.14019	22	[ANK1, APOE, CAV1, CSK, DLG4, EGFR, EPB41L3, FLNA, INS, ITGB1, ITGB2, LRP1, MACF1, MAPK8, NLGN2, NRXN1, PID1, PPFIA1, SDCBP, SFN, YWHAB, YWHAG]
GO:1905475	regulation of protein localization to membrane	GO_BiologicalProcess-EBI-QuickGO-GOA_20.11.2017_00h00	1.74376e-06	0.000516152	9.10197e-14	3.73181e-12	[5, 6]	Group42	9.23077	12	[CSK, EGFR, INS, ITGB1, LRP1, MAPK8, NRXN1, PID1, PPFIA1, SFN, YWHAB, YWHAG]
GO:0001678	cellular glucose homeostasis	GO_BiologicalProcess-EBI-QuickGO-GOA_20.11.2017_00h00	9.12313e-05	0.0175164	9.10197e-14	3.73181e-12	[4, 6, 7]	Group42	10.9375	7	[GCK, HLA-DRB1, KCNA5, PRKACA, PRKCA, SOX4, TAC4]
GO:0009746	response to hexose	GO_BiologicalProcess-EBI-QuickGO-GOA_20.11.2017_00h00	0.000193337	0.0303539	9.10197e-14	3.73181e-12	[6]	Group42	9.72222	7	[GCK, GCKR, HLA-DRB1, NEUROD1, PRKACA, PRKCA, SOX4]
GO:0042593	glucose homeostasis	GO_BiologicalProcess-EBI-QuickGO-GOA_20.11.2017_00h00	3.08464e-06	0.00085753	9.10197e-14	3.73181e-12	[6]	Group42	9.64912	11	[GCK, HLA-DRB1, INS, INSR, IRS1, KCNA5, NEUROD1, PRKACA, PRKCA, SOX4, TAC4]
GO:0050708	regulation of protein secretion	GO_BiologicalProcess-EBI-QuickGO-GOA_20.11.2017_00h00	0.000123117	0.0220379	9.10197e-14	3.73181e-12	[4, 5, 6, 7, 8, 9]	Group42	5.36398	14	[CADM1, FN1, GCK, GLP1R, HLA-DRB1, INS, IRS1, ITPR3, KCNA5, NEUROD1, NLGN2, PPIA, PRKCA, SOX4]
GO:0090276	regulation of peptide hormone secretion	GO_BiologicalProcess-EBI-QuickGO-GOA_20.11.2017_00h00	6.48445e-06	0.0016665	9.10197e-14	3.73181e-12	[4, 5, 6, 7, 8, 9]	Group42	8.94309	11	[GCK, GLP1R, HLA-DRB1, INS, IRS1, ITPR3, KCNA5, NEUROD1, NLGN2, PRKCA, SOX4]
R-HSA:112310	Neurotransmitter release cycle	REACTOME_Pathways_20.11.2017	7.45934e-06	0.0018723	8.92405e-14	3.7481e-12	[-1]	Group30	15.9091	7	[CASK, PPFIA1, PPFIA2, PPFIA3, SYN1, SYN2, SYT1]
R-HSA:181429	Serotonin Neurotransmitter Release Cycle	REACTOME_Pathways_20.11.2017	2.15332e-07	7.25669e-05	8.92405e-14	3.7481e-12	[-1]	Group30	35.2941	6	[PPFIA1, PPFIA2, PPFIA3, SYN1, SYN2, SYT1]
R-HSA:212676	Dopamine Neurotransmitter Release Cycle	REACTOME_Pathways_20.11.2017	4.53101e-08	1.64929e-05	8.92405e-14	3.7481e-12	[-1]	Group30	31.8182	7	[CASK, PPFIA1, PPFIA2, PPFIA3, SYN1, SYN2, SYT1]
R-HSA:388844	Receptor-type tyrosine-protein phosphatases	REACTOME_Pathways_20.11.2017	1.72389e-08	6.53353e-06	8.92405e-14	3.7481e-12	[-1]	Group30	50	6	[PPFIA1, PPFIA2, PPFIA3, PPFIBP1, PTPRD, PTPRS]
R-HSA:6794362	Protein-protein interactions at synapses	REACTOME_Pathways_20.11.2017	1.96719e-13	8.49826e-11	8.92405e-14	3.7481e-12	[-1]	Group30	25.4545	14	[CASK, DLG4, EPB41L3, GRIA1, NLGN2, NRXN1, NRXN3, PPFIA1, PPFIA2, PPFIA3, PPFIBP1, PTPRD, PTPRS, SHANK1]
GO:0046717	acid secretion	GO_BiologicalProcess-EBI-QuickGO-GOA_20.11.2017_00h00	0.000297568	0.0413619	8.92405e-14	3.7481e-12	[5]	Group30	10.9091	6	[GIPC1, P2RX4, PPFIA1, PPFIA2, PPFIA3, SYT1]
GO:0006865	amino acid transport	GO_BiologicalProcess-EBI-QuickGO-GOA_20.11.2017_00h00	9.12313e-05	0.0175164	8.92405e-14	3.7481e-12	[5, 7, 8]	Group30	10.9375	7	[GIPC1, PPFIA1, PPFIA2, PPFIA3, SLC3A2, SLC7A10, SYT1]
GO:0006835	dicarboxylic acid transport	GO_BiologicalProcess-EBI-QuickGO-GOA_20.11.2017_00h00	6.44642e-05	0.0131507	8.92405e-14	3.7481e-12	[7, 8]	Group30	14.2857	6	[GIPC1, LRP2, PPFIA1, PPFIA2, PPFIA3, SYT1]
GO:0007267	cell-cell signaling	GO_BiologicalProcess-EBI-QuickGO-GOA_20.11.2017_00h00	3.48632e-11	1.47123e-08	3.4826e-13	1.39304e-11	[2, 3]	Group28	4.55814	49	[ABL1, AFDN, APOE, CALM1, CASK, CAV1, CDH17, CTNNB1, DLG4, FCHSD2, FLNA, GCK, GIPC1, GLP1R, GRB2, GRIA1, HLA-DRB1, INS, IRS1, ITGB2, ITPR3, KCNA5, LRP1, MACF1, NEUROD1, NLGN2, NRXN1, PFN1, PLCG2, PPFIA1, PPFIA2, PPFIA3, PPP2CA, PRKCA, PTK2B, RASGRF1, SDCBP, SHANK1, SOX4, SPNS1, SYN1, SYN2, SYT1, SYT13, TAC4, TACR1, TAX1BP3, TJP1, YWHAG]
GO:0043269	regulation of ion transport	GO_BiologicalProcess-EBI-QuickGO-GOA_20.11.2017_00h00	7.61542e-08	2.72632e-05	3.4826e-13	1.39304e-11	[4, 5]	Group28	6.60377	21	[APOE, CALM1, CALM2, CALM3, CAV1, CD4, CTNNB1, DLG4, FLNA, KCNA5, KCNJ2, NANOS1, NLGN2, NOS1, NRXN1, P2RX4, PPIF, PRKACA, PRKCA, PTK2B, SHANK1]
GO:1905114	cell surface receptor signaling pathway involved in cell-cell signaling	GO_BiologicalProcess-EBI-QuickGO-GOA_20.11.2017_00h00	0.000213751	0.0322764	3.4826e-13	1.39304e-11	[3, 4, 5, 6]	Group28	4.47368	17	[APOE, CALM1, CAV1, CTNNB1, DLG4, LRP1, MACF1, NLGN2, NRXN1, PFN1, PLCG2, PPP2CA, PTK2B, SHANK1, SOX4, SPNS1, TAX1BP3]
GO:0051962	positive regulation of nervous system development	GO_BiologicalProcess-EBI-QuickGO-GOA_20.11.2017_00h00	0.000133781	0.0234116	3.4826e-13	1.39304e-11	[3, 4, 5, 6, 7]	Group28	6	12	[APOE, CAMK1D, CTNNB1, LRP2, MACF1, NEUROD1, NLGN2, NRXN1, PTK2B, PTPRD, SHANK1, SYT1]
GO:1900449	regulation of glutamate receptor signaling pathway	GO_BiologicalProcess-EBI-QuickGO-GOA_20.11.2017_00h00	7.45149e-05	0.0146794	3.4826e-13	1.39304e-11	[4, 5, 6, 7]	Group28	18.5185	5	[DLG4, NLGN2, NRXN1, PTK2B, SHANK1]
GO:0050806	positive regulation of synaptic transmission	GO_BiologicalProcess-EBI-QuickGO-GOA_20.11.2017_00h00	5.18305e-07	0.000166894	3.4826e-13	1.39304e-11	[3, 4, 5, 6, 7, 8, 9]	Group28	15.2542	9	[ABL1, APOE, DLG4, INS, NLGN2, NRXN1, PTK2B, SHANK1, SYT1]
GO:2000463	positive regulation of excitatory postsynaptic potential	GO_BiologicalProcess-EBI-QuickGO-GOA_20.11.2017_00h00	1.57383e-05	0.00372997	3.4826e-13	1.39304e-11	[4, 5, 6, 7, 8, 9, 10, 11]	Group28	25	5	[DLG4, NLGN2, NRXN1, PTK2B, SHANK1]
GO:0032879	regulation of localization	GO_BiologicalProcess-EBI-QuickGO-GOA_20.11.2017_00h00	9.92673e-17	4.34791e-14	5.40654e-13	2.10855e-11	[2, 3]	Group40	4.33048	76	[ABI3, ABL1, AFDN, AHSG, AIF1, APOE, BCAR1, CABP1, CADM1, CALM1, CALM2, CALM3, CAMK1D, CAV1, CD4, CRK, CSK, CTNNB1, DCN, DLG4, DSP, EGFR, FGF2, FLNA, FN1, GCK, GLP1R, HLA-DRB1, INS, INSR, IRS1, ITGB1, ITGB2, ITPR3, KCNA5, KCNJ2, LCK, LRP1, MACF1, MAPK8, NANOS1, NEUROD1, NLGN2, NOS1, NRXN1, P2RX4, PAK1, PFN1, PID1, PLCG2, PPFIA1, PPIA, PPIF, PRKACA, PRKCA, PRKCB, PTK2B, PTPN11, PTPRR, RAF1, RREB1,…
GO:0023056	positive regulation of signaling	GO_BiologicalProcess-EBI-QuickGO-GOA_20.11.2017_00h00	2.19045e-11	9.30943e-09	5.40654e-13	2.10855e-11	[2, 3, 4]	Group40	4.48549	51	[ABL1, APOE, CALM1, CALM2, CALM3, CAV1, CD4, CRK, DCN, DLG4, EGFR, ESM1, FGF2, FLNA, GCK, GIPC1, GRB2, HLA-DRB1, INS, INSR, IRS1, ITGB1, KALRN, LCK, LTF, MACF1, MAP3K3, MAPK8, NLGN2, NRXN1, P2RX4, PAK1, PPIF, PRKCA, PRKCB, PTK2B, PTPN11, PUM2, RAF1, RASGRF1, SDCBP, SFN, SHANK1, SHARPIN, SOX4, SPNS1, SPRY2, SYT1, TRIM39, YWHAB, YWHAG]
GO:0032880	regulation of protein localization	GO_BiologicalProcess-EBI-QuickGO-GOA_20.11.2017_00h00	3.85691e-06	0.00105679	5.40654e-13	2.10855e-11	[3, 4]	Group40	4.10959	30	[AFDN, CABP1, CADM1, CSK, CTNNB1, EGFR, FLNA, FN1, GCK, GLP1R, HLA-DRB1, INS, IRS1, ITGB1, ITPR3, KCNA5, LRP1, MAPK8, NEUROD1, NLGN2, NRXN1, PID1, PPFIA1, PPIA, PRKCA, SFN, SOX4, TAX1BP3, YWHAB, YWHAG]
GO:0051049	regulation of transport	GO_BiologicalProcess-EBI-QuickGO-GOA_20.11.2017_00h00	5.85336e-12	2.51695e-09	5.40654e-13	2.10855e-11	[3, 4]	Group40	4.45545	54	[ABL1, AHSG, APOE, CABP1, CADM1, CALM1, CALM2, CALM3, CAMK1D, CAV1, CD4, CSK, CTNNB1, DLG4, EGFR, FLNA, FN1, GCK, GLP1R, HLA-DRB1, INS, INSR, IRS1, ITGB2, ITPR3, KCNA5, KCNJ2, LRP1, MAPK8, NANOS1, NEUROD1, NLGN2, NOS1, NRXN1, P2RX4, PID1, PPIA, PPIF, PRKACA, PRKCA, PRKCB, PTK2B, PTPN11, RUFY2, SDCBP, SFN, SHANK1, SOX4, STAM, SYN1, SYT1, SYT13, YWHAB, YWHAG]
GO:0051050	positive regulation of transport	GO_BiologicalProcess-EBI-QuickGO-GOA_20.11.2017_00h00	1.01507e-06	0.000316701	5.40654e-13	2.10855e-11	[2, 3, 4, 5]	Group40	4.38596	30	[AHSG, APOE, CADM1, CALM1, CALM2, CALM3, CAMK1D, CAV1, EGFR, FLNA, GCK, HLA-DRB1, INS, INSR, IRS1, ITGB2, LRP1, MAPK8, NANOS1, NLGN2, NOS1, P2RX4, PPIA, PTPN11, SDCBP, SFN, SOX4, STAM, YWHAB, YWHAG]
GO:0051051	negative regulation of transport	GO_BiologicalProcess-EBI-QuickGO-GOA_20.11.2017_00h00	1.08476e-06	0.000336276	5.40654e-13	2.10855e-11	[2, 3, 4, 5]	Group40	6.10932	19	[APOE, CABP1, CALM1, CALM2, CALM3, CAV1, CSK, DLG4, FN1, INS, IRS1, NANOS1, NOS1, PID1, PPIF, PRKCB, PTK2B, SDCBP, SOX4]
GO:0051270	regulation of cellular component movement	GO_BiologicalProcess-EBI-QuickGO-GOA_20.11.2017_00h00	7.51064e-08	2.69632e-05	5.40654e-13	2.10855e-11	[3, 4]	Group40	4.9505	30	[ABI3, ABL1, AIF1, APOE, BCAR1, CAMK1D, CAV1, CRK, DCN, DSP, EGFR, FGF2, FLNA, FN1, INS, INSR, LRP1, MACF1, P2RX4, PAK1, PFN1, PRKCA, PTK2B, PTPRR, RAF1, RREB1, SDCBP, SPRY2, TAC4, TACR1]
GO:0060341	regulation of cellular localization	GO_BiologicalProcess-EBI-QuickGO-GOA_20.11.2017_00h00	2.45968e-06	0.00069855	5.40654e-13	2.10855e-11	[3, 4]	Group40	4.28994	29	[CABP1, CALM1, CALM2, CALM3, CAV1, CSK, CTNNB1, EGFR, FLNA, HLA-DRB1, INS, ITGB1, LRP1, MAPK8, NANOS1, NOS1, NRXN1, P2RX4, PID1, PPFIA1, PRKACA, PRKCA, PTK2B, SFN, SOX4, SYN1, TAX1BP3, YWHAB, YWHAG]
GO:0010647	positive regulation of cell communication	GO_BiologicalProcess-EBI-QuickGO-GOA_20.11.2017_00h00	1.79863e-11	7.69814e-09	5.40654e-13	2.10855e-11	[3, 4, 5]	Group40	4.50928	51	[ABL1, APOE, CALM1, CALM2, CALM3, CAV1, CD4, CRK, DCN, DLG4, EGFR, ESM1, FGF2, FLNA, GCK, GIPC1, GRB2, HLA-DRB1, INS, INSR, IRS1, ITGB1, KALRN, LCK, LTF, MACF1, MAP3K3, MAPK8, NLGN2, NRXN1, P2RX4, PAK1, PPIF, PRKCA, PRKCB, PTK2B, PTPN11, PUM2, RAF1, RASGRF1, SDCBP, SFN, SHANK1, SHARPIN, SOX4, SPNS1, SPRY2, SYT1, TRIM39, YWHAB, YWHAG]
GO:0048878	chemical homeostasis	GO_BiologicalProcess-EBI-QuickGO-GOA_20.11.2017_00h00	2.10728e-08	7.90231e-06	5.40654e-13	2.10855e-11	[4]	Group40	4.88166	33	[ABL1, APOE, CALM1, CALM2, CALM3, CAV1, DCN, DLG4, FGF2, GCK, GCKR, GLP1R, HLA-DRB1, INS, INSR, IRS1, ITPR3, KCNA5, KCNJ2, LCK, LTF, NANOS1, NEUROD1, NOS1, P2RX4, PLCG2, PRKACA, PRKCA, PTK2B, SFN, SOX4, TAC4, TACR1]
GO:0034762	regulation of transmembrane transport	GO_BiologicalProcess-EBI-QuickGO-GOA_20.11.2017_00h00	3.58853e-08	1.30981e-05	5.40654e-13	2.10855e-11	[4, 5]	Group40	8.03571	18	[CALM1, CALM2, CALM3, CAV1, DLG4, FLNA, INS, KCNA5, KCNJ2, NANOS1, NLGN2, NOS1, NRXN1, PPIF, PRKACA, PRKCA, PTK2B, SHANK1]
GO:0043269	regulation of ion transport	GO_BiologicalProcess-EBI-QuickGO-GOA_20.11.2017_00h00	7.61542e-08	2.72632e-05	5.40654e-13	2.10855e-11	[4, 5]	Group40	6.60377	21	[APOE, CALM1, CALM2, CALM3, CAV1, CD4, CTNNB1, DLG4, FLNA, KCNA5, KCNJ2, NANOS1, NLGN2, NOS1, NRXN1, P2RX4, PPIF, PRKACA, PRKCA, PTK2B, SHANK1]
GO:0051046	regulation of secretion	GO_BiologicalProcess-EBI-QuickGO-GOA_20.11.2017_00h00	1.58806e-05	0.00374783	5.40654e-13	2.10855e-11	[4, 5]	Group40	4.74041	21	[CADM1, FN1, GCK, GLP1R, HLA-DRB1, INS, IRS1, ITGB2, ITPR3, KCNA5, NEUROD1, NLGN2, P2RX4, PPIA, PRKCA, SDCBP, SOX4, STAM, SYN1, SYT1, SYT13]
R-HSA:6794361	Neurexins and neuroligins	REACTOME_Pathways_20.11.2017	3.75547e-07	0.000122428	6.76498e-13	2.57069e-11	[-1]	Group39	24.1379	7	[CASK, DLG4, EPB41L3, NLGN2, NRXN1, NRXN3, SHANK1]
R-HSA:6794362	Protein-protein interactions at synapses	REACTOME_Pathways_20.11.2017	1.96719e-13	8.49826e-11	6.76498e-13	2.57069e-11	[-1]	Group39	25.4545	14	[CASK, DLG4, EPB41L3, GRIA1, NLGN2, NRXN1, NRXN3, PPFIA1, PPFIA2, PPFIA3, PPFIBP1, PTPRD, PTPRS, SHANK1]
GO:0050877	nervous system process	GO_BiologicalProcess-EBI-QuickGO-GOA_20.11.2017_00h00	1.47244e-05	0.00354859	6.76498e-13	2.57069e-11	[3]	Group39	5.10753	19	[APOE, CAMK4, CNTNAP2, COL4A3, DLG4, EGFR, HLA-DRA, INS, INSR, LRP2, NLGN2, NRXN1, NRXN3, P2RX4, RASGRF1, RCVRN, SCN3A, SHANK1, TAC4]
GO:0007611	learning or memory	GO_BiologicalProcess-EBI-QuickGO-GOA_20.11.2017_00h00	1.59149e-06	0.000474264	6.76498e-13	2.57069e-11	[2, 5]	Group39	11.6279	10	[APOE, CAMK4, CNTNAP2, DLG4, EGFR, INSR, NRXN1, NRXN3, RASGRF1, SHANK1]
GO:0050890	cognition	GO_BiologicalProcess-EBI-QuickGO-GOA_20.11.2017_00h00	2.84622e-07	9.47792e-05	6.76498e-13	2.57069e-11	[4]	Group39	10.9091	12	[APOE, CAMK4, CNTNAP2, DLG4, EGFR, HLA-DRA, INS, INSR, NRXN1, NRXN3, RASGRF1, SHANK1]
GO:0007612	learning	GO_BiologicalProcess-EBI-QuickGO-GOA_20.11.2017_00h00	9.60154e-05	0.0181469	6.76498e-13	2.57069e-11	[3, 6]	Group39	13.3333	6	[CNTNAP2, DLG4, INSR, NRXN1, NRXN3, SHANK1]
GO:0050804	modulation of chemical synaptic transmission	GO_BiologicalProcess-EBI-QuickGO-GOA_20.11.2017_00h00	7.78814e-08	2.78036e-05	6.76498e-13	2.57069e-11	[3, 4, 5, 7, 8]	Group39	10.0719	14	[ABL1, APOE, DLG4, GIPC1, INS, NLGN2, NRXN1, PPFIA3, PTK2B, RASGRF1, SHANK1, SYN1, SYT1, YWHAG]
GO:1900449	regulation of glutamate receptor signaling pathway	GO_BiologicalProcess-EBI-QuickGO-GOA_20.11.2017_00h00	7.45149e-05	0.0146794	6.76498e-13	2.57069e-11	[4, 5, 6, 7]	Group39	18.5185	5	[DLG4, NLGN2, NRXN1, PTK2B, SHANK1]
GO:0050806	positive regulation of synaptic transmission	GO_BiologicalProcess-EBI-QuickGO-GOA_20.11.2017_00h00	5.18305e-07	0.000166894	6.76498e-13	2.57069e-11	[3, 4, 5, 6, 7, 8, 9]	Group39	15.2542	9	[ABL1, APOE, DLG4, INS, NLGN2, NRXN1, PTK2B, SHANK1, SYT1]
GO:0097061	dendritic spine organization	GO_BiologicalProcess-EBI-QuickGO-GOA_20.11.2017_00h00	9.60154e-05	0.0181469	6.76498e-13	2.57069e-11	[6]	Group39	13.3333	6	[APOE, CFL1, DLG4, INS, INSR, SHANK1]
GO:2000463	positive regulation of excitatory postsynaptic potential	GO_BiologicalProcess-EBI-QuickGO-GOA_20.11.2017_00h00	1.57383e-05	0.00372997	6.76498e-13	2.57069e-11	[4, 5, 6, 7, 8, 9, 10, 11]	Group39	25	5	[DLG4, NLGN2, NRXN1, PTK2B, SHANK1]
GO:0016358	dendrite development	GO_BiologicalProcess-EBI-QuickGO-GOA_20.11.2017_00h00	0.000283916	0.0397482	6.76498e-13	2.57069e-11	[3, 6, 7, 9, 10, 11]	Group39	7.92079	8	[APOE, CAMK1D, CFL1, DLG4, PTPRD, PTPRS, SDC2, SHANK1]
R-HSA:1280215	Cytokine Signaling in Immune system	REACTOME_Pathways_20.11.2017	2.45072e-08	9.09218e-06	3.99472e-12	1.47805e-10	[-1]	Group52	4.65426	35	[CALM1, CALM2, CALM3, CD4, CFL1, CRK, CSK, DLG4, EGFR, F13A1, FGF2, FN1, GRB2, HLA-DQA2, HLA-DQB1, HLA-DQB2, HLA-DRA, HLA-DRB1, HLA-DRB5, IRS1, ITGB1, ITGB2, LCK, MAP3K3, MAPK8, PPIA, PPP2CA, PRKACA, PTK2B, PTPN11, PTPRA, RAF1, RASGRF1, SPTAN1, YWHAB]
R-HSA:1280218	Adaptive Immune System	REACTOME_Pathways_20.11.2017	6.73486e-08	2.43128e-05	3.99472e-12	1.47805e-10	[-1]	Group52	4.85893	31	[CALM1, CALM2, CALM3, CD22, CD4, CSK, GAN, GRB2, HLA-DMB, HLA-DOB, HLA-DQA2, HLA-DQB1, HLA-DQB2, HLA-DRA, HLA-DRB1, HLA-DRB5, ITGB1, ITGB2, ITPR3, KLC3, LCK, NCR3, PAK1, PLCG2, PPP2CA, PRKACA, PRKCB, PTPN11, RAF1, TRIM39, YWHAB]
R-HSA:202403	TCR signaling	REACTOME_Pathways_20.11.2017	1.49064e-05	0.00356264	3.99472e-12	1.47805e-10	[-1]	Group52	9.09091	10	[CD4, CSK, HLA-DQA2, HLA-DQB1, HLA-DQB2, HLA-DRA, HLA-DRB1, HLA-DRB5, LCK, PAK1]
R-HSA:202424	Downstream TCR signaling	REACTOME_Pathways_20.11.2017	0.000148575	0.0249606	3.99472e-12	1.47805e-10	[-1]	Group52	8.69565	8	[CD4, HLA-DQA2, HLA-DQB1, HLA-DQB2, HLA-DRA, HLA-DRB1, HLA-DRB5, LCK]
R-HSA:202427	Phosphorylation of CD3 and TCR zeta chains	REACTOME_Pathways_20.11.2017	1.21517e-11	5.21306e-09	3.99472e-12	1.47805e-10	[-1]	Group52	45	9	[CD4, CSK, HLA-DQA2, HLA-DQB1, HLA-DQB2, HLA-DRA, HLA-DRB1, HLA-DRB5, LCK]
R-HSA:202430	Translocation of ZAP-70 to Immunological synapse	REACTOME_Pathways_20.11.2017	1.1312e-10	4.7171e-08	3.99472e-12	1.47805e-10	[-1]	Group52	47.0588	8	[CD4, HLA-DQA2, HLA-DQB1, HLA-DQB2, HLA-DRA, HLA-DRB1, HLA-DRB5, LCK]
R-HSA:202433	Generation of second messenger molecules	REACTOME_Pathways_20.11.2017	4.45244e-10	1.8255e-07	3.99472e-12	1.47805e-10	[-1]	Group52	32.1429	9	[CD4, HLA-DQA2, HLA-DQB1, HLA-DQB2, HLA-DRA, HLA-DRB1, HLA-DRB5, LCK, PAK1]
R-HSA:2132295	MHC class II antigen presentation	REACTOME_Pathways_20.11.2017	0.000121434	0.0219796	3.99472e-12	1.47805e-10	[-1]	Group52	7.89474	9	[HLA-DMB, HLA-DOB, HLA-DQA2, HLA-DQB1, HLA-DQB2, HLA-DRA, HLA-DRB1, HLA-DRB5, KLC3]
R-HSA:388841	Costimulation by the CD28 family	REACTOME_Pathways_20.11.2017	4.98316e-11	2.09293e-08	3.99472e-12	1.47805e-10	[-1]	Group52	19.697	13	[CD4, CSK, GRB2, HLA-DQA2, HLA-DQB1, HLA-DQB2, HLA-DRA, HLA-DRB1, HLA-DRB5, LCK, PAK1, PPP2CA, PTPN11]
R-HSA:389948	PD-1 signaling	REACTOME_Pathways_20.11.2017	4.06144e-13	1.75048e-10	3.99472e-12	1.47805e-10	[-1]	Group52	47.619	10	[CD4, CSK, HLA-DQA2, HLA-DQB1, HLA-DQB2, HLA-DRA, HLA-DRB1, HLA-DRB5, LCK, PTPN11]
R-HSA:76002	Platelet activation, signaling and aggregation	REACTOME_Pathways_20.11.2017	6.88047e-09	2.68338e-06	3.99472e-12	1.47805e-10	[-1]	Group52	7.96813	20	[AHSG, BCAR1, CALM1, CALM2, CALM3, CRK, CSK, F13A1, FLNA, FN1, GRB2, ITPR3, LCK, MPIG6B, PLCG2, PRKCA, PRKCB, PTPN11, RAF1, VAV2]
GO:0098609	cell-cell adhesion	GO_BiologicalProcess-EBI-QuickGO-GOA_20.11.2017_00h00	1.74826e-13	7.56998e-11	3.99472e-12	1.47805e-10	[3]	Group52	7.15746	35	[ABL1, AIF1, CADM1, CAMK4, CAV1, CD4, CDH17, CDH5, CLDN7, CSK, CTNNB1, DSP, EGFR, FGFRL1, FLNA, GRB2, HLA-DMB, HLA-DQA2, HLA-DQB1, HLA-DQB2, HLA-DRA, HLA-DRB1, HLA-DRB5, ITGB1, ITGB2, LCK, NCR3, NLGN2, NRXN1, NRXN3, PAK1, PRKCA, PTPN11, PTPRD, SPNS1]
GO:0010810	regulation of cell-substrate adhesion	GO_BiologicalProcess-EBI-QuickGO-GOA_20.11.2017_00h00	0.000158188	0.0261009	3.99472e-12	1.47805e-10	[3, 4]	Group52	7.62712	9	[ABL1, CASK, CRK, FLNA, FN1, MACF1, PTK2B, RREB1, TSC1]
GO:0022407	regulation of cell-cell adhesion	GO_BiologicalProcess-EBI-QuickGO-GOA_20.11.2017_00h00	3.18723e-07	0.000104541	3.99472e-12	1.47805e-10	[3, 4]	Group52	6.62021	19	[ABL1, AIF1, CAMK4, CAV1, CD4, CSK, GRB2, HLA-DMB, HLA-DQA2, HLA-DQB1, HLA-DQB2, HLA-DRA, HLA-DRB1, HLA-DRB5, LCK, PAK1, PRKCA, PTPN11, SPNS1]
GO:0045087	innate immune response	GO_BiologicalProcess-EBI-QuickGO-GOA_20.11.2017_00h00	9.38108e-07	0.000296442	3.99472e-12	1.47805e-10	[3, 4]	Group52	4.60526	28	[ABL1, AIF1, BMX, CADM1, CAV1, CSK, GRB2, HLA-DQA2, HLA-DQB1, HLA-DQB2, HLA-DRA, HLA-DRB1, HLA-DRB5, INS, ITGB2, KRT1, LCK, LTF, NCR3, PAK1, PLCG2, PRKACA, PRKCA, PTK2B, PTPN11, PTPRS, PUM2, RAF1]
GO:0046649	lymphocyte activation	GO_BiologicalProcess-EBI-QuickGO-GOA_20.11.2017_00h00	5.03865e-09	1.97515e-06	3.99472e-12	1.47805e-10	[3, 4]	Group52	6.2954	26	[ABL1, AIF1, BMX, CAMK4, CAV1, CD4, CSK, GRB2, HLA-DMB, HLA-DQA2, HLA-DQB1, HLA-DQB2, HLA-DRA, HLA-DRB1, HLA-DRB5, INS, ITGB1, LCK, NCR3, PAK1, PLCG2, PRKCB, PTK2B, PTPN11, SOX4, SPNS1]
GO:0050776	regulation of immune response	GO_BiologicalProcess-EBI-QuickGO-GOA_20.11.2017_00h00	1.91276e-09	7.61277e-07	3.99472e-12	1.47805e-10	[3, 4]	Group52	4.92676	37	[ABL1, BCAR1, CADM1, CALM1, CAV1, CD4, CD59, CRK, CSK, GRB2, HLA-DMB, HLA-DQA2, HLA-DQB1, HLA-DQB2, HLA-DRA, HLA-DRB1, HLA-DRB5, INS, ITGB1, ITGB2, KRT1, LCK, LTF, MAPK8, NCR3, PAK1, PLCG2, PLEKHA1, PRKACA, PRKCA, PRKCB, PTPN11, PTPRS, PUM2, RAF1, SPNS1, VAV2]
GO:0050865	regulation of cell activation	GO_BiologicalProcess-EBI-QuickGO-GOA_20.11.2017_00h00	4.39832e-07	0.000142506	3.99472e-12	1.47805e-10	[3, 4]	Group52	5.94901	21	[ABL1, AIF1, APOE, CAMK4, CAV1, CD4, CSK, GRB2, HLA-DMB, HLA-DQA2, HLA-DQB1, HLA-DQB2, HLA-DRA, HLA-DRB1, HLA-DRB5, ITGB2, LCK, PAK1, PRKCA, PTPN11, SPNS1]
GO:0002694	regulation of leukocyte activation	GO_BiologicalProcess-EBI-QuickGO-GOA_20.11.2017_00h00	2.29255e-06	0.000655669	3.99472e-12	1.47805e-10	[3, 4, 5]	Group52	5.8104	19	[ABL1, AIF1, CAMK4, CAV1, CD4, CSK, GRB2, HLA-DMB, HLA-DQA2, HLA-DQB1, HLA-DQB2, HLA-DRA, HLA-DRB1, HLA-DRB5, ITGB2, LCK, PAK1, PTPN11, SPNS1]
GO:0002764	immune response-regulating signaling pathway	GO_BiologicalProcess-EBI-QuickGO-GOA_20.11.2017_00h00	3.38325e-11	1.43111e-08	3.99472e-12	1.47805e-10	[3, 4, 5]	Group52	6.86499	30	[ABL1, BCAR1, CALM1, CAV1, CD4, CRK, CSK, GRB2, HLA-DQA2, HLA-DQB1, HLA-DQB2, HLA-DRA, HLA-DRB1, HLA-DRB5, ITGB2, LCK, LTF, MAPK8, NCR3, PAK1, PLCG2, PLEKHA1, PRKACA, PRKCA, PRKCB, PTPRS, PUM2, RAF1, SPNS1, VAV2]
GO:0007159	leukocyte cell-cell adhesion	GO_BiologicalProcess-EBI-QuickGO-GOA_20.11.2017_00h00	1.03074e-08	3.96835e-06	3.99472e-12	1.47805e-10	[4]	Group52	7.7821	20	[ABL1, AIF1, CAMK4, CAV1, CD4, CSK, GRB2, HLA-DMB, HLA-DQA2, HLA-DQB1, HLA-DQB2, HLA-DRA, HLA-DRB1, HLA-DRB5, ITGB1, ITGB2, LCK, PAK1, PTPN11, SPNS1]
GO:0010811	positive regulation of cell-substrate adhesion	GO_BiologicalProcess-EBI-QuickGO-GOA_20.11.2017_00h00	6.68319e-05	0.0135001	3.99472e-12	1.47805e-10	[3, 4, 5]	Group52	11.4754	7	[ABL1, CRK, FLNA, FN1, PTK2B, RREB1, TSC1]
GO:0050778	positive regulation of immune response	GO_BiologicalProcess-EBI-QuickGO-GOA_20.11.2017_00h00	2.03293e-09	8.07072e-07	3.99472e-12	1.47805e-10	[3, 4, 5]	Group52	5.49828	32	[ABL1, BCAR1, CADM1, CAV1, CD4, CD59, CRK, CSK, GRB2, HLA-DMB, HLA-DQA2, HLA-DQB1, HLA-DQB2, HLA-DRA, HLA-DRB1, HLA-DRB5, ITGB2, KRT1, LCK, LTF, NCR3, PAK1, PLCG2, PLEKHA1, PRKACA, PRKCA, PRKCB, PTPRS, PUM2, RAF1, SPNS1, VAV2]
GO:0002253	activation of immune response	GO_BiologicalProcess-EBI-QuickGO-GOA_20.11.2017_00h00	4.79758e-10	1.95741e-07	3.99472e-12	1.47805e-10	[2, 4, 5, 6]	Group52	6.16016	30	[ABL1, BCAR1, CAV1, CD4, CD59, CRK, CSK, GRB2, HLA-DQA2, HLA-DQB1, HLA-DQB2, HLA-DRA, HLA-DRB1, HLA-DRB5, ITGB2, KRT1, LCK, LTF, NCR3, PAK1, PLCG2, PLEKHA1, PRKACA, PRKCA, PRKCB, PTPRS, PUM2, RAF1, SPNS1, VAV2]
GO:0002696	positive regulation of leukocyte activation	GO_BiologicalProcess-EBI-QuickGO-GOA_20.11.2017_00h00	1.98219e-06	0.000572852	3.99472e-12	1.47805e-10	[3, 4, 5, 6]	Group52	6.80851	16	[AIF1, CAV1, CD4, CSK, GRB2, HLA-DMB, HLA-DQA2, HLA-DQB1, HLA-DQB2, HLA-DRA, HLA-DRB1, HLA-DRB5, ITGB2, LCK, PAK1, PTPN11]
GO:0042110	T cell activation	GO_BiologicalProcess-EBI-QuickGO-GOA_20.11.2017_00h00	1.84721e-08	6.98246e-06	3.99472e-12	1.47805e-10	[4, 5]	Group52	7.16724	21	[ABL1, AIF1, BMX, CAMK4, CAV1, CD4, CSK, GRB2, HLA-DMB, HLA-DQA2, HLA-DQB1, HLA-DQB2, HLA-DRA, HLA-DRB1, HLA-DRB5, INS, LCK, PAK1, PTPN11, SOX4, SPNS1]
GO:0002757	immune response-activating signal transduction	GO_BiologicalProcess-EBI-QuickGO-GOA_20.11.2017_00h00	1.98137e-10	8.20287e-08	3.99472e-12	1.47805e-10	[3, 4, 5, 6, 7]	Group52	6.81265	28	[ABL1, BCAR1, CAV1, CD4, CRK, CSK, GRB2, HLA-DQA2, HLA-DQB1, HLA-DQB2, HLA-DRA, HLA-DRB1, HLA-DRB5, ITGB2, LCK, LTF, NCR3, PAK1, PLCG2, PLEKHA1, PRKACA, PRKCA, PRKCB, PTPRS, PUM2, RAF1, SPNS1, VAV2]
GO:0002768	immune response-regulating cell surface receptor signaling pathway	GO_BiologicalProcess-EBI-QuickGO-GOA_20.11.2017_00h00	1.83764e-10	7.6262e-08	3.99472e-12	1.47805e-10	[4, 5, 6]	Group52	7.64526	25	[ABL1, BCAR1, CALM1, CD4, CRK, CSK, GRB2, HLA-DQA2, HLA-DQB1, HLA-DQB2, HLA-DRA, HLA-DRB1, HLA-DRB5, LCK, MAPK8, NCR3, PAK1, PLCG2, PLEKHA1, PRKACA, PRKCA, PRKCB, RAF1, SPNS1, VAV2]
GO:0019886	antigen processing and presentation of exogenous peptide antigen via MHC class II	GO_BiologicalProcess-EBI-QuickGO-GOA_20.11.2017_00h00	2.65388e-05	0.00599778	3.99472e-12	1.47805e-10	[5]	Group52	9.57447	9	[HLA-DMB, HLA-DOB, HLA-DQA2, HLA-DQB1, HLA-DQB2, HLA-DRA, HLA-DRB1, HLA-DRB5, KLC3]
GO:0002429	immune response-activating cell surface receptor signaling pathway	GO_BiologicalProcess-EBI-QuickGO-GOA_20.11.2017_00h00	1.05901e-09	4.2678e-07	3.99472e-12	1.47805e-10	[4, 5, 6, 7, 8]	Group52	7.6412	23	[ABL1, BCAR1, CD4, CRK, CSK, GRB2, HLA-DQA2, HLA-DQB1, HLA-DQB2, HLA-DRA, HLA-DRB1, HLA-DRB5, LCK, NCR3, PAK1, PLCG2, PLEKHA1, PRKACA, PRKCA, PRKCB, RAF1, SPNS1, VAV2]
GO:0050863	regulation of T cell activation	GO_BiologicalProcess-EBI-QuickGO-GOA_20.11.2017_00h00	2.03948e-08	7.66844e-06	3.99472e-12	1.47805e-10	[5, 6, 7]	Group52	8.33333	18	[ABL1, AIF1, CAMK4, CAV1, CD4, CSK, GRB2, HLA-DMB, HLA-DQA2, HLA-DQB1, HLA-DQB2, HLA-DRA, HLA-DRB1, HLA-DRB5, LCK, PAK1, PTPN11, SPNS1]
GO:0031295	T cell costimulation	GO_BiologicalProcess-EBI-QuickGO-GOA_20.11.2017_00h00	2.14608e-11	9.16375e-09	3.99472e-12	1.47805e-10	[3, 6, 7, 8, 9]	Group52	20.9677	13	[CAV1, CD4, CSK, GRB2, HLA-DQA2, HLA-DQB1, HLA-DQB2, HLA-DRA, HLA-DRB1, HLA-DRB5, LCK, PAK1, PTPN11]
GO:0050870	positive regulation of T cell activation	GO_BiologicalProcess-EBI-QuickGO-GOA_20.11.2017_00h00	4.91163e-08	1.77801e-05	3.99472e-12	1.47805e-10	[5, 6, 7, 8]	Group52	9.61539	15	[AIF1, CAV1, CD4, CSK, GRB2, HLA-DMB, HLA-DQA2, HLA-DQB1, HLA-DQB2, HLA-DRA, HLA-DRB1, HLA-DRB5, LCK, PAK1, PTPN11]
GO:0050851	antigen receptor-mediated signaling pathway	GO_BiologicalProcess-EBI-QuickGO-GOA_20.11.2017_00h00	9.73257e-07	0.000304629	3.99472e-12	1.47805e-10	[5, 6, 7, 8, 9]	Group52	7.65306	15	[BCAR1, CD4, CSK, HLA-DQA2, HLA-DQB1, HLA-DQB2, HLA-DRA, HLA-DRB1, HLA-DRB5, LCK, PAK1, PLCG2, PLEKHA1, PRKCB, SPNS1]
GO:0046777	protein autophosphorylation	GO_BiologicalProcess-EBI-QuickGO-GOA_20.11.2017_00h00	7.34813e-08	2.64533e-05	3.99472e-12	1.47805e-10	[7, 8]	Group52	8.13397	17	[ABL1, BMX, CALM1, CALM2, CALM3, CAMK4, CAV1, CSK, EGFR, GRB2, GRK5, INS, INSR, LCK, MAP3K3, PAK1, PTK2B]
GO:0050852	T cell receptor signaling pathway	GO_BiologicalProcess-EBI-QuickGO-GOA_20.11.2017_00h00	1.0427e-06	0.000324279	3.99472e-12	1.47805e-10	[6, 7, 8, 9, 10]	Group52	8.84354	13	[BCAR1, CD4, CSK, HLA-DQA2, HLA-DQB1, HLA-DQB2, HLA-DRA, HLA-DRB1, HLA-DRB5, LCK, PAK1, PLCG2, SPNS1]
R-HSA:202733	Cell surface interactions at the vascular wall	REACTOME_Pathways_20.11.2017	9.63488e-07	0.000302535	1.23122e-11	4.43239e-10	[-1]	Group26	9.7561	12	[CAV1, FN1, GRB14, GRB2, ITGB1, ITGB2, LCK, PPIA, PTPN11, SDC2, SLC3A2, SLC7A10]
R-HSA:76002	Platelet activation, signaling and aggregation	REACTOME_Pathways_20.11.2017	6.88047e-09	2.68338e-06	1.23122e-11	4.43239e-10	[-1]	Group26	7.96813	20	[AHSG, BCAR1, CALM1, CALM2, CALM3, CRK, CSK, F13A1, FLNA, FN1, GRB2, ITPR3, LCK, MPIG6B, PLCG2, PRKCA, PRKCB, PTPN11, RAF1, VAV2]
GO:0050878	regulation of body fluid levels	GO_BiologicalProcess-EBI-QuickGO-GOA_20.11.2017_00h00	4.01629e-06	0.00109645	1.23122e-11	4.43239e-10	[3]	Group26	5.37634	20	[APOE, CAV1, CD59, CEL, F13A1, FLNA, ITPR3, KRT1, LCK, MPIG6B, P2RX4, PLCG2, PRKACA, PRKCA, PRKCB, PTPN11, RAF1, SFN, SPNS1, VAV2]
GO:0007596	blood coagulation	GO_BiologicalProcess-EBI-QuickGO-GOA_20.11.2017_00h00	3.5478e-07	0.000116013	1.23122e-11	4.43239e-10	[3, 5]	Group26	6.57439	19	[APOE, CAV1, CD59, CEL, F13A1, FLNA, ITPR3, KRT1, LCK, MPIG6B, P2RX4, PLCG2, PRKACA, PRKCA, PRKCB, PTPN11, RAF1, SPNS1, VAV2]
GO:0006816	calcium ion transport	GO_BiologicalProcess-EBI-QuickGO-GOA_20.11.2017_00h00	1.69513e-07	5.84819e-05	1.23122e-11	4.43239e-10	[8]	Group26	7.25806	18	[ATP2A3, CALM1, CALM2, CALM3, CAV1, CD4, CTNNB1, FGF2, ITPR3, LCK, NANOS1, NOS1, P2RX4, PLCG2, PRKACA, PRKCA, PTK2B, SLC3A2]
GO:0044087	regulation of cellular component biogenesis	GO_BiologicalProcess-EBI-QuickGO-GOA_20.11.2017_00h00	6.45357e-06	0.00166502	2.07475e-11	7.26164e-10	[2, 3]	Group43	4.36242	26	[ABL1, APOE, CAV1, CDH17, CTNNB1, ERCC1, FCHSD2, INS, MACF1, NLGN2, NRXN1, PAK1, PFN1, PPFIA1, PRKACA, PRKCA, PTK2B, PTPN11, PTPRD, RAF1, SDCBP, SHANK1, STAM, TJP1, TSC1, VASP]
GO:0023056	positive regulation of signaling	GO_BiologicalProcess-EBI-QuickGO-GOA_20.11.2017_00h00	2.19045e-11	9.30943e-09	2.07475e-11	7.26164e-10	[2, 3, 4]	Group43	4.48549	51	[ABL1, APOE, CALM1, CALM2, CALM3, CAV1, CD4, CRK, DCN, DLG4, EGFR, ESM1, FGF2, FLNA, GCK, GIPC1, GRB2, HLA-DRB1, INS, INSR, IRS1, ITGB1, KALRN, LCK, LTF, MACF1, MAP3K3, MAPK8, NLGN2, NRXN1, P2RX4, PAK1, PPIF, PRKCA, PRKCB, PTK2B, PTPN11, PUM2, RAF1, RASGRF1, SDCBP, SFN, SHANK1, SHARPIN, SOX4, SPNS1, SPRY2, SYT1, TRIM39, YWHAB, YWHAG]
GO:0030030	cell projection organization	GO_BiologicalProcess-EBI-QuickGO-GOA_20.11.2017_00h00	2.55701e-09	1.01002e-06	2.07475e-11	7.26164e-10	[3]	Group43	4.69314	39	[ABL1, AIF1, APOE, CAMK1D, CAV1, CFL1, CNTNAP2, CTNNB1, DLG4, EPB41L3, FLNA, GRB2, INS, INSR, LRP2, MACF1, NRXN1, NRXN3, PAK1, PFN1, PLEKHA1, PRKACA, PRKCA, PTK2B, PTPN11, PTPRA, PTPRD, PTPRS, RASGRF1, RREB1, SDC2, SDCBP, SHANK1, SNX2, SPRY2, SPTAN1, SYT1, VASP, YWHAG]
GO:0010647	positive regulation of cell communication	GO_BiologicalProcess-EBI-QuickGO-GOA_20.11.2017_00h00	1.79863e-11	7.69814e-09	2.07475e-11	7.26164e-10	[3, 4, 5]	Group43	4.50928	51	[ABL1, APOE, CALM1, CALM2, CALM3, CAV1, CD4, CRK, DCN, DLG4, EGFR, ESM1, FGF2, FLNA, GCK, GIPC1, GRB2, HLA-DRB1, INS, INSR, IRS1, ITGB1, KALRN, LCK, LTF, MACF1, MAP3K3, MAPK8, NLGN2, NRXN1, P2RX4, PAK1, PPIF, PRKCA, PRKCB, PTK2B, PTPN11, PUM2, RAF1, RASGRF1, SDCBP, SFN, SHANK1, SHARPIN, SOX4, SPNS1, SPRY2, SYT1, TRIM39, YWHAB, YWHAG]
GO:0045597	positive regulation of cell differentiation	GO_BiologicalProcess-EBI-QuickGO-GOA_20.11.2017_00h00	1.75415e-05	0.00410472	2.07475e-11	7.26164e-10	[3, 4, 5]	Group43	4.44015	23	[ABL1, APOE, CAMK1D, CD4, CDH5, CRK, CTNNB1, FGF2, FLNA, HLA-DRB1, INS, LRP2, LTF, MACF1, NEUROD1, PRKCA, PTK2B, PTPRD, RREB1, SDCBP, SFN, SHANK1, SYT1]
GO:0051130	positive regulation of cellular component organization	GO_BiologicalProcess-EBI-QuickGO-GOA_20.11.2017_00h00	2.21099e-07	7.42892e-05	2.07475e-11	7.26164e-10	[3, 4, 5]	Group43	4.25791	35	[ABL1, AHSG, APOE, CAMK1D, CAV1, CDH17, CRK, CTNNB1, DCN, ERCC1, FLNA, INS, INSR, KCNA5, LRP1, MACF1, MAPK8, NANOS1, NLGN2, NOS1, NRXN1, PAK1, PFN1, PPIF, PTK2B, PTPRD, RREB1, SDCBP, SFN, SHANK1, SYT1, TSC1, VASP, YWHAB, YWHAG]
GO:0031344	regulation of cell projection organization	GO_BiologicalProcess-EBI-QuickGO-GOA_20.11.2017_00h00	6.18887e-06	0.00160911	2.07475e-11	7.26164e-10	[4, 5]	Group43	5.66038	18	[ABL1, APOE, CAMK1D, CAV1, CFL1, INS, MACF1, NRXN1, PAK1, PFN1, PTK2B, PTPRD, PTPRS, RREB1, SDC2, SHANK1, SPRY2, SYT1]
GO:0060284	regulation of cell development	GO_BiologicalProcess-EBI-QuickGO-GOA_20.11.2017_00h00	1.11856e-06	0.000345634	2.07475e-11	7.26164e-10	[4, 5]	Group43	5.41872	22	[ABL1, APOE, CAMK1D, CDH5, CFL1, CRK, CTNNB1, FLNA, INS, LRP2, LTF, MACF1, NEUROD1, PAK1, PTK2B, PTPRD, PTPRS, RREB1, SDC2, SHANK1, SYT1, YWHAG]
GO:0010720	positive regulation of cell development	GO_BiologicalProcess-EBI-QuickGO-GOA_20.11.2017_00h00	7.09755e-06	0.00179568	2.07475e-11	7.26164e-10	[4, 5, 6]	Group43	6.52174	15	[ABL1, APOE, CAMK1D, CDH5, CRK, CTNNB1, FLNA, LRP2, MACF1, NEUROD1, PTK2B, PTPRD, RREB1, SHANK1, SYT1]
GO:0051960	regulation of nervous system development	GO_BiologicalProcess-EBI-QuickGO-GOA_20.11.2017_00h00	3.43984e-05	0.00753324	2.07475e-11	7.26164e-10	[4, 5, 6]	Group43	4.98615	18	[ABL1, APOE, CAMK1D, CFL1, CTNNB1, LRP2, MACF1, NEUROD1, NLGN2, NRXN1, PAK1, PTK2B, PTPRD, PTPRS, SDC2, SHANK1, SYT1, YWHAG]
GO:0051962	positive regulation of nervous system development	GO_BiologicalProcess-EBI-QuickGO-GOA_20.11.2017_00h00	0.000133781	0.0234116	2.07475e-11	7.26164e-10	[3, 4, 5, 6, 7]	Group43	6	12	[APOE, CAMK1D, CTNNB1, LRP2, MACF1, NEUROD1, NLGN2, NRXN1, PTK2B, PTPRD, SHANK1, SYT1]
GO:0050767	regulation of neurogenesis	GO_BiologicalProcess-EBI-QuickGO-GOA_20.11.2017_00h00	0.000123143	0.0219194	2.07475e-11	7.26164e-10	[5, 6, 7, 8]	Group43	4.87805	16	[ABL1, APOE, CAMK1D, CFL1, CTNNB1, LRP2, MACF1, NEUROD1, PAK1, PTK2B, PTPRD, PTPRS, SDC2, SHANK1, SYT1, YWHAG]
R-HSA:1280215	Cytokine Signaling in Immune system	REACTOME_Pathways_20.11.2017	2.45072e-08	9.09218e-06	2.33554e-11	7.94082e-10	[-1]	Group53	4.65426	35	[CALM1, CALM2, CALM3, CD4, CFL1, CRK, CSK, DLG4, EGFR, F13A1, FGF2, FN1, GRB2, HLA-DQA2, HLA-DQB1, HLA-DQB2, HLA-DRA, HLA-DRB1, HLA-DRB5, IRS1, ITGB1, ITGB2, LCK, MAP3K3, MAPK8, PPIA, PPP2CA, PRKACA, PTK2B, PTPN11, PTPRA, RAF1, RASGRF1, SPTAN1, YWHAB]
R-HSA:449147	Signaling by Interleukins	REACTOME_Pathways_20.11.2017	4.83971e-08	1.75682e-05	2.33554e-11	7.94082e-10	[-1]	Group53	5.17857	29	[CALM1, CALM2, CALM3, CD4, CFL1, CRK, CSK, DLG4, EGFR, F13A1, FGF2, FN1, GRB2, IRS1, ITGB1, ITGB2, LCK, MAP3K3, MAPK8, PPIA, PPP2CA, PRKACA, PTK2B, PTPN11, PTPRA, RAF1, RASGRF1, SPTAN1, YWHAB]
R-HSA:5673001	RAF/MAP kinase cascade	REACTOME_Pathways_20.11.2017	1.6744e-06	0.000497296	2.33554e-11	7.94082e-10	[-1]	Group53	6.89655	16	[CALM1, CALM2, CALM3, CSK, DLG4, EGFR, FGF2, FN1, GRB2, IRS1, PPP2CA, PTPRA, RAF1, RASGRF1, SPTAN1, YWHAB]
R-HSA:5683057	MAPK family signaling cascades	REACTOME_Pathways_20.11.2017	3.23549e-08	1.18742e-05	2.33554e-11	7.94082e-10	[-1]	Group53	7.27273	20	[CALM1, CALM2, CALM3, CSK, DLG4, EGFR, FGF2, FN1, GRB2, IRS1, KALRN, PAK1, PPP2CA, PRKACA, PTPN11, PTPRA, RAF1, RASGRF1, SPTAN1, YWHAB]
R-HSA:5684996	MAPK1/MAPK3 signaling	REACTOME_Pathways_20.11.2017	4.76796e-07	0.000154005	2.33554e-11	7.94082e-10	[-1]	Group53	7.14286	17	[CALM1, CALM2, CALM3, CSK, DLG4, EGFR, FGF2, FN1, GRB2, IRS1, PPP2CA, PTPN11, PTPRA, RAF1, RASGRF1, SPTAN1, YWHAB]
R-HSA:8854691	Interleukin-20 family signaling	REACTOME_Pathways_20.11.2017	9.50731e-07	0.00029948	2.33554e-11	7.94082e-10	[-1]	Group53	6.8	17	[CALM1, CALM2, CALM3, CSK, DLG4, EGFR, FGF2, FN1, GRB2, IRS1, PPP2CA, PTPN11, PTPRA, RAF1, RASGRF1, SPTAN1, YWHAB]
R-HSA:9006925	Intracellular signaling by second messengers	REACTOME_Pathways_20.11.2017	3.9668e-05	0.00852861	2.33554e-11	7.94082e-10	[-1]	Group53	5.6391	15	[CALM1, CALM2, CALM3, CAMK4, EGFR, FGF2, GRB2, INS, INSR, IRS1, LCK, PPP2CA, PRKACA, PRKCA, PTPN11]
R-HSA:9006934	Signaling by Receptor Tyrosine Kinases	REACTOME_Pathways_20.11.2017	1.3432e-13	5.82948e-11	2.33554e-11	7.94082e-10	[-1]	Group53	7.43983	34	[BCAR1, CALM1, CALM2, CALM3, CAV1, CDH5, COL4A3, CRK, CSK, CTNNB1, EGFR, FGF2, FGFRL1, FN1, GRB2, INS, INSR, IRS1, ITGB1, KALRN, LCK, MAPK8, OBSCN, PAK1, PPP2CA, PRKACA, PRKCA, PRKCB, PTK2B, PTPN11, RALGDS, SPRY2, STAM, VAV2]
GO:0051049	regulation of transport	GO_BiologicalProcess-EBI-QuickGO-GOA_20.11.2017_00h00	5.85336e-12	2.51695e-09	2.33554e-11	7.94082e-10	[3, 4]	Group53	4.45545	54	[ABL1, AHSG, APOE, CABP1, CADM1, CALM1, CALM2, CALM3, CAMK1D, CAV1, CD4, CSK, CTNNB1, DLG4, EGFR, FLNA, FN1, GCK, GLP1R, HLA-DRB1, INS, INSR, IRS1, ITGB2, ITPR3, KCNA5, KCNJ2, LRP1, MAPK8, NANOS1, NEUROD1, NLGN2, NOS1, NRXN1, P2RX4, PID1, PPIA, PPIF, PRKACA, PRKCA, PRKCB, PTK2B, PTPN11, RUFY2, SDCBP, SFN, SHANK1, SOX4, STAM, SYN1, SYT1, SYT13, YWHAB, YWHAG]
GO:0010647	positive regulation of cell communication	GO_BiologicalProcess-EBI-QuickGO-GOA_20.11.2017_00h00	1.79863e-11	7.69814e-09	2.33554e-11	7.94082e-10	[3, 4, 5]	Group53	4.50928	51	[ABL1, APOE, CALM1, CALM2, CALM3, CAV1, CD4, CRK, DCN, DLG4, EGFR, ESM1, FGF2, FLNA, GCK, GIPC1, GRB2, HLA-DRB1, INS, INSR, IRS1, ITGB1, KALRN, LCK, LTF, MACF1, MAP3K3, MAPK8, NLGN2, NRXN1, P2RX4, PAK1, PPIF, PRKCA, PRKCB, PTK2B, PTPN11, PUM2, RAF1, RASGRF1, SDCBP, SFN, SHANK1, SHARPIN, SOX4, SPNS1, SPRY2, SYT1, TRIM39, YWHAB, YWHAG]
GO:0043085	positive regulation of catalytic activity	GO_BiologicalProcess-EBI-QuickGO-GOA_20.11.2017_00h00	2.44001e-08	9.07683e-06	2.33554e-11	7.94082e-10	[4]	Group53	4.32852	39	[ABL1, AFDN, APOE, CALM1, CALM2, CALM3, CAMKK1, CAV1, CD4, COL4A3, CRK, EGFR, FGF2, GLP1R, HLA-DRB1, INS, INSR, IRS1, ITGB1, LCK, LTF, MAP3K3, MAPK8, NANOS1, NOS1, NRXN1, PAK1, PFN1, PPP2CA, PRKACA, PRKCA, PTK2B, PTPRA, RAF1, RASGRF1, SPNS1, TAX1BP3, TSC1, YWHAB]
GO:0048878	chemical homeostasis	GO_BiologicalProcess-EBI-QuickGO-GOA_20.11.2017_00h00	2.10728e-08	7.90231e-06	2.33554e-11	7.94082e-10	[4]	Group53	4.88166	33	[ABL1, APOE, CALM1, CALM2, CALM3, CAV1, DCN, DLG4, FGF2, GCK, GCKR, GLP1R, HLA-DRB1, INS, INSR, IRS1, ITPR3, KCNA5, KCNJ2, LCK, LTF, NANOS1, NEUROD1, NOS1, P2RX4, PLCG2, PRKACA, PRKCA, PTK2B, SFN, SOX4, TAC4, TACR1]
GO:0009967	positive regulation of signal transduction	GO_BiologicalProcess-EBI-QuickGO-GOA_20.11.2017_00h00	4.10141e-10	1.68978e-07	2.33554e-11	7.94082e-10	[3, 4, 5, 6]	Group53	4.37209	47	[CALM1, CALM2, CALM3, CAV1, CD4, CRK, DCN, DLG4, EGFR, ESM1, FGF2, FLNA, GIPC1, GRB2, HLA-DRB1, INS, INSR, IRS1, ITGB1, KALRN, LCK, LTF, MACF1, MAP3K3, MAPK8, NLGN2, NRXN1, P2RX4, PAK1, PPIF, PRKCA, PRKCB, PTK2B, PTPN11, PUM2, RAF1, RASGRF1, SDCBP, SFN, SHANK1, SHARPIN, SOX4, SPNS1, SPRY2, TRIM39, YWHAB, YWHAG]
GO:0042110	T cell activation	GO_BiologicalProcess-EBI-QuickGO-GOA_20.11.2017_00h00	1.84721e-08	6.98246e-06	2.33554e-11	7.94082e-10	[4, 5]	Group53	7.16724	21	[ABL1, AIF1, BMX, CAMK4, CAV1, CD4, CSK, GRB2, HLA-DMB, HLA-DQA2, HLA-DQB1, HLA-DQB2, HLA-DRA, HLA-DRB1, HLA-DRB5, INS, LCK, PAK1, PTPN11, SOX4, SPNS1]
GO:0090407	organophosphate biosynthetic process	GO_BiologicalProcess-EBI-QuickGO-GOA_20.11.2017_00h00	0.000134497	0.0234025	2.33554e-11	7.94082e-10	[4, 5]	Group53	4.3379	19	[APOE, BMX, CALM1, CALM2, CALM3, FGF2, GCK, GLP1R, MC4R, NANOS1, NOS1, PID1, PITPNM3, PLCG2, PLEKHA1, PRKCA, PTK2B, PTPN13, RAF1]
GO:0007167	enzyme linked receptor protein signaling pathway	GO_BiologicalProcess-EBI-QuickGO-GOA_20.11.2017_00h00	3.81593e-10	1.57598e-07	2.33554e-11	7.94082e-10	[4, 5, 6]	Group53	5.01285	39	[ABL1, AHSG, BCAR1, BMX, CAV1, CD4, CDH5, CRK, CSK, DCN, EGFR, ESM1, FGF2, FGFRL1, GIPC1, GRB14, GRB2, INS, INSR, IRS1, KALRN, LCK, LRP1, LRP2, NRXN1, PAK1, PID1, PRKCA, PRKCB, PTK2B, PTPN11, PTPRD, PTPRR, SDC2, SDCBP, SPRY2, STAM, TSC1, VAV2]
GO:0019932	second-messenger-mediated signaling	GO_BiologicalProcess-EBI-QuickGO-GOA_20.11.2017_00h00	5.14457e-06	0.00136331	2.33554e-11	7.94082e-10	[4, 5, 6]	Group53	6.69643	15	[APOE, CALM1, CALM2, CALM3, EGFR, GLP1R, NANOS1, NEUROD1, NOS1, P2RX4, PLCG2, PPP2CA, PRKACA, PRKCA, SPNS1]
GO:0050801	ion homeostasis	GO_BiologicalProcess-EBI-QuickGO-GOA_20.11.2017_00h00	1.2239e-06	0.000374514	2.33554e-11	7.94082e-10	[5]	Group53	5.05263	24	[ABL1, APOE, CALM1, CALM2, CALM3, CAV1, DCN, DLG4, FGF2, GLP1R, INS, ITPR3, KCNJ2, LCK, LTF, NANOS1, NOS1, P2RX4, PLCG2, PRKACA, PRKCA, PTK2B, TAC4, TACR1]
GO:1902533	positive regulation of intracellular signal transduction	GO_BiologicalProcess-EBI-QuickGO-GOA_20.11.2017_00h00	1.64642e-07	5.71308e-05	2.33554e-11	7.94082e-10	[4, 5, 6, 7]	Group53	4.47761	33	[CALM1, CALM2, CALM3, CAV1, CD4, CRK, DCN, EGFR, FGF2, FLNA, GRB2, HLA-DRB1, INS, INSR, IRS1, ITGB1, KALRN, LCK, LTF, MAP3K3, NRXN1, P2RX4, PAK1, PRKCA, PRKCB, PTK2B, PTPN11, PUM2, RAF1, RASGRF1, SDCBP, SHARPIN, SPRY2]
GO:0007169	transmembrane receptor protein tyrosine kinase signaling pathway	GO_BiologicalProcess-EBI-QuickGO-GOA_20.11.2017_00h00	4.2983e-11	1.80958e-08	2.33554e-11	7.94082e-10	[5, 6, 7]	Group53	6.06061	34	[ABL1, AHSG, BCAR1, BMX, CD4, CRK, CSK, DCN, EGFR, ESM1, FGF2, FGFRL1, GRB14, GRB2, INS, INSR, IRS1, KALRN, LCK, LRP1, NRXN1, PAK1, PID1, PRKCA, PRKCB, PTK2B, PTPN11, PTPRR, SDC2, SDCBP, SPRY2, STAM, TSC1, VAV2]
GO:0045936	negative regulation of phosphate metabolic process	GO_BiologicalProcess-EBI-QuickGO-GOA_20.11.2017_00h00	0.000128789	0.0226669	2.33554e-11	7.94082e-10	[5, 6, 7]	Group53	4.5	18	[ABL1, APOE, CALM1, CALM2, CALM3, CAV1, DCN, GCKR, PID1, PPIF, PPP2CA, PRKCA, PTPRA, PTPRR, SFN, SPRY2, YWHAB, YWHAG]
GO:0045937	positive regulation of phosphate metabolic process	GO_BiologicalProcess-EBI-QuickGO-GOA_20.11.2017_00h00	1.36411e-06	0.000410596	2.33554e-11	7.94082e-10	[5, 6, 7]	Group53	4.07674	34	[ABL1, APOE, CALM1, CALM2, CALM3, CAMKK1, CAV1, CD4, CRK, EGFR, FGF2, GLP1R, HLA-DRB1, INS, INSR, IRS1, LTF, MAP3K3, MC4R, NANOS1, NOS1, NRXN1, PAK1, PID1, PPP2CA, PRKACA, PRKCA, PTK2B, PTPN11, PTPRA, RAF1, SDCBP, SPNS1, SPRY2]
GO:0051896	regulation of protein kinase B signaling	GO_BiologicalProcess-EBI-QuickGO-GOA_20.11.2017_00h00	1.16544e-05	0.00284368	2.33554e-11	7.94082e-10	[5, 6, 7]	Group53	7.69231	12	[EGFR, FGF2, GRB2, INS, INSR, IRS1, ITGB1, LCK, NRXN1, PLEKHA1, PTPN11, SPRY2]
GO:0000165	MAPK cascade	GO_BiologicalProcess-EBI-QuickGO-GOA_20.11.2017_00h00	6.35365e-07	0.000203317	2.33554e-11	7.94082e-10	[4, 5, 6, 8, 9]	Group53	4.39093	31	[APOE, CALM1, CAV1, CD4, CRK, DLG4, EGFR, FGF2, FN1, GRB2, HLA-DRB1, INS, INSR, IRS1, MAP3K3, MAPK8, NRXN1, PAK1, PPP2CA, PRKCA, PTK2B, PTPN11, PTPRA, PTPRR, RAF1, RASGRF1, SDCBP, SPNS1, SPRY2, SPTAN1, YWHAB]
GO:0018193	peptidyl-amino acid modification	GO_BiologicalProcess-EBI-QuickGO-GOA_20.11.2017_00h00	3.04443e-07	0.000100162	2.33554e-11	7.94082e-10	[6, 7]	Group53	4.20168	35	[ABL1, ASGR1, ASGR2, BMX, CALM1, CALM2, CALM3, CAMK1D, CAMK4, CAMKK1, CAV1, CSK, CTNNB1, EGFR, GRB2, INS, INSR, ITGB2, KALRN, LCK, MAPK8, NANOS1, NOS1, NRXN1, PAK1, PPIA, PPP2CA, PRKACA, PRKCA, PRKCB, PTK2B, RAF1, SOX4, SPRY2, ST6GAL1]
GO:0043549	regulation of kinase activity	GO_BiologicalProcess-EBI-QuickGO-GOA_20.11.2017_00h00	1.78074e-07	6.09012e-05	2.33554e-11	7.94082e-10	[5, 7, 8]	Group53	4.87395	29	[ABL1, APOE, CALM1, CALM2, CALM3, CAMKK1, CAV1, CD4, CRK, DCN, EGFR, FGF2, GCKR, HLA-DRB1, INS, INSR, IRS1, LTF, MAP3K3, NRXN1, PAK1, PPP2CA, PRKACA, PRKCA, PTK2B, RAF1, SFN, SPNS1, YWHAG]
GO:0042326	negative regulation of phosphorylation	GO_BiologicalProcess-EBI-QuickGO-GOA_20.11.2017_00h00	0.000197923	0.0304802	2.33554e-11	7.94082e-10	[6, 7, 8]	Group53	4.88599	15	[ABL1, APOE, CALM1, CALM2, CALM3, CAV1, DCN, GCKR, PID1, PPIF, PPP2CA, PTPRR, SFN, SPRY2, YWHAG]
GO:0009150	purine ribonucleotide metabolic process	GO_BiologicalProcess-EBI-QuickGO-GOA_20.11.2017_00h00	0.000197629	0.0306325	2.33554e-11	7.94082e-10	[6, 7, 8, 9]	Group53	4.34783	18	[APOE, CALM1, CALM2, CALM3, GCK, GCKR, GLP1R, INS, INSR, KCNA5, MC4R, NANOS1, NOS1, PID1, PPIF, PRKCA, RAF1, TAC4]
GO:0033674	positive regulation of kinase activity	GO_BiologicalProcess-EBI-QuickGO-GOA_20.11.2017_00h00	2.09118e-07	7.0891e-05	2.33554e-11	7.94082e-10	[6, 7, 8, 9]	Group53	5.76441	23	[ABL1, CALM1, CALM2, CALM3, CAMKK1, CD4, CRK, EGFR, FGF2, HLA-DRB1, INS, INSR, IRS1, LTF, MAP3K3, NRXN1, PAK1, PPP2CA, PRKACA, PRKCA, PTK2B, RAF1, SPNS1]
GO:0045859	regulation of protein kinase activity	GO_BiologicalProcess-EBI-QuickGO-GOA_20.11.2017_00h00	1.75408e-06	0.000517453	2.33554e-11	7.94082e-10	[6, 7, 8, 9]	Group53	4.68468	26	[ABL1, APOE, CALM1, CALM2, CALM3, CAMKK1, CAV1, CD4, CRK, DCN, EGFR, FGF2, INS, INSR, LTF, MAP3K3, NRXN1, PAK1, PPP2CA, PRKACA, PRKCA, PTK2B, RAF1, SFN, SPNS1, YWHAG]
GO:0046777	protein autophosphorylation	GO_BiologicalProcess-EBI-QuickGO-GOA_20.11.2017_00h00	7.34813e-08	2.64533e-05	2.33554e-11	7.94082e-10	[7, 8]	Group53	8.13397	17	[ABL1, BMX, CALM1, CALM2, CALM3, CAMK4, CAV1, CSK, EGFR, GRB2, GRK5, INS, INSR, LCK, MAP3K3, PAK1, PTK2B]
GO:1900542	regulation of purine nucleotide metabolic process	GO_BiologicalProcess-EBI-QuickGO-GOA_20.11.2017_00h00	1.04182e-07	3.66719e-05	2.33554e-11	7.94082e-10	[6, 7, 8, 9]	Group53	8.46561	16	[APOE, CALM1, CALM2, CALM3, GCK, GCKR, GLP1R, INS, INSR, MC4R, NANOS1, NOS1, PID1, PPIF, PRKCA, RAF1]
GO:0018105	peptidyl-serine phosphorylation	GO_BiologicalProcess-EBI-QuickGO-GOA_20.11.2017_00h00	0.000122875	0.0221175	2.33554e-11	7.94082e-10	[7, 8, 9]	Group53	5.67686	13	[CAMK1D, CAMK4, CAMKK1, CAV1, EGFR, MAPK8, NRXN1, PAK1, PRKACA, PRKCA, PRKCB, RAF1, SPRY2]
GO:0031952	regulation of protein autophosphorylation	GO_BiologicalProcess-EBI-QuickGO-GOA_20.11.2017_00h00	0.000201951	0.0308986	2.33554e-11	7.94082e-10	[7, 8, 9]	Group53	15.1515	5	[CALM1, CALM2, CALM3, CAV1, INS]
GO:1900544	positive regulation of purine nucleotide metabolic process	GO_BiologicalProcess-EBI-QuickGO-GOA_20.11.2017_00h00	1.928e-08	7.26857e-06	2.33554e-11	7.94082e-10	[6, 7, 8, 9, 10]	Group53	12.381	13	[APOE, CALM1, CALM2, CALM3, GLP1R, INS, INSR, MC4R, NANOS1, NOS1, PID1, PRKCA, RAF1]
GO:0009152	purine ribonucleotide biosynthetic process	GO_BiologicalProcess-EBI-QuickGO-GOA_20.11.2017_00h00	0.000124799	0.0220895	2.33554e-11	7.94082e-10	[7, 8, 9, 10]	Group53	6.50888	11	[APOE, CALM1, CALM2, CALM3, GLP1R, MC4R, NANOS1, NOS1, PID1, PRKCA, RAF1]
GO:0045860	positive regulation of protein kinase activity	GO_BiologicalProcess-EBI-QuickGO-GOA_20.11.2017_00h00	1.23142e-06	0.000375584	2.33554e-11	7.94082e-10	[7, 8, 9, 10]	Group53	5.58511	21	[ABL1, CALM1, CALM2, CALM3, CAMKK1, CD4, CRK, EGFR, FGF2, INS, INSR, LTF, MAP3K3, NRXN1, PAK1, PPP2CA, PRKACA, PRKCA, PTK2B, RAF1, SPNS1]
GO:0070372	regulation of ERK1 and ERK2 cascade	GO_BiologicalProcess-EBI-QuickGO-GOA_20.11.2017_00h00	0.000146939	0.0251265	2.33554e-11	7.94082e-10	[6, 7, 8, 9, 10, 11]	Group53	5.94059	12	[CD4, EGFR, FGF2, FN1, HLA-DRB1, NRXN1, PRKCA, PTK2B, PTPN11, PTPRR, RAF1, SPRY2]
GO:1900373	positive regulation of purine nucleotide biosynthetic process	GO_BiologicalProcess-EBI-QuickGO-GOA_20.11.2017_00h00	3.09196e-08	1.13784e-05	2.33554e-11	7.94082e-10	[6, 7, 8, 9, 10, 11]	Group53	15.0685	11	[APOE, CALM1, CALM2, CALM3, GLP1R, MC4R, NANOS1, NOS1, PID1, PRKCA, RAF1]
GO:0038083	peptidyl-tyrosine autophosphorylation	GO_BiologicalProcess-EBI-QuickGO-GOA_20.11.2017_00h00	1.82202e-06	0.000530208	2.33554e-11	7.94082e-10	[8, 9, 10]	Group53	15.6863	8	[ABL1, BMX, CAV1, CSK, EGFR, GRB2, LCK, PTK2B]
GO:0070374	positive regulation of ERK1 and ERK2 cascade	GO_BiologicalProcess-EBI-QuickGO-GOA_20.11.2017_00h00	0.000232743	0.0342133	2.33554e-11	7.94082e-10	[6, 7, 8, 9, 10, 11, 12]	Group53	6.57895	10	[CD4, EGFR, FGF2, HLA-DRB1, NRXN1, PRKCA, PTK2B, PTPN11, RAF1, SPRY2]
R-HSA:202733	Cell surface interactions at the vascular wall	REACTOME_Pathways_20.11.2017	9.63488e-07	0.000302535	2.5019e-11	8.25626e-10	[-1]	Group08	9.7561	12	[CAV1, FN1, GRB14, GRB2, ITGB1, ITGB2, LCK, PPIA, PTPN11, SDC2, SLC3A2, SLC7A10]
R-HSA:210991	Basigin interactions	REACTOME_Pathways_20.11.2017	4.08628e-05	0.00874463	2.5019e-11	8.25626e-10	[-1]	Group08	20.8333	5	[CAV1, ITGB1, PPIA, SLC3A2, SLC7A10]
GO:0007267	cell-cell signaling	GO_BiologicalProcess-EBI-QuickGO-GOA_20.11.2017_00h00	3.48632e-11	1.47123e-08	3.48632e-11	1.11562e-09	[2, 3]	Group13	4.55814	49	[ABL1, AFDN, APOE, CALM1, CASK, CAV1, CDH17, CTNNB1, DLG4, FCHSD2, FLNA, GCK, GIPC1, GLP1R, GRB2, GRIA1, HLA-DRB1, INS, IRS1, ITGB2, ITPR3, KCNA5, LRP1, MACF1, NEUROD1, NLGN2, NRXN1, PFN1, PLCG2, PPFIA1, PPFIA2, PPFIA3, PPP2CA, PRKCA, PTK2B, RASGRF1, SDCBP, SHANK1, SOX4, SPNS1, SYN1, SYN2, SYT1, SYT13, TAC4, TACR1, TAX1BP3, TJP1, YWHAG]
GO:0023061	signal release	GO_BiologicalProcess-EBI-QuickGO-GOA_20.11.2017_00h00	1.34063e-08	5.09438e-06	3.48632e-11	1.11562e-09	[3, 4, 6]	Group13	7.66284	20	[CASK, GCK, GLP1R, HLA-DRB1, INS, IRS1, ITPR3, KCNA5, NEUROD1, NLGN2, NRXN1, PPFIA1, PPFIA2, PPFIA3, PRKCA, SOX4, SYN1, SYN2, SYT1, SYT13]
GO:1905114	cell surface receptor signaling pathway involved in cell-cell signaling	GO_BiologicalProcess-EBI-QuickGO-GOA_20.11.2017_00h00	0.000213751	0.0322764	3.48632e-11	1.11562e-09	[3, 4, 5, 6]	Group13	4.47368	17	[APOE, CALM1, CAV1, CTNNB1, DLG4, LRP1, MACF1, NLGN2, NRXN1, PFN1, PLCG2, PPP2CA, PTK2B, SHANK1, SOX4, SPNS1, TAX1BP3]
GO:0007268	chemical synaptic transmission	GO_BiologicalProcess-EBI-QuickGO-GOA_20.11.2017_00h00	2.22771e-08	8.30936e-06	3.48632e-11	1.11562e-09	[6, 7]	Group13	6.51558	23	[ABL1, APOE, CASK, DLG4, FCHSD2, GIPC1, GRIA1, INS, NLGN2, NRXN1, PPFIA1, PPFIA2, PPFIA3, PTK2B, RASGRF1, SDCBP, SHANK1, SYN1, SYN2, SYT1, SYT13, TACR1, YWHAG]
GO:0044087	regulation of cellular component biogenesis	GO_BiologicalProcess-EBI-QuickGO-GOA_20.11.2017_00h00	6.45357e-06	0.00166502	7.33836e-11	2.27489e-09	[2, 3]	Group34	4.36242	26	[ABL1, APOE, CAV1, CDH17, CTNNB1, ERCC1, FCHSD2, INS, MACF1, NLGN2, NRXN1, PAK1, PFN1, PPFIA1, PRKACA, PRKCA, PTK2B, PTPN11, PTPRD, RAF1, SDCBP, SHANK1, STAM, TJP1, TSC1, VASP]
GO:0030030	cell projection organization	GO_BiologicalProcess-EBI-QuickGO-GOA_20.11.2017_00h00	2.55701e-09	1.01002e-06	7.33836e-11	2.27489e-09	[3]	Group34	4.69314	39	[ABL1, AIF1, APOE, CAMK1D, CAV1, CFL1, CNTNAP2, CTNNB1, DLG4, EPB41L3, FLNA, GRB2, INS, INSR, LRP2, MACF1, NRXN1, NRXN3, PAK1, PFN1, PLEKHA1, PRKACA, PRKCA, PTK2B, PTPN11, PTPRA, PTPRD, PTPRS, RASGRF1, RREB1, SDC2, SDCBP, SHANK1, SNX2, SPRY2, SPTAN1, SYT1, VASP, YWHAG]
GO:0034330	cell junction organization	GO_BiologicalProcess-EBI-QuickGO-GOA_20.11.2017_00h00	2.52849e-08	9.35543e-06	7.33836e-11	2.27489e-09	[3]	Group34	8.21918	18	[ABL1, AFDN, CADM1, CAV1, CDH17, CDH5, CSK, CTNNB1, DSP, EPB41L3, FLNA, MACF1, NLGN2, PRKACA, PRKCA, TJP1, TSC1, VASP]
GO:0044089	positive regulation of cellular component biogenesis	GO_BiologicalProcess-EBI-QuickGO-GOA_20.11.2017_00h00	7.92698e-05	0.0155369	7.33836e-11	2.27489e-09	[2, 3, 4]	Group34	4.85714	17	[ABL1, APOE, CAV1, CDH17, CTNNB1, ERCC1, NLGN2, NRXN1, PAK1, PFN1, PRKCA, PTK2B, PTPRD, SDCBP, STAM, TSC1, VASP]
GO:0090066	regulation of anatomical structure size	GO_BiologicalProcess-EBI-QuickGO-GOA_20.11.2017_00h00	0.000230392	0.034098	7.33836e-11	2.27489e-09	[3]	Group34	5.32787	13	[ABL1, APOE, CAV1, FCHSD2, INS, MACF1, NANOS1, NOS1, PFN1, PTK2B, PTPRS, VASP, VAV2]
GO:0032970	regulation of actin filament-based process	GO_BiologicalProcess-EBI-QuickGO-GOA_20.11.2017_00h00	5.236e-05	0.0108385	7.33836e-11	2.27489e-09	[3, 4]	Group34	5.80913	14	[ABL1, CAV1, CRK, DSP, FCHSD2, FLNA, LRP1, PAK1, PFN1, PPFIA1, PTK2B, SHANK1, TSC1, VASP]
GO:0034329	cell junction assembly	GO_BiologicalProcess-EBI-QuickGO-GOA_20.11.2017_00h00	2.60923e-05	0.00592294	7.33836e-11	2.27489e-09	[4]	Group34	7.10059	12	[ABL1, CAV1, CDH5, CTNNB1, EPB41L3, FLNA, MACF1, PRKACA, PRKCA, TJP1, TSC1, VASP]
GO:0045216	cell-cell junction organization	GO_BiologicalProcess-EBI-QuickGO-GOA_20.11.2017_00h00	9.67613e-08	3.41567e-05	7.33836e-11	2.27489e-09	[4]	Group34	8.51064	16	[ABL1, AFDN, CADM1, CAV1, CDH17, CDH5, CSK, CTNNB1, DSP, EPB41L3, MACF1, NLGN2, PRKACA, PRKCA, TJP1, TSC1]
GO:0051130	positive regulation of cellular component organization	GO_BiologicalProcess-EBI-QuickGO-GOA_20.11.2017_00h00	2.21099e-07	7.42892e-05	7.33836e-11	2.27489e-09	[3, 4, 5]	Group34	4.25791	35	[ABL1, AHSG, APOE, CAMK1D, CAV1, CDH17, CRK, CTNNB1, DCN, ERCC1, FLNA, INS, INSR, KCNA5, LRP1, MACF1, MAPK8, NANOS1, NLGN2, NOS1, NRXN1, PAK1, PFN1, PPIF, PTK2B, PTPRD, RREB1, SDCBP, SFN, SHANK1, SYT1, TSC1, VASP, YWHAB, YWHAG]
GO:0031344	regulation of cell projection organization	GO_BiologicalProcess-EBI-QuickGO-GOA_20.11.2017_00h00	6.18887e-06	0.00160911	7.33836e-11	2.27489e-09	[4, 5]	Group34	5.66038	18	[ABL1, APOE, CAMK1D, CAV1, CFL1, INS, MACF1, NRXN1, PAK1, PFN1, PTK2B, PTPRD, PTPRS, RREB1, SDC2, SHANK1, SPRY2, SYT1]
R-HSA:177929	Signaling by EGFR	REACTOME_Pathways_20.11.2017	4.17974e-05	0.00890286	7.60748e-11	2.28224e-09	[-1]	Group22	15.3846	6	[CSK, EGFR, GRB2, PTPN11, SPRY2, STAM]
GO:0007169	transmembrane receptor protein tyrosine kinase signaling pathway	GO_BiologicalProcess-EBI-QuickGO-GOA_20.11.2017_00h00	4.2983e-11	1.80958e-08	7.60748e-11	2.28224e-09	[5, 6, 7]	Group22	6.06061	34	[ABL1, AHSG, BCAR1, BMX, CD4, CRK, CSK, DCN, EGFR, ESM1, FGF2, FGFRL1, GRB14, GRB2, INS, INSR, IRS1, KALRN, LCK, LRP1, NRXN1, PAK1, PID1, PRKCA, PRKCB, PTK2B, PTPN11, PTPRR, SDC2, SDCBP, SPRY2, STAM, TSC1, VAV2]
GO:0038127	ERBB signaling pathway	GO_BiologicalProcess-EBI-QuickGO-GOA_20.11.2017_00h00	7.22362e-05	0.0145195	7.60748e-11	2.28224e-09	[6, 7, 8]	Group22	7.57576	10	[BCAR1, CSK, EGFR, GRB2, PRKCA, PTK2B, PTPN11, PTPRR, SPRY2, STAM]
GO:0070372	regulation of ERK1 and ERK2 cascade	GO_BiologicalProcess-EBI-QuickGO-GOA_20.11.2017_00h00	0.000146939	0.0251265	7.60748e-11	2.28224e-09	[6, 7, 8, 9, 10, 11]	Group22	5.94059	12	[CD4, EGFR, FGF2, FN1, HLA-DRB1, NRXN1, PRKCA, PTK2B, PTPN11, PTPRR, RAF1, SPRY2]
GO:0038083	peptidyl-tyrosine autophosphorylation	GO_BiologicalProcess-EBI-QuickGO-GOA_20.11.2017_00h00	1.82202e-06	0.000530208	7.60748e-11	2.28224e-09	[8, 9, 10]	Group22	15.6863	8	[ABL1, BMX, CAV1, CSK, EGFR, GRB2, LCK, PTK2B]
GO:0070374	positive regulation of ERK1 and ERK2 cascade	GO_BiologicalProcess-EBI-QuickGO-GOA_20.11.2017_00h00	0.000232743	0.0342133	7.60748e-11	2.28224e-09	[6, 7, 8, 9, 10, 11, 12]	Group22	6.57895	10	[CD4, EGFR, FGF2, HLA-DRB1, NRXN1, PRKCA, PTK2B, PTPN11, RAF1, SPRY2]
R-HSA:194138	Signaling by VEGF	REACTOME_Pathways_20.11.2017	1.35505e-09	5.44731e-07	9.9621e-11	2.88901e-09	[-1]	Group38	13.7255	14	[BCAR1, CALM1, CALM2, CALM3, CAV1, CDH5, CRK, CTNNB1, PAK1, PRKACA, PRKCA, PRKCB, PTK2B, VAV2]
R-HSA:4420097	VEGFA-VEGFR2 Pathway	REACTOME_Pathways_20.11.2017	4.46263e-10	1.82522e-07	9.9621e-11	2.88901e-09	[-1]	Group38	14.8936	14	[BCAR1, CALM1, CALM2, CALM3, CAV1, CDH5, CRK, CTNNB1, PAK1, PRKACA, PRKCA, PRKCB, PTK2B, VAV2]
R-HSA:449147	Signaling by Interleukins	REACTOME_Pathways_20.11.2017	4.83971e-08	1.75682e-05	9.9621e-11	2.88901e-09	[-1]	Group38	5.17857	29	[CALM1, CALM2, CALM3, CD4, CFL1, CRK, CSK, DLG4, EGFR, F13A1, FGF2, FN1, GRB2, IRS1, ITGB1, ITGB2, LCK, MAP3K3, MAPK8, PPIA, PPP2CA, PRKACA, PTK2B, PTPN11, PTPRA, RAF1, RASGRF1, SPTAN1, YWHAB]
R-HSA:5683057	MAPK family signaling cascades	REACTOME_Pathways_20.11.2017	3.23549e-08	1.18742e-05	9.9621e-11	2.88901e-09	[-1]	Group38	7.27273	20	[CALM1, CALM2, CALM3, CSK, DLG4, EGFR, FGF2, FN1, GRB2, IRS1, KALRN, PAK1, PPP2CA, PRKACA, PTPN11, PTPRA, RAF1, RASGRF1, SPTAN1, YWHAB]
R-HSA:9006925	Intracellular signaling by second messengers	REACTOME_Pathways_20.11.2017	3.9668e-05	0.00852861	9.9621e-11	2.88901e-09	[-1]	Group38	5.6391	15	[CALM1, CALM2, CALM3, CAMK4, EGFR, FGF2, GRB2, INS, INSR, IRS1, LCK, PPP2CA, PRKACA, PRKCA, PTPN11]
R-HSA:9006934	Signaling by Receptor Tyrosine Kinases	REACTOME_Pathways_20.11.2017	1.3432e-13	5.82948e-11	9.9621e-11	2.88901e-09	[-1]	Group38	7.43983	34	[BCAR1, CALM1, CALM2, CALM3, CAV1, CDH5, COL4A3, CRK, CSK, CTNNB1, EGFR, FGF2, FGFRL1, FN1, GRB2, INS, INSR, IRS1, ITGB1, KALRN, LCK, MAPK8, OBSCN, PAK1, PPP2CA, PRKACA, PRKCA, PRKCB, PTK2B, PTPN11, RALGDS, SPRY2, STAM, VAV2]
GO:0007167	enzyme linked receptor protein signaling pathway	GO_BiologicalProcess-EBI-QuickGO-GOA_20.11.2017_00h00	3.81593e-10	1.57598e-07	9.9621e-11	2.88901e-09	[4, 5, 6]	Group38	5.01285	39	[ABL1, AHSG, BCAR1, BMX, CAV1, CD4, CDH5, CRK, CSK, DCN, EGFR, ESM1, FGF2, FGFRL1, GIPC1, GRB14, GRB2, INS, INSR, IRS1, KALRN, LCK, LRP1, LRP2, NRXN1, PAK1, PID1, PRKCA, PRKCB, PTK2B, PTPN11, PTPRD, PTPRR, SDC2, SDCBP, SPRY2, STAM, TSC1, VAV2]
GO:1902533	positive regulation of intracellular signal transduction	GO_BiologicalProcess-EBI-QuickGO-GOA_20.11.2017_00h00	1.64642e-07	5.71308e-05	9.9621e-11	2.88901e-09	[4, 5, 6, 7]	Group38	4.47761	33	[CALM1, CALM2, CALM3, CAV1, CD4, CRK, DCN, EGFR, FGF2, FLNA, GRB2, HLA-DRB1, INS, INSR, IRS1, ITGB1, KALRN, LCK, LTF, MAP3K3, NRXN1, P2RX4, PAK1, PRKCA, PRKCB, PTK2B, PTPN11, PUM2, RAF1, RASGRF1, SDCBP, SHARPIN, SPRY2]
GO:0007169	transmembrane receptor protein tyrosine kinase signaling pathway	GO_BiologicalProcess-EBI-QuickGO-GOA_20.11.2017_00h00	4.2983e-11	1.80958e-08	9.9621e-11	2.88901e-09	[5, 6, 7]	Group38	6.06061	34	[ABL1, AHSG, BCAR1, BMX, CD4, CRK, CSK, DCN, EGFR, ESM1, FGF2, FGFRL1, GRB14, GRB2, INS, INSR, IRS1, KALRN, LCK, LRP1, NRXN1, PAK1, PID1, PRKCA, PRKCB, PTK2B, PTPN11, PTPRR, SDC2, SDCBP, SPRY2, STAM, TSC1, VAV2]
GO:0000165	MAPK cascade	GO_BiologicalProcess-EBI-QuickGO-GOA_20.11.2017_00h00	6.35365e-07	0.000203317	9.9621e-11	2.88901e-09	[4, 5, 6, 8, 9]	Group38	4.39093	31	[APOE, CALM1, CAV1, CD4, CRK, DLG4, EGFR, FGF2, FN1, GRB2, HLA-DRB1, INS, INSR, IRS1, MAP3K3, MAPK8, NRXN1, PAK1, PPP2CA, PRKCA, PTK2B, PTPN11, PTPRA, PTPRR, RAF1, RASGRF1, SDCBP, SPNS1, SPRY2, SPTAN1, YWHAB]
GO:0018193	peptidyl-amino acid modification	GO_BiologicalProcess-EBI-QuickGO-GOA_20.11.2017_00h00	3.04443e-07	0.000100162	9.9621e-11	2.88901e-09	[6, 7]	Group38	4.20168	35	[ABL1, ASGR1, ASGR2, BMX, CALM1, CALM2, CALM3, CAMK1D, CAMK4, CAMKK1, CAV1, CSK, CTNNB1, EGFR, GRB2, INS, INSR, ITGB2, KALRN, LCK, MAPK8, NANOS1, NOS1, NRXN1, PAK1, PPIA, PPP2CA, PRKACA, PRKCA, PRKCB, PTK2B, RAF1, SOX4, SPRY2, ST6GAL1]
GO:0061024	membrane organization	GO_BiologicalProcess-EBI-QuickGO-GOA_20.11.2017_00h00	7.15947e-07	0.000228387	1.17163e-10	3.28055e-09	[3]	Group35	4.55975	29	[AIF1, APOE, CAV1, CD4, CD59, CNTNAP2, DLG4, EGFR, EPB41L3, GRB2, GRIA1, ITGB2, LRP2, MAPK8, NLGN2, NRXN1, PID1, PPIA, PPIF, PPP2CA, PRKCA, PRKCB, PTPRD, SFN, STAM, SYT1, SYT13, YWHAB, YWHAG]
GO:0032880	regulation of protein localization	GO_BiologicalProcess-EBI-QuickGO-GOA_20.11.2017_00h00	3.85691e-06	0.00105679	1.17163e-10	3.28055e-09	[3, 4]	Group35	4.10959	30	[AFDN, CABP1, CADM1, CSK, CTNNB1, EGFR, FLNA, FN1, GCK, GLP1R, HLA-DRB1, INS, IRS1, ITGB1, ITPR3, KCNA5, LRP1, MAPK8, NEUROD1, NLGN2, NRXN1, PID1, PPFIA1, PPIA, PRKCA, SFN, SOX4, TAX1BP3, YWHAB, YWHAG]
GO:0051050	positive regulation of transport	GO_BiologicalProcess-EBI-QuickGO-GOA_20.11.2017_00h00	1.01507e-06	0.000316701	1.17163e-10	3.28055e-09	[2, 3, 4, 5]	Group35	4.38596	30	[AHSG, APOE, CADM1, CALM1, CALM2, CALM3, CAMK1D, CAV1, EGFR, FLNA, GCK, HLA-DRB1, INS, INSR, IRS1, ITGB2, LRP1, MAPK8, NANOS1, NLGN2, NOS1, P2RX4, PPIA, PTPN11, SDCBP, SFN, SOX4, STAM, YWHAB, YWHAG]
GO:0060341	regulation of cellular localization	GO_BiologicalProcess-EBI-QuickGO-GOA_20.11.2017_00h00	2.45968e-06	0.00069855	1.17163e-10	3.28055e-09	[3, 4]	Group35	4.28994	29	[CABP1, CALM1, CALM2, CALM3, CAV1, CSK, CTNNB1, EGFR, FLNA, HLA-DRB1, INS, ITGB1, LRP1, MAPK8, NANOS1, NOS1, NRXN1, P2RX4, PID1, PPFIA1, PRKACA, PRKCA, PTK2B, SFN, SOX4, SYN1, TAX1BP3, YWHAB, YWHAG]
GO:0072657	protein localization to membrane	GO_BiologicalProcess-EBI-QuickGO-GOA_20.11.2017_00h00	2.67543e-06	0.000754472	1.17163e-10	3.28055e-09	[5]	Group35	5.14019	22	[ANK1, APOE, CAV1, CSK, DLG4, EGFR, EPB41L3, FLNA, INS, ITGB1, ITGB2, LRP1, MACF1, MAPK8, NLGN2, NRXN1, PID1, PPFIA1, SDCBP, SFN, YWHAB, YWHAG]
GO:1905477	positive regulation of protein localization to membrane	GO_BiologicalProcess-EBI-QuickGO-GOA_20.11.2017_00h00	0.000185931	0.029377	1.17163e-10	3.28055e-09	[3, 4, 5, 6, 7]	Group35	8.42105	8	[EGFR, ITGB1, LRP1, MAPK8, NRXN1, SFN, YWHAB, YWHAG]
GO:1990778	protein localization to cell periphery	GO_BiologicalProcess-EBI-QuickGO-GOA_20.11.2017_00h00	1.50006e-05	0.00357015	1.17163e-10	3.28055e-09	[5]	Group35	6.95187	13	[ANK1, CAV1, CSK, EGFR, EPB41L3, FLNA, INS, ITGB1, LRP1, MACF1, NRXN1, PID1, PPFIA1]
GO:1905475	regulation of protein localization to membrane	GO_BiologicalProcess-EBI-QuickGO-GOA_20.11.2017_00h00	1.74376e-06	0.000516152	1.17163e-10	3.28055e-09	[5, 6]	Group35	9.23077	12	[CSK, EGFR, INS, ITGB1, LRP1, MAPK8, NRXN1, PID1, PPFIA1, SFN, YWHAB, YWHAG]
GO:0006898	receptor-mediated endocytosis	GO_BiologicalProcess-EBI-QuickGO-GOA_20.11.2017_00h00	0.000240915	0.0351736	1.17163e-10	3.28055e-09	[6]	Group35	5.6338	12	[APOE, ASGR1, CAV1, DLG4, GRB2, ITGB1, ITGB2, LRP1, LRP2, NLGN2, SDCBP, SYT1]
GO:1903076	regulation of protein localization to plasma membrane	GO_BiologicalProcess-EBI-QuickGO-GOA_20.11.2017_00h00	1.48557e-05	0.00356537	1.17163e-10	3.28055e-09	[6, 7]	Group35	11.9403	8	[CSK, EGFR, INS, ITGB1, LRP1, NRXN1, PID1, PPFIA1]
R-HSA:114604	GPVI-mediated activation cascade	REACTOME_Pathways_20.11.2017	0.000268796	0.038169	2.49516e-10	6.73693e-09	[-1]	Group21	11.1111	6	[GRB2, LCK, MPIG6B, PLCG2, PTPN11, VAV2]
R-HSA:2871796	FCERI mediated MAPK activation	REACTOME_Pathways_20.11.2017	0.000173689	0.0283114	2.49516e-10	6.73693e-09	[-1]	Group21	15.625	5	[GRB2, MAPK8, PAK1, PLCG2, VAV2]
R-HSA:2871809	FCERI mediated Ca+2 mobilization	REACTOME_Pathways_20.11.2017	5.62356e-06	0.00146775	2.49516e-10	6.73693e-09	[-1]	Group21	21.4286	6	[CALM1, CALM2, CALM3, GRB2, PLCG2, VAV2]
R-HSA:76002	Platelet activation, signaling and aggregation	REACTOME_Pathways_20.11.2017	6.88047e-09	2.68338e-06	2.49516e-10	6.73693e-09	[-1]	Group21	7.96813	20	[AHSG, BCAR1, CALM1, CALM2, CALM3, CRK, CSK, F13A1, FLNA, FN1, GRB2, ITPR3, LCK, MPIG6B, PLCG2, PRKCA, PRKCB, PTPN11, RAF1, VAV2]
GO:0030168	platelet activation	GO_BiologicalProcess-EBI-QuickGO-GOA_20.11.2017_00h00	4.10793e-06	0.00111736	2.49516e-10	6.73693e-09	[3, 4, 6]	Group21	8.51064	12	[APOE, FLNA, ITPR3, LCK, MPIG6B, PLCG2, PRKCA, PRKCB, PTPN11, RAF1, SPNS1, VAV2]
GO:0006909	phagocytosis	GO_BiologicalProcess-EBI-QuickGO-GOA_20.11.2017_00h00	7.41247e-05	0.0147508	2.49516e-10	6.73693e-09	[6]	Group21	6.38298	12	[ABL1, AHSG, AIF1, CAMK1D, CRK, GRB2, ITGB1, ITGB2, LRP1, PAK1, PLCG2, VAV2]
GO:1902533	positive regulation of intracellular signal transduction	GO_BiologicalProcess-EBI-QuickGO-GOA_20.11.2017_00h00	1.64642e-07	5.71308e-05	3.42993e-10	8.91782e-09	[4, 5, 6, 7]	Group31	4.47761	33	[CALM1, CALM2, CALM3, CAV1, CD4, CRK, DCN, EGFR, FGF2, FLNA, GRB2, HLA-DRB1, INS, INSR, IRS1, ITGB1, KALRN, LCK, LTF, MAP3K3, NRXN1, P2RX4, PAK1, PRKCA, PRKCB, PTK2B, PTPN11, PUM2, RAF1, RASGRF1, SDCBP, SHARPIN, SPRY2]
GO:0045937	positive regulation of phosphate metabolic process	GO_BiologicalProcess-EBI-QuickGO-GOA_20.11.2017_00h00	1.36411e-06	0.000410596	3.42993e-10	8.91782e-09	[5, 6, 7]	Group31	4.07674	34	[ABL1, APOE, CALM1, CALM2, CALM3, CAMKK1, CAV1, CD4, CRK, EGFR, FGF2, GLP1R, HLA-DRB1, INS, INSR, IRS1, LTF, MAP3K3, MC4R, NANOS1, NOS1, NRXN1, PAK1, PID1, PPP2CA, PRKACA, PRKCA, PTK2B, PTPN11, PTPRA, RAF1, SDCBP, SPNS1, SPRY2]
GO:0051896	regulation of protein kinase B signaling	GO_BiologicalProcess-EBI-QuickGO-GOA_20.11.2017_00h00	1.16544e-05	0.00284368	3.42993e-10	8.91782e-09	[5, 6, 7]	Group31	7.69231	12	[EGFR, FGF2, GRB2, INS, INSR, IRS1, ITGB1, LCK, NRXN1, PLEKHA1, PTPN11, SPRY2]
GO:0000165	MAPK cascade	GO_BiologicalProcess-EBI-QuickGO-GOA_20.11.2017_00h00	6.35365e-07	0.000203317	3.42993e-10	8.91782e-09	[4, 5, 6, 8, 9]	Group31	4.39093	31	[APOE, CALM1, CAV1, CD4, CRK, DLG4, EGFR, FGF2, FN1, GRB2, HLA-DRB1, INS, INSR, IRS1, MAP3K3, MAPK8, NRXN1, PAK1, PPP2CA, PRKCA, PTK2B, PTPN11, PTPRA, PTPRR, RAF1, RASGRF1, SDCBP, SPNS1, SPRY2, SPTAN1, YWHAB]
GO:0038127	ERBB signaling pathway	GO_BiologicalProcess-EBI-QuickGO-GOA_20.11.2017_00h00	7.22362e-05	0.0145195	3.42993e-10	8.91782e-09	[6, 7, 8]	Group31	7.57576	10	[BCAR1, CSK, EGFR, GRB2, PRKCA, PTK2B, PTPN11, PTPRR, SPRY2, STAM]
GO:0033674	positive regulation of kinase activity	GO_BiologicalProcess-EBI-QuickGO-GOA_20.11.2017_00h00	2.09118e-07	7.0891e-05	3.42993e-10	8.91782e-09	[6, 7, 8, 9]	Group31	5.76441	23	[ABL1, CALM1, CALM2, CALM3, CAMKK1, CD4, CRK, EGFR, FGF2, HLA-DRB1, INS, INSR, IRS1, LTF, MAP3K3, NRXN1, PAK1, PPP2CA, PRKACA, PRKCA, PTK2B, RAF1, SPNS1]
GO:0045860	positive regulation of protein kinase activity	GO_BiologicalProcess-EBI-QuickGO-GOA_20.11.2017_00h00	1.23142e-06	0.000375584	3.42993e-10	8.91782e-09	[7, 8, 9, 10]	Group31	5.58511	21	[ABL1, CALM1, CALM2, CALM3, CAMKK1, CD4, CRK, EGFR, FGF2, INS, INSR, LTF, MAP3K3, NRXN1, PAK1, PPP2CA, PRKACA, PRKCA, PTK2B, RAF1, SPNS1]
GO:0070372	regulation of ERK1 and ERK2 cascade	GO_BiologicalProcess-EBI-QuickGO-GOA_20.11.2017_00h00	0.000146939	0.0251265	3.42993e-10	8.91782e-09	[6, 7, 8, 9, 10, 11]	Group31	5.94059	12	[CD4, EGFR, FGF2, FN1, HLA-DRB1, NRXN1, PRKCA, PTK2B, PTPN11, PTPRR, RAF1, SPRY2]
GO:0070374	positive regulation of ERK1 and ERK2 cascade	GO_BiologicalProcess-EBI-QuickGO-GOA_20.11.2017_00h00	0.000232743	0.0342133	3.42993e-10	8.91782e-09	[6, 7, 8, 9, 10, 11, 12]	Group31	6.57895	10	[CD4, EGFR, FGF2, HLA-DRB1, NRXN1, PRKCA, PTK2B, PTPN11, RAF1, SPRY2]
GO:0034330	cell junction organization	GO_BiologicalProcess-EBI-QuickGO-GOA_20.11.2017_00h00	2.52849e-08	9.35543e-06	4.03516e-10	1.00879e-08	[3]	Group19	8.21918	18	[ABL1, AFDN, CADM1, CAV1, CDH17, CDH5, CSK, CTNNB1, DSP, EPB41L3, FLNA, MACF1, NLGN2, PRKACA, PRKCA, TJP1, TSC1, VASP]
GO:0034329	cell junction assembly	GO_BiologicalProcess-EBI-QuickGO-GOA_20.11.2017_00h00	2.60923e-05	0.00592294	4.03516e-10	1.00879e-08	[4]	Group19	7.10059	12	[ABL1, CAV1, CDH5, CTNNB1, EPB41L3, FLNA, MACF1, PRKACA, PRKCA, TJP1, TSC1, VASP]
GO:0045216	cell-cell junction organization	GO_BiologicalProcess-EBI-QuickGO-GOA_20.11.2017_00h00	9.67613e-08	3.41567e-05	4.03516e-10	1.00879e-08	[4]	Group19	8.51064	16	[ABL1, AFDN, CADM1, CAV1, CDH17, CDH5, CSK, CTNNB1, DSP, EPB41L3, MACF1, NLGN2, PRKACA, PRKCA, TJP1, TSC1]
GO:1901888	regulation of cell junction assembly	GO_BiologicalProcess-EBI-QuickGO-GOA_20.11.2017_00h00	0.000193337	0.0303539	4.03516e-10	1.00879e-08	[3, 4, 5]	Group19	9.72222	7	[ABL1, CAV1, MACF1, PRKACA, PRKCA, TJP1, TSC1]
R-HSA:76002	Platelet activation, signaling and aggregation	REACTOME_Pathways_20.11.2017	6.88047e-09	2.68338e-06	8.92293e-10	2.1415e-08	[-1]	Group29	7.96813	20	[AHSG, BCAR1, CALM1, CALM2, CALM3, CRK, CSK, F13A1, FLNA, FN1, GRB2, ITPR3, LCK, MPIG6B, PLCG2, PRKCA, PRKCB, PTPN11, RAF1, VAV2]
GO:0050878	regulation of body fluid levels	GO_BiologicalProcess-EBI-QuickGO-GOA_20.11.2017_00h00	4.01629e-06	0.00109645	8.92293e-10	2.1415e-08	[3]	Group29	5.37634	20	[APOE, CAV1, CD59, CEL, F13A1, FLNA, ITPR3, KRT1, LCK, MPIG6B, P2RX4, PLCG2, PRKACA, PRKCA, PRKCB, PTPN11, RAF1, SFN, SPNS1, VAV2]
GO:0032101	regulation of response to external stimulus	GO_BiologicalProcess-EBI-QuickGO-GOA_20.11.2017_00h00	4.58811e-05	0.00968091	8.92293e-10	2.1415e-08	[3, 4]	Group29	4.2885	22	[AHSG, AIF1, APOE, CALM1, CAMK1D, CASK, CAV1, CD59, CEL, CRK, FGF2, HLA-DRB1, INS, KRT1, LTF, P2RX4, PRKCA, PTK2B, PTPRS, PUM2, SHARPIN, VAV2]
GO:0007596	blood coagulation	GO_BiologicalProcess-EBI-QuickGO-GOA_20.11.2017_00h00	3.5478e-07	0.000116013	8.92293e-10	2.1415e-08	[3, 5]	Group29	6.57439	19	[APOE, CAV1, CD59, CEL, F13A1, FLNA, ITPR3, KRT1, LCK, MPIG6B, P2RX4, PLCG2, PRKACA, PRKCA, PRKCB, PTPN11, RAF1, SPNS1, VAV2]
GO:0030168	platelet activation	GO_BiologicalProcess-EBI-QuickGO-GOA_20.11.2017_00h00	4.10793e-06	0.00111736	8.92293e-10	2.1415e-08	[3, 4, 6]	Group29	8.51064	12	[APOE, FLNA, ITPR3, LCK, MPIG6B, PLCG2, PRKCA, PRKCB, PTPN11, RAF1, SPNS1, VAV2]
R-HSA:1500931	Cell-Cell communication	REACTOME_Pathways_20.11.2017	1.97094e-06	0.000571571	1.02865e-09	2.3659e-08	[-1]	Group37	11.3636	10	[AFDN, CADM1, CDH17, CDH5, CTNNB1, FLNA, GRB2, ITGB1, PTK2B, VASP]
R-HSA:418990	Adherens junctions interactions	REACTOME_Pathways_20.11.2017	0.00014855	0.0251049	1.02865e-09	2.3659e-08	[-1]	Group37	16.129	5	[AFDN, CADM1, CDH17, CDH5, CTNNB1]
R-HSA:446728	Cell junction organization	REACTOME_Pathways_20.11.2017	1.48557e-05	0.00356537	1.02865e-09	2.3659e-08	[-1]	Group37	11.9403	8	[AFDN, CADM1, CDH17, CDH5, CTNNB1, FLNA, ITGB1, VASP]
GO:0044087	regulation of cellular component biogenesis	GO_BiologicalProcess-EBI-QuickGO-GOA_20.11.2017_00h00	6.45357e-06	0.00166502	1.02865e-09	2.3659e-08	[2, 3]	Group37	4.36242	26	[ABL1, APOE, CAV1, CDH17, CTNNB1, ERCC1, FCHSD2, INS, MACF1, NLGN2, NRXN1, PAK1, PFN1, PPFIA1, PRKACA, PRKCA, PTK2B, PTPN11, PTPRD, RAF1, SDCBP, SHANK1, STAM, TJP1, TSC1, VASP]
GO:0034330	cell junction organization	GO_BiologicalProcess-EBI-QuickGO-GOA_20.11.2017_00h00	2.52849e-08	9.35543e-06	1.02865e-09	2.3659e-08	[3]	Group37	8.21918	18	[ABL1, AFDN, CADM1, CAV1, CDH17, CDH5, CSK, CTNNB1, DSP, EPB41L3, FLNA, MACF1, NLGN2, PRKACA, PRKCA, TJP1, TSC1, VASP]
GO:0034329	cell junction assembly	GO_BiologicalProcess-EBI-QuickGO-GOA_20.11.2017_00h00	2.60923e-05	0.00592294	1.02865e-09	2.3659e-08	[4]	Group37	7.10059	12	[ABL1, CAV1, CDH5, CTNNB1, EPB41L3, FLNA, MACF1, PRKACA, PRKCA, TJP1, TSC1, VASP]
GO:0045216	cell-cell junction organization	GO_BiologicalProcess-EBI-QuickGO-GOA_20.11.2017_00h00	9.67613e-08	3.41567e-05	1.02865e-09	2.3659e-08	[4]	Group37	8.51064	16	[ABL1, AFDN, CADM1, CAV1, CDH17, CDH5, CSK, CTNNB1, DSP, EPB41L3, MACF1, NLGN2, PRKACA, PRKCA, TJP1, TSC1]
GO:0098742	cell-cell adhesion via plasma-membrane adhesion molecules	GO_BiologicalProcess-EBI-QuickGO-GOA_20.11.2017_00h00	4.82231e-06	0.00128756	1.02865e-09	2.3659e-08	[4]	Group37	10.3093	10	[CADM1, CDH17, CDH5, CLDN7, FGFRL1, ITGB1, ITGB2, NCR3, NRXN1, PTPRD]
GO:1901888	regulation of cell junction assembly	GO_BiologicalProcess-EBI-QuickGO-GOA_20.11.2017_00h00	0.000193337	0.0303539	1.02865e-09	2.3659e-08	[3, 4, 5]	Group37	9.72222	7	[ABL1, CAV1, MACF1, PRKACA, PRKCA, TJP1, TSC1]
GO:0007156	homophilic cell adhesion via plasma membrane adhesion molecules	GO_BiologicalProcess-EBI-QuickGO-GOA_20.11.2017_00h00	0.000268854	0.0379084	1.02865e-09	2.3659e-08	[5]	Group37	14.2857	5	[CADM1, CDH17, CDH5, ITGB1, NCR3]
GO:0034332	adherens junction organization	GO_BiologicalProcess-EBI-QuickGO-GOA_20.11.2017_00h00	5.09548e-05	0.0105986	1.02865e-09	2.3659e-08	[5]	Group37	8.82353	9	[ABL1, AFDN, CADM1, CDH17, CDH5, CSK, CTNNB1, MACF1, TSC1]
R-HSA:177929	Signaling by EGFR	REACTOME_Pathways_20.11.2017	4.17974e-05	0.00890286	2.00093e-09	4.40205e-08	[-1]	Group32	15.3846	6	[CSK, EGFR, GRB2, PTPN11, SPRY2, STAM]
R-HSA:5654726	Negative regulation of FGFR1 signaling	REACTOME_Pathways_20.11.2017	0.000201951	0.0308986	2.00093e-09	4.40205e-08	[-1]	Group32	15.1515	5	[FGF2, GRB2, PPP2CA, PTPN11, SPRY2]
R-HSA:5654727	Negative regulation of FGFR2 signaling	REACTOME_Pathways_20.11.2017	0.000201951	0.0308986	2.00093e-09	4.40205e-08	[-1]	Group32	15.1515	5	[FGF2, GRB2, PPP2CA, PTPN11, SPRY2]
R-HSA:5654732	Negative regulation of FGFR3 signaling	REACTOME_Pathways_20.11.2017	8.94913e-05	0.0173613	2.00093e-09	4.40205e-08	[-1]	Group32	17.8571	5	[FGF2, GRB2, PPP2CA, PTPN11, SPRY2]
R-HSA:5654733	Negative regulation of FGFR4 signaling	REACTOME_Pathways_20.11.2017	0.000106678	0.0198422	2.00093e-09	4.40205e-08	[-1]	Group32	17.2414	5	[FGF2, GRB2, PPP2CA, PTPN11, SPRY2]
R-HSA:5654736	Signaling by FGFR1	REACTOME_Pathways_20.11.2017	0.000138771	0.0240073	2.00093e-09	4.40205e-08	[-1]	Group32	12.5	6	[FGF2, FGFRL1, GRB2, PPP2CA, PTPN11, SPRY2]
GO:0051896	regulation of protein kinase B signaling	GO_BiologicalProcess-EBI-QuickGO-GOA_20.11.2017_00h00	1.16544e-05	0.00284368	2.00093e-09	4.40205e-08	[5, 6, 7]	Group32	7.69231	12	[EGFR, FGF2, GRB2, INS, INSR, IRS1, ITGB1, LCK, NRXN1, PLEKHA1, PTPN11, SPRY2]
GO:0038127	ERBB signaling pathway	GO_BiologicalProcess-EBI-QuickGO-GOA_20.11.2017_00h00	7.22362e-05	0.0145195	2.00093e-09	4.40205e-08	[6, 7, 8]	Group32	7.57576	10	[BCAR1, CSK, EGFR, GRB2, PRKCA, PTK2B, PTPN11, PTPRR, SPRY2, STAM]
GO:0038083	peptidyl-tyrosine autophosphorylation	GO_BiologicalProcess-EBI-QuickGO-GOA_20.11.2017_00h00	1.82202e-06	0.000530208	2.00093e-09	4.40205e-08	[8, 9, 10]	Group32	15.6863	8	[ABL1, BMX, CAV1, CSK, EGFR, GRB2, LCK, PTK2B]
GO:0032101	regulation of response to external stimulus	GO_BiologicalProcess-EBI-QuickGO-GOA_20.11.2017_00h00	4.58811e-05	0.00968091	3.4066e-09	7.15387e-08	[3, 4]	Group24	4.2885	22	[AHSG, AIF1, APOE, CALM1, CAMK1D, CASK, CAV1, CD59, CEL, CRK, FGF2, HLA-DRB1, INS, KRT1, LTF, P2RX4, PRKCA, PTK2B, PTPRS, PUM2, SHARPIN, VAV2]
GO:0032102	negative regulation of response to external stimulus	GO_BiologicalProcess-EBI-QuickGO-GOA_20.11.2017_00h00	2.05392e-05	0.00470347	3.4066e-09	7.15387e-08	[3, 4, 5]	Group24	7.27273	12	[AIF1, APOE, CASK, CEL, CRK, FGF2, HLA-DRB1, INS, KRT1, LTF, PTPRS, SHARPIN]
R-HSA:177929	Signaling by EGFR	REACTOME_Pathways_20.11.2017	4.17974e-05	0.00890286	4.95496e-09	9.90992e-08	[-1]	Group11	15.3846	6	[CSK, EGFR, GRB2, PTPN11, SPRY2, STAM]
GO:0038127	ERBB signaling pathway	GO_BiologicalProcess-EBI-QuickGO-GOA_20.11.2017_00h00	7.22362e-05	0.0145195	4.95496e-09	9.90992e-08	[6, 7, 8]	Group11	7.57576	10	[BCAR1, CSK, EGFR, GRB2, PRKCA, PTK2B, PTPN11, PTPRR, SPRY2, STAM]
GO:0046777	protein autophosphorylation	GO_BiologicalProcess-EBI-QuickGO-GOA_20.11.2017_00h00	7.34813e-08	2.64533e-05	4.95496e-09	9.90992e-08	[7, 8]	Group11	8.13397	17	[ABL1, BMX, CALM1, CALM2, CALM3, CAMK4, CAV1, CSK, EGFR, GRB2, GRK5, INS, INSR, LCK, MAP3K3, PAK1, PTK2B]
GO:0038083	peptidyl-tyrosine autophosphorylation	GO_BiologicalProcess-EBI-QuickGO-GOA_20.11.2017_00h00	1.82202e-06	0.000530208	4.95496e-09	9.90992e-08	[8, 9, 10]	Group11	15.6863	8	[ABL1, BMX, CAV1, CSK, EGFR, GRB2, LCK, PTK2B]
R-HSA:1266738	Developmental Biology	REACTOME_Pathways_20.11.2017	2.13658e-07	7.22163e-05	5.40781e-09	1.02748e-07	[-1]	Group09	5.23139	26	[ABL1, ANK1, COL4A3, CTNNB1, DLG4, DSP, EGFR, FGF2, GRB2, ITGB1, KALRN, KRT1, MAPK8, NEUROD1, PAK1, PFN1, PI3, PRKACA, PRKCA, PTPN11, PTPRA, SDC2, SDCBP, SPTAN1, VASP, VAV2]
R-HSA:373760	L1CAM interactions	REACTOME_Pathways_20.11.2017	0.000147693	0.0251078	5.40781e-09	1.02748e-07	[-1]	Group09	10.1449	7	[ANK1, EGFR, ITGB1, PAK1, SDCBP, SPTAN1, VAV2]
R-HSA:422475	Axon guidance	REACTOME_Pathways_20.11.2017	2.05535e-07	6.9882e-05	5.40781e-09	1.02748e-07	[-1]	Group09	6.81004	19	[ABL1, ANK1, COL4A3, EGFR, GRB2, ITGB1, KALRN, MAPK8, PAK1, PFN1, PRKACA, PRKCA, PTPN11, PTPRA, SDC2, SDCBP, SPTAN1, VASP, VAV2]
GO:0048667	cell morphogenesis involved in neuron differentiation	GO_BiologicalProcess-EBI-QuickGO-GOA_20.11.2017_00h00	3.78665e-06	0.00104133	5.40781e-09	1.02748e-07	[5, 6, 7, 8, 9, 10]	Group09	5.86319	18	[ABL1, APOE, CFL1, DLG4, GRB2, MACF1, NRXN1, NRXN3, PAK1, PRKCA, PTPN11, PTPRA, PTPRD, PTPRS, SDC2, SHANK1, SPTAN1, VASP]
GO:0044087	regulation of cellular component biogenesis	GO_BiologicalProcess-EBI-QuickGO-GOA_20.11.2017_00h00	6.45357e-06	0.00166502	8.82824e-09	1.58908e-07	[2, 3]	Group14	4.36242	26	[ABL1, APOE, CAV1, CDH17, CTNNB1, ERCC1, FCHSD2, INS, MACF1, NLGN2, NRXN1, PAK1, PFN1, PPFIA1, PRKACA, PRKCA, PTK2B, PTPN11, PTPRD, RAF1, SDCBP, SHANK1, STAM, TJP1, TSC1, VASP]
GO:0090066	regulation of anatomical structure size	GO_BiologicalProcess-EBI-QuickGO-GOA_20.11.2017_00h00	0.000230392	0.034098	8.82824e-09	1.58908e-07	[3]	Group14	5.32787	13	[ABL1, APOE, CAV1, FCHSD2, INS, MACF1, NANOS1, NOS1, PFN1, PTK2B, PTPRS, VASP, VAV2]
GO:0031344	regulation of cell projection organization	GO_BiologicalProcess-EBI-QuickGO-GOA_20.11.2017_00h00	6.18887e-06	0.00160911	8.82824e-09	1.58908e-07	[4, 5]	Group14	5.66038	18	[ABL1, APOE, CAMK1D, CAV1, CFL1, INS, MACF1, NRXN1, PAK1, PFN1, PTK2B, PTPRD, PTPRS, RREB1, SDC2, SHANK1, SPRY2, SYT1]
GO:0043271	negative regulation of ion transport	GO_BiologicalProcess-EBI-QuickGO-GOA_20.11.2017_00h00	1.16885e-05	0.00284031	8.82824e-09	1.58908e-07	[3, 4, 5, 6]	Group14	10.5882	9	[APOE, CALM1, CALM2, CALM3, CAV1, NANOS1, NOS1, PPIF, PTK2B]
R-HSA:199418	Negative regulation of the PI3K/AKT network	REACTOME_Pathways_20.11.2017	3.41561e-05	0.00754849	1.18037e-08	2.00662e-07	[-1]	Group36	9.27835	9	[EGFR, FGF2, GRB2, INS, INSR, IRS1, LCK, PPP2CA, PTPN11]
R-HSA:6811558	PI5P, PP2A and IER3 Regulate PI3K/AKT Signaling	REACTOME_Pathways_20.11.2017	2.04148e-05	0.00473623	1.18037e-08	2.00662e-07	[-1]	Group36	9.89011	9	[EGFR, FGF2, GRB2, INS, INSR, IRS1, LCK, PPP2CA, PTPN11]
GO:0072593	reactive oxygen species metabolic process	GO_BiologicalProcess-EBI-QuickGO-GOA_20.11.2017_00h00	0.000106368	0.0198908	1.18037e-08	2.00662e-07	[3]	Group36	6.62651	11	[CAV1, EGFR, GRB2, INS, INSR, ITGB2, NANOS1, NOS1, P2RX4, PID1, TACR1]
GO:0051341	regulation of oxidoreductase activity	GO_BiologicalProcess-EBI-QuickGO-GOA_20.11.2017_00h00	0.000318736	0.0436668	1.18037e-08	2.00662e-07	[3, 4]	Group36	8.97436	7	[ABL1, APOE, CALM1, CAV1, EGFR, INS, TACR1]
GO:0006809	nitric oxide biosynthetic process	GO_BiologicalProcess-EBI-QuickGO-GOA_20.11.2017_00h00	5.60442e-07	0.000179902	1.18037e-08	2.00662e-07	[4, 5]	Group36	18.1818	8	[CAV1, EGFR, INS, INSR, NANOS1, NOS1, P2RX4, TACR1]
GO:0006937	regulation of muscle contraction	GO_BiologicalProcess-EBI-QuickGO-GOA_20.11.2017_00h00	1.19456e-08	4.57516e-06	1.18037e-08	2.00662e-07	[5, 6]	Group36	12.8713	13	[CALM1, CALM2, CALM3, CAV1, DSP, FLNA, KCNJ2, NANOS1, NOS1, P2RX4, PRKACA, PRKCA, TACR1]
GO:0045428	regulation of nitric oxide biosynthetic process	GO_BiologicalProcess-EBI-QuickGO-GOA_20.11.2017_00h00	0.000201951	0.0308986	1.18037e-08	2.00662e-07	[4, 5, 6, 7]	Group36	15.1515	5	[CAV1, EGFR, INS, INSR, P2RX4]
GO:0050999	regulation of nitric-oxide synthase activity	GO_BiologicalProcess-EBI-QuickGO-GOA_20.11.2017_00h00	3.06212e-05	0.00685916	1.18037e-08	2.00662e-07	[5, 6]	Group36	16.2162	6	[APOE, CALM1, CAV1, EGFR, INS, TACR1]
GO:0043266	regulation of potassium ion transport	GO_BiologicalProcess-EBI-QuickGO-GOA_20.11.2017_00h00	0.000195374	0.0304783	1.18037e-08	2.00662e-07	[6, 7, 8]	Group36	11.7647	6	[CAV1, FLNA, KCNA5, NANOS1, NOS1, PTK2B]
GO:0010522	regulation of calcium ion transport into cytosol	GO_BiologicalProcess-EBI-QuickGO-GOA_20.11.2017_00h00	4.36768e-07	0.00014195	1.18037e-08	2.00662e-07	[3, 4, 5, 6, 7, 8, 9, 10, 11, 13]	Group36	13.3333	10	[CALM1, CALM2, CALM3, CAV1, NANOS1, NOS1, P2RX4, PRKACA, PRKCA, PTK2B]
GO:0031952	regulation of protein autophosphorylation	GO_BiologicalProcess-EBI-QuickGO-GOA_20.11.2017_00h00	0.000201951	0.0308986	1.18037e-08	2.00662e-07	[7, 8, 9]	Group36	15.1515	5	[CALM1, CALM2, CALM3, CAV1, INS]
R-HSA:2871796	FCERI mediated MAPK activation	REACTOME_Pathways_20.11.2017	0.000173689	0.0283114	1.68925e-08	2.7028e-07	[-1]	Group20	15.625	5	[GRB2, MAPK8, PAK1, PLCG2, VAV2]
GO:0098657	import into cell	GO_BiologicalProcess-EBI-QuickGO-GOA_20.11.2017_00h00	7.78717e-07	0.000247632	1.68925e-08	2.7028e-07	[4]	Group20	5.03018	25	[ABL1, AHSG, AIF1, APOE, ASGR1, CAMK1D, CAV1, CRK, DLG4, GRB2, ITGB1, ITGB2, LRP1, LRP2, NANOS1, NLGN2, NOS1, PAK1, PLCG2, RUFY2, SDCBP, SNX2, SNX32, SYT1, VAV2]
GO:0006897	endocytosis	GO_BiologicalProcess-EBI-QuickGO-GOA_20.11.2017_00h00	1.77908e-06	0.000523051	1.68925e-08	2.7028e-07	[5]	Group20	5.09978	23	[ABL1, AHSG, AIF1, APOE, ASGR1, CAMK1D, CAV1, CRK, DLG4, GRB2, ITGB1, ITGB2, LRP1, LRP2, NLGN2, PAK1, PLCG2, RUFY2, SDCBP, SNX2, SNX32, SYT1, VAV2]
GO:0072657	protein localization to membrane	GO_BiologicalProcess-EBI-QuickGO-GOA_20.11.2017_00h00	2.67543e-06	0.000754472	1.68925e-08	2.7028e-07	[5]	Group20	5.14019	22	[ANK1, APOE, CAV1, CSK, DLG4, EGFR, EPB41L3, FLNA, INS, ITGB1, ITGB2, LRP1, MACF1, MAPK8, NLGN2, NRXN1, PID1, PPFIA1, SDCBP, SFN, YWHAB, YWHAG]
GO:0006898	receptor-mediated endocytosis	GO_BiologicalProcess-EBI-QuickGO-GOA_20.11.2017_00h00	0.000240915	0.0351736	1.68925e-08	2.7028e-07	[6]	Group20	5.6338	12	[APOE, ASGR1, CAV1, DLG4, GRB2, ITGB1, ITGB2, LRP1, LRP2, NLGN2, SDCBP, SYT1]
GO:0006909	phagocytosis	GO_BiologicalProcess-EBI-QuickGO-GOA_20.11.2017_00h00	7.41247e-05	0.0147508	1.68925e-08	2.7028e-07	[6]	Group20	6.38298	12	[ABL1, AHSG, AIF1, CAMK1D, CRK, GRB2, ITGB1, ITGB2, LRP1, PAK1, PLCG2, VAV2]
GO:0045185	maintenance of protein location	GO_BiologicalProcess-EBI-QuickGO-GOA_20.11.2017_00h00	0.000108595	0.02009	1.91585e-08	2.87377e-07	[3, 4]	Group46	9.09091	8	[CAV1, CD4, EPB41L3, FLNA, KCNA5, SHANK1, TAC4, YWHAB]
GO:0006936	muscle contraction	GO_BiologicalProcess-EBI-QuickGO-GOA_20.11.2017_00h00	1.07189e-05	0.00262613	1.91585e-08	2.87377e-07	[4]	Group46	6.30252	15	[ACTA1, CALM1, CALM2, CALM3, CAV1, DSP, FLNA, KCNA5, KCNJ2, NANOS1, NOS1, P2RX4, PRKACA, PRKCA, TACR1]
GO:0006809	nitric oxide biosynthetic process	GO_BiologicalProcess-EBI-QuickGO-GOA_20.11.2017_00h00	5.60442e-07	0.000179902	1.91585e-08	2.87377e-07	[4, 5]	Group46	18.1818	8	[CAV1, EGFR, INS, INSR, NANOS1, NOS1, P2RX4, TACR1]
GO:0034762	regulation of transmembrane transport	GO_BiologicalProcess-EBI-QuickGO-GOA_20.11.2017_00h00	3.58853e-08	1.30981e-05	1.91585e-08	2.87377e-07	[4, 5]	Group46	8.03571	18	[CALM1, CALM2, CALM3, CAV1, DLG4, FLNA, INS, KCNA5, KCNJ2, NANOS1, NLGN2, NOS1, NRXN1, PPIF, PRKACA, PRKCA, PTK2B, SHANK1]
GO:0043269	regulation of ion transport	GO_BiologicalProcess-EBI-QuickGO-GOA_20.11.2017_00h00	7.61542e-08	2.72632e-05	1.91585e-08	2.87377e-07	[4, 5]	Group46	6.60377	21	[APOE, CALM1, CALM2, CALM3, CAV1, CD4, CTNNB1, DLG4, FLNA, KCNA5, KCNJ2, NANOS1, NLGN2, NOS1, NRXN1, P2RX4, PPIF, PRKACA, PRKCA, PTK2B, SHANK1]
GO:0043271	negative regulation of ion transport	GO_BiologicalProcess-EBI-QuickGO-GOA_20.11.2017_00h00	1.16885e-05	0.00284031	1.91585e-08	2.87377e-07	[3, 4, 5, 6]	Group46	10.5882	9	[APOE, CALM1, CALM2, CALM3, CAV1, NANOS1, NOS1, PPIF, PTK2B]
GO:1903779	regulation of cardiac conduction	GO_BiologicalProcess-EBI-QuickGO-GOA_20.11.2017_00h00	1.0331e-08	3.96709e-06	1.91585e-08	2.87377e-07	[3, 4, 6, 7, 8]	Group46	16.6667	11	[ATP2A3, CALM1, CALM2, CALM3, CAV1, FLNA, ITPR3, NANOS1, NOS1, PRKACA, PRKCA]
GO:0008016	regulation of heart contraction	GO_BiologicalProcess-EBI-QuickGO-GOA_20.11.2017_00h00	3.95264e-09	1.55339e-06	1.91585e-08	2.87377e-07	[5, 6]	Group46	9.88372	17	[ATP2A3, CALM1, CALM2, CALM3, CAV1, DSP, FLNA, ITPR3, KCNA5, KCNJ2, KCNJ4, KCNK15, NANOS1, NOS1, P2RX4, PRKACA, PRKCA]
GO:0010959	regulation of metal ion transport	GO_BiologicalProcess-EBI-QuickGO-GOA_20.11.2017_00h00	3.4506e-05	0.00752231	1.91585e-08	2.87377e-07	[5, 6, 7]	Group46	6.03448	14	[CALM1, CALM2, CALM3, CAV1, CD4, CTNNB1, FLNA, KCNA5, NANOS1, NOS1, P2RX4, PRKACA, PRKCA, PTK2B]
GO:0060048	cardiac muscle contraction	GO_BiologicalProcess-EBI-QuickGO-GOA_20.11.2017_00h00	1.928e-08	7.26857e-06	1.91585e-08	2.87377e-07	[6]	Group46	12.381	13	[CALM1, CALM2, CALM3, CAV1, DSP, FLNA, KCNA5, KCNJ2, NANOS1, NOS1, P2RX4, PRKACA, PRKCA]
GO:1904062	regulation of cation transmembrane transport	GO_BiologicalProcess-EBI-QuickGO-GOA_20.11.2017_00h00	1.18e-06	0.000362259	1.91585e-08	2.87377e-07	[6, 7]	Group46	7.53769	15	[CALM1, CALM2, CALM3, CAV1, DLG4, FLNA, NANOS1, NLGN2, NOS1, NRXN1, PPIF, PRKACA, PRKCA, PTK2B, SHANK1]
GO:0006813	potassium ion transport	GO_BiologicalProcess-EBI-QuickGO-GOA_20.11.2017_00h00	0.000216762	0.0322976	1.91585e-08	2.87377e-07	[7]	Group46	7.31707	9	[CAV1, FLNA, KCNA5, KCNJ2, KCNJ4, KCNK15, NANOS1, NOS1, PTK2B]
GO:0043266	regulation of potassium ion transport	GO_BiologicalProcess-EBI-QuickGO-GOA_20.11.2017_00h00	0.000195374	0.0304783	1.91585e-08	2.87377e-07	[6, 7, 8]	Group46	11.7647	6	[CAV1, FLNA, KCNA5, NANOS1, NOS1, PTK2B]
GO:0098662	inorganic cation transmembrane transport	GO_BiologicalProcess-EBI-QuickGO-GOA_20.11.2017_00h00	1.74069e-05	0.00409062	1.91585e-08	2.87377e-07	[7]	Group46	5.24781	18	[CALM1, CALM2, CALM3, CAV1, FGF2, FLNA, KCNA5, KCNJ2, KCNJ4, KCNK15, LCK, NANOS1, NOS1, P2RX4, PLCG2, PRKACA, PRKCA, PTK2B]
GO:0010522	regulation of calcium ion transport into cytosol	GO_BiologicalProcess-EBI-QuickGO-GOA_20.11.2017_00h00	4.36768e-07	0.00014195	1.91585e-08	2.87377e-07	[3, 4, 5, 6, 7, 8, 9, 10, 11, 13]	Group46	13.3333	10	[CALM1, CALM2, CALM3, CAV1, NANOS1, NOS1, P2RX4, PRKACA, PRKCA, PTK2B]
GO:0051924	regulation of calcium ion transport	GO_BiologicalProcess-EBI-QuickGO-GOA_20.11.2017_00h00	6.33455e-06	0.00164065	1.91585e-08	2.87377e-07	[6, 7, 8, 9]	Group46	8.16327	12	[CALM1, CALM2, CALM3, CAV1, CD4, CTNNB1, NANOS1, NOS1, P2RX4, PRKACA, PRKCA, PTK2B]
GO:0051279	regulation of release of sequestered calcium ion into cytosol	GO_BiologicalProcess-EBI-QuickGO-GOA_20.11.2017_00h00	3.29062e-06	0.000911502	1.91585e-08	2.87377e-07	[4, 5, 6, 7, 8, 9, 10, 11, 12, 13, 14, 15]	Group46	14.5455	8	[CALM1, CALM2, CALM3, NANOS1, NOS1, PRKACA, PRKCA, PTK2B]
GO:0043271	negative regulation of ion transport	GO_BiologicalProcess-EBI-QuickGO-GOA_20.11.2017_00h00	1.16885e-05	0.00284031	2.27397e-08	3.18355e-07	[3, 4, 5, 6]	Group23	10.5882	9	[APOE, CALM1, CALM2, CALM3, CAV1, NANOS1, NOS1, PPIF, PTK2B]
GO:0045936	negative regulation of phosphate metabolic process	GO_BiologicalProcess-EBI-QuickGO-GOA_20.11.2017_00h00	0.000128789	0.0226669	2.27397e-08	3.18355e-07	[5, 6, 7]	Group23	4.5	18	[ABL1, APOE, CALM1, CALM2, CALM3, CAV1, DCN, GCKR, PID1, PPIF, PPP2CA, PRKCA, PTPRA, PTPRR, SFN, SPRY2, YWHAB, YWHAG]
GO:0043549	regulation of kinase activity	GO_BiologicalProcess-EBI-QuickGO-GOA_20.11.2017_00h00	1.78074e-07	6.09012e-05	2.27397e-08	3.18355e-07	[5, 7, 8]	Group23	4.87395	29	[ABL1, APOE, CALM1, CALM2, CALM3, CAMKK1, CAV1, CD4, CRK, DCN, EGFR, FGF2, GCKR, HLA-DRB1, INS, INSR, IRS1, LTF, MAP3K3, NRXN1, PAK1, PPP2CA, PRKACA, PRKCA, PTK2B, RAF1, SFN, SPNS1, YWHAG]
GO:0042326	negative regulation of phosphorylation	GO_BiologicalProcess-EBI-QuickGO-GOA_20.11.2017_00h00	0.000197923	0.0304802	2.27397e-08	3.18355e-07	[6, 7, 8]	Group23	4.88599	15	[ABL1, APOE, CALM1, CALM2, CALM3, CAV1, DCN, GCKR, PID1, PPIF, PPP2CA, PTPRR, SFN, SPRY2, YWHAG]
GO:0045859	regulation of protein kinase activity	GO_BiologicalProcess-EBI-QuickGO-GOA_20.11.2017_00h00	1.75408e-06	0.000517453	2.27397e-08	3.18355e-07	[6, 7, 8, 9]	Group23	4.68468	26	[ABL1, APOE, CALM1, CALM2, CALM3, CAMKK1, CAV1, CD4, CRK, DCN, EGFR, FGF2, INS, INSR, LTF, MAP3K3, NRXN1, PAK1, PPP2CA, PRKACA, PRKCA, PTK2B, RAF1, SFN, SPNS1, YWHAG]
GO:1900542	regulation of purine nucleotide metabolic process	GO_BiologicalProcess-EBI-QuickGO-GOA_20.11.2017_00h00	1.04182e-07	3.66719e-05	2.27397e-08	3.18355e-07	[6, 7, 8, 9]	Group23	8.46561	16	[APOE, CALM1, CALM2, CALM3, GCK, GCKR, GLP1R, INS, INSR, MC4R, NANOS1, NOS1, PID1, PPIF, PRKCA, RAF1]
GO:0044087	regulation of cellular component biogenesis	GO_BiologicalProcess-EBI-QuickGO-GOA_20.11.2017_00h00	6.45357e-06	0.00166502	4.35444e-08	5.66077e-07	[2, 3]	Group18	4.36242	26	[ABL1, APOE, CAV1, CDH17, CTNNB1, ERCC1, FCHSD2, INS, MACF1, NLGN2, NRXN1, PAK1, PFN1, PPFIA1, PRKACA, PRKCA, PTK2B, PTPN11, PTPRD, RAF1, SDCBP, SHANK1, STAM, TJP1, TSC1, VASP]
GO:0032970	regulation of actin filament-based process	GO_BiologicalProcess-EBI-QuickGO-GOA_20.11.2017_00h00	5.236e-05	0.0108385	4.35444e-08	5.66077e-07	[3, 4]	Group18	5.80913	14	[ABL1, CAV1, CRK, DSP, FCHSD2, FLNA, LRP1, PAK1, PFN1, PPFIA1, PTK2B, SHANK1, TSC1, VASP]
GO:0010811	positive regulation of cell-substrate adhesion	GO_BiologicalProcess-EBI-QuickGO-GOA_20.11.2017_00h00	6.68319e-05	0.0135001	4.35444e-08	5.66077e-07	[3, 4, 5]	Group18	11.4754	7	[ABL1, CRK, FLNA, FN1, PTK2B, RREB1, TSC1]
GO:0030036	actin cytoskeleton organization	GO_BiologicalProcess-EBI-QuickGO-GOA_20.11.2017_00h00	9.06027e-05	0.0174863	4.35444e-08	5.66077e-07	[3, 5]	Group18	4.47059	19	[ABL1, ACTA1, AIF1, BCAR1, CFL1, CRK, EPB41L3, FCHSD2, FLNA, LRP1, OBSCN, PAK1, PFN1, PPFIA1, PTK2B, SDCBP, SHANK1, TSC1, VASP]
GO:0007015	actin filament organization	GO_BiologicalProcess-EBI-QuickGO-GOA_20.11.2017_00h00	8.12356e-05	0.0158409	4.35444e-08	5.66077e-07	[4, 6]	Group18	5.57769	14	[ABL1, ACTA1, AIF1, BCAR1, CFL1, FCHSD2, FLNA, PAK1, PFN1, PPFIA1, PTK2B, SHANK1, TSC1, VASP]
R-HSA:109581	Apoptosis	REACTOME_Pathways_20.11.2017	5.50392e-05	0.011283	6.60964e-08	7.93157e-07	[-1]	Group25	8.73786	9	[BMX, CTNNB1, DSP, MAPK8, SFN, SPTAN1, TJP1, YWHAB, YWHAG]
R-HSA:5357801	Programmed Cell Death	REACTOME_Pathways_20.11.2017	9.21172e-05	0.0175944	6.60964e-08	7.93157e-07	[-1]	Group25	8.18182	9	[BMX, CTNNB1, DSP, MAPK8, SFN, SPTAN1, TJP1, YWHAB, YWHAG]
GO:0072657	protein localization to membrane	GO_BiologicalProcess-EBI-QuickGO-GOA_20.11.2017_00h00	2.67543e-06	0.000754472	6.60964e-08	7.93157e-07	[5]	Group25	5.14019	22	[ANK1, APOE, CAV1, CSK, DLG4, EGFR, EPB41L3, FLNA, INS, ITGB1, ITGB2, LRP1, MACF1, MAPK8, NLGN2, NRXN1, PID1, PPFIA1, SDCBP, SFN, YWHAB, YWHAG]
GO:1905477	positive regulation of protein localization to membrane	GO_BiologicalProcess-EBI-QuickGO-GOA_20.11.2017_00h00	0.000185931	0.029377	6.60964e-08	7.93157e-07	[3, 4, 5, 6, 7]	Group25	8.42105	8	[EGFR, ITGB1, LRP1, MAPK8, NRXN1, SFN, YWHAB, YWHAG]
GO:1905475	regulation of protein localization to membrane	GO_BiologicalProcess-EBI-QuickGO-GOA_20.11.2017_00h00	1.74376e-06	0.000516152	6.60964e-08	7.93157e-07	[5, 6]	Group25	9.23077	12	[CSK, EGFR, INS, ITGB1, LRP1, MAPK8, NRXN1, PID1, PPFIA1, SFN, YWHAB, YWHAG]
GO:1903076	regulation of protein localization to plasma membrane	GO_BiologicalProcess-EBI-QuickGO-GOA_20.11.2017_00h00	1.48557e-05	0.00356537	6.60964e-08	7.93157e-07	[6, 7]	Group25	11.9403	8	[CSK, EGFR, INS, ITGB1, LRP1, NRXN1, PID1, PPFIA1]
R-HSA:418346	Platelet homeostasis	REACTOME_Pathways_20.11.2017	5.13718e-06	0.00136649	1.84985e-07	2.03483e-06	[-1]	Group17	11.6883	9	[ATP2A3, CALM1, CALM2, CALM3, ITPR3, NOS1, P2RX4, PPP2CA, PTPN11]
R-HSA:5684996	MAPK1/MAPK3 signaling	REACTOME_Pathways_20.11.2017	4.76796e-07	0.000154005	1.84985e-07	2.03483e-06	[-1]	Group17	7.14286	17	[CALM1, CALM2, CALM3, CSK, DLG4, EGFR, FGF2, FN1, GRB2, IRS1, PPP2CA, PTPN11, PTPRA, RAF1, RASGRF1, SPTAN1, YWHAB]
R-HSA:8854691	Interleukin-20 family signaling	REACTOME_Pathways_20.11.2017	9.50731e-07	0.00029948	1.84985e-07	2.03483e-06	[-1]	Group17	6.8	17	[CALM1, CALM2, CALM3, CSK, DLG4, EGFR, FGF2, FN1, GRB2, IRS1, PPP2CA, PTPN11, PTPRA, RAF1, RASGRF1, SPTAN1, YWHAB]
GO:0016311	dephosphorylation	GO_BiologicalProcess-EBI-QuickGO-GOA_20.11.2017_00h00	0.000180352	0.028676	1.84985e-07	2.03483e-06	[5]	Group17	5.46218	13	[CALM1, CALM2, CALM3, PLPP1, PPP2CA, PTPN11, PTPN13, PTPRA, PTPRD, PTPRR, PTPRS, TSC1, YWHAB]
GO:0035304	regulation of protein dephosphorylation	GO_BiologicalProcess-EBI-QuickGO-GOA_20.11.2017_00h00	0.000174791	0.0283161	1.84985e-07	2.03483e-06	[6, 7, 8]	Group17	12	6	[CALM1, CALM2, CALM3, PTPRA, TSC1, YWHAB]
GO:0018193	peptidyl-amino acid modification	GO_BiologicalProcess-EBI-QuickGO-GOA_20.11.2017_00h00	3.04443e-07	0.000100162	3.04443e-07	3.04443e-06	[6, 7]	Group06	4.20168	35	[ABL1, ASGR1, ASGR2, BMX, CALM1, CALM2, CALM3, CAMK1D, CAMK4, CAMKK1, CAV1, CSK, CTNNB1, EGFR, GRB2, INS, INSR, ITGB2, KALRN, LCK, MAPK8, NANOS1, NOS1, NRXN1, PAK1, PPIA, PPP2CA, PRKACA, PRKCA, PRKCB, PTK2B, RAF1, SOX4, SPRY2, ST6GAL1]
GO:0018105	peptidyl-serine phosphorylation	GO_BiologicalProcess-EBI-QuickGO-GOA_20.11.2017_00h00	0.000122875	0.0221175	3.04443e-07	3.04443e-06	[7, 8, 9]	Group06	5.67686	13	[CAMK1D, CAMK4, CAMKK1, CAV1, EGFR, MAPK8, NRXN1, PAK1, PRKACA, PRKCA, PRKCB, RAF1, SPRY2]
GO:0018107	peptidyl-threonine phosphorylation	GO_BiologicalProcess-EBI-QuickGO-GOA_20.11.2017_00h00	4.35493e-05	0.00923244	3.04443e-07	3.04443e-06	[7, 8, 9]	Group06	9	9	[CALM1, CALM2, CALM3, CAMK1D, CAMKK1, MAPK8, PRKCA, PRKCB, SPRY2]
GO:0007229	integrin-mediated signaling pathway	GO_BiologicalProcess-EBI-QuickGO-GOA_20.11.2017_00h00	1.78593e-06	0.000523277	1.78593e-06	1.60733e-05	[4, 5, 6]	Group01	13.2353	9	[ABL1, BCAR1, CDH17, FLNA, ITGB1, ITGB2, MPIG6B, PTK2B, SPNS1]
R-HSA:194315	Signaling by Rho GTPases	REACTOME_Pathways_20.11.2017	8.4637e-06	0.00209053	8.4637e-06	5.92459e-05	[-1]	Group07	5.11509	20	[ABL1, CALM1, CALM2, CALM3, CTNNB1, DLG4, FLNA, GRB2, ITGB1, KALRN, KLC3, OBSCN, PAK1, PFN1, PPP2CA, SFN, TAX1BP3, VAV2, YWHAB, YWHAG]
R-HSA:195258	RHO GTPase Effectors	REACTOME_Pathways_20.11.2017	6.5271e-06	0.00167094	8.4637e-06	5.92459e-05	[-1]	Group07	5.90278	17	[ABL1, CALM1, CALM2, CALM3, CTNNB1, DLG4, FLNA, GRB2, ITGB1, KLC3, PAK1, PFN1, PPP2CA, SFN, TAX1BP3, YWHAB, YWHAG]
R-HSA:5627123	RHO GTPases activate PAKs	REACTOME_Pathways_20.11.2017	3.27922e-05	0.00731267	8.4637e-06	5.92459e-05	[-1]	Group07	21.7391	5	[CALM1, CALM2, CALM3, FLNA, PAK1]
R-HSA:109581	Apoptosis	REACTOME_Pathways_20.11.2017	5.50392e-05	0.011283	7.78871e-06	6.23097e-05	[-1]	Group10	8.73786	9	[BMX, CTNNB1, DSP, MAPK8, SFN, SPTAN1, TJP1, YWHAB, YWHAG]
R-HSA:111465	Apoptotic cleavage of cellular proteins	REACTOME_Pathways_20.11.2017	0.000351365	0.0477857	7.78871e-06	6.23097e-05	[-1]	Group10	13.5135	5	[BMX, CTNNB1, DSP, SPTAN1, TJP1]
R-HSA:5357801	Programmed Cell Death	REACTOME_Pathways_20.11.2017	9.21172e-05	0.0175944	7.78871e-06	6.23097e-05	[-1]	Group10	8.18182	9	[BMX, CTNNB1, DSP, MAPK8, SFN, SPTAN1, TJP1, YWHAB, YWHAG]
GO:1905477	positive regulation of protein localization to membrane	GO_BiologicalProcess-EBI-QuickGO-GOA_20.11.2017_00h00	0.000185931	0.029377	7.78871e-06	6.23097e-05	[3, 4, 5, 6, 7]	Group10	8.42105	8	[EGFR, ITGB1, LRP1, MAPK8, NRXN1, SFN, YWHAB, YWHAG]
GO:0010942	positive regulation of cell death	GO_BiologicalProcess-EBI-QuickGO-GOA_20.11.2017_00h00	3.47683e-05	0.00754473	3.47683e-05	0.000173842	[3, 4, 5]	Group03	4.49679	21	[ABL1, APOE, CAV1, CEL, COL4A3, CTNNB1, ITGB1, KALRN, LCK, LRP1, MAPK8, NEUROD1, OBSCN, PPIF, PTPRA, SFN, SOX4, TRIM39, VAV2, YWHAB, YWHAG]
GO:0043065	positive regulation of apoptotic process	GO_BiologicalProcess-EBI-QuickGO-GOA_20.11.2017_00h00	0.000102511	0.0192721	3.47683e-05	0.000173842	[5, 6, 7]	Group03	4.4289	19	[ABL1, CAV1, CEL, COL4A3, CTNNB1, ITGB1, KALRN, LCK, MAPK8, NEUROD1, OBSCN, PPIF, PTPRA, SFN, SOX4, TRIM39, VAV2, YWHAB, YWHAG]
R-HSA:5653656	Vesicle-mediated transport	REACTOME_Pathways_20.11.2017	4.63108e-05	0.00972527	4.63108e-05	0.000185243	[-1]	Group00	4.17423	23	[ANK1, APOE, CD4, CD59, EGFR, GRB2, GRIA1, INS, KLC3, LRP1, LRP2, RIN1, SFN, SNX2, SPTAN1, STAM, SYT1, TACR1, TJP1, TRAPPC11, TSC1, YWHAB, YWHAG]
GO:0048646	anatomical structure formation involved in morphogenesis	GO_BiologicalProcess-EBI-QuickGO-GOA_20.11.2017_00h00	0.000111978	0.020492	3.12563e-05	0.000187538	[2, 3, 4]	Group04	4.0367	22	[ACTA1, COL4A3, CTNNB1, DCN, EPB41L3, ESM1, FGF2, FN1, ITGB1, ITGB2, KRT1, LRP2, MPIG6B, NANOS1, NOS1, NRXN1, NRXN3, OBSCN, PRKCA, PRKCB, PTK2B, SOX4]
GO:0048514	blood vessel morphogenesis	GO_BiologicalProcess-EBI-QuickGO-GOA_20.11.2017_00h00	9.57779e-05	0.0181978	3.12563e-05	0.000187538	[3, 4, 6, 7, 8, 9]	Group04	4.98442	16	[CAV1, COL4A3, CTNNB1, DCN, ESM1, FGF2, ITGB1, KRT1, LRP1, LRP2, NRXN1, NRXN3, PRKCA, PRKCB, PTK2B, SOX4]
R-HSA:354192	Integrin alphaIIb beta3 signaling	REACTOME_Pathways_20.11.2017	7.45149e-05	0.0146794	0.000268854	0.000268854	[-1]	Group05	18.5185	5	[BCAR1, CRK, CSK, FN1, GRB2]
R-HSA:76009	Platelet Aggregation (Plug Formation)	REACTOME_Pathways_20.11.2017	0.000268854	0.0379084	0.000268854	0.000268854	[-1]	Group05	14.2857	5	[BCAR1, CRK, CSK, FN1, GRB2]
R-HSA:9006921	Integrin signaling	REACTOME_Pathways_20.11.2017	7.45149e-05	0.0146794	0.000268854	0.000268854	[-1]	Group05	18.5185	5	[BCAR1, CRK, CSK, FN1, GRB2]
GO:0007264	small GTPase mediated signal transduction	GO_BiologicalProcess-EBI-QuickGO-GOA_20.11.2017_00h00	0.000146666	0.0252265	0.000146666	0.000439998	[4, 5, 6]	Group02	4.8048	16	[ABL1, AIF1, APOE, CFL1, FGF2, GRB2, KALRN, OBSCN, PAK1, RAF1, RALGDS, RASGRF1, RREB1, SPNS1, TAX1BP3, VAV2]
GO:0007265	Ras protein signal transduction	GO_BiologicalProcess-EBI-QuickGO-GOA_20.11.2017_00h00	6.48123e-05	0.0131569	0.000146666	0.000439998	[5, 6, 7]	Group02	6.04651	13	[ABL1, AIF1, APOE, CFL1, FGF2, GRB2, PAK1, RAF1, RALGDS, RASGRF1, RREB1, SPNS1, TAX1BP3]
R-HSA:1474244	Extracellular matrix organization	REACTOME_Pathways_20.11.2017	0.000249523	0.0359314	0.000249523	0.000499047	[-1]	Group15	5.28455	13	[COL4A3, DCN, EMILIN1, FGF2, FN1, HTRA1, ITGB1, ITGB2, ITGB6, NCAN, PRKCA, SDC2, TNC]
R-HSA:3000170	Syndecan interactions	REACTOME_Pathways_20.11.2017	4.68212e-06	0.00125949	0.000249523	0.000499047	[-1]	Group15	31.25	5	[FGF2, FN1, ITGB1, PRKCA, SDC2]
R-HSA:3000171	Non-integrin membrane-ECM interactions	REACTOME_Pathways_20.11.2017	3.58614e-05	0.00774606	0.000249523	0.000499047	[-1]	Group15	15.7895	6	[COL4A3, FGF2, FN1, ITGB1, PRKCA, SDC2]
R-HSA:3000178	ECM proteoglycans	REACTOME_Pathways_20.11.2017	0.000108898	0.0200373	0.000249523	0.000499047	[-1]	Group15	13.0435	6	[DCN, FN1, ITGB1, ITGB6, NCAN, TNC]
COMMUNITY 2
GOID	GOTerm	Ontology Source	Term PValue	Term PVal Corrected with Bonferroni	Group Pval	Group PVal Corrected with Bonferroni	GOLevels	GOGroups	% Associated Genes	Nr. Genes	Associated Genes Found
R-HSA:2262752	Cellular responses to stress	REACTOME_Pathways_20.11.2017	9.69733e-08	1.36732e-05	9.69733e-08	6.78813e-07	[-1]	Group3	4.61538	18	[CAPZA1, CDKN2A, CYCS, HSP90AB1, HSPA1B, HSPA1L, HSPA5, HSPA9, PSMB8, PSMB9, PSMC1, PSMC5, PSMD2, PSMD6, RPS27A, STIP1, TERF2IP, TUBA3C]
R-HSA:3371497	HSP90 chaperone cycle for steroid hormone receptors (SHR)	REACTOME_Pathways_20.11.2017	1.2088e-05	0.00100331	9.69733e-08	6.78813e-07	[-1]	Group3	12	6	[CAPZA1, HSP90AB1, HSPA1B, HSPA1L, STIP1, TUBA3C]
R-HSA:3371556	Cellular response to heat stress	REACTOME_Pathways_20.11.2017	0.00188104	0.0413828	9.69733e-08	6.78813e-07	[-1]	Group3	5.88235	5	[HSP90AB1, HSPA1B, HSPA1L, HSPA5, HSPA9]
R-HSA:166166	MyD88-independent TLR4 cascade	REACTOME_Pathways_20.11.2017	0.0164991	0.0329982	4.40185e-07	2.64111e-06	[-1]	Group5	4.25532	4	[IKBKE, RPS27A, TANK, TRAF6]
R-HSA:168164	Toll Like Receptor 3 (TLR3) Cascade	REACTOME_Pathways_20.11.2017	0.0159215	0.0477644	4.40185e-07	2.64111e-06	[-1]	Group5	4.30108	4	[IKBKE, RPS27A, TANK, TRAF6]
R-HSA:168643	Nucleotide-binding domain, leucine rich repeat containing receptor (NLR) signaling pathways	REACTOME_Pathways_20.11.2017	0.00163585	0.0376246	4.40185e-07	2.64111e-06	[-1]	Group5	8.16327	4	[HSP90AB1, RPS27A, TNFAIP3, TRAF6]
R-HSA:168928	DDX58/IFIH1-mediated induction of interferon-alpha/beta	REACTOME_Pathways_20.11.2017	7.76956e-05	0.00435095	4.40185e-07	2.64111e-06	[-1]	Group5	8.69565	6	[IKBKE, RPS27A, TANK, TNFAIP3, TRAF2, TRAF6]
R-HSA:5357905	Regulation of TNFR1 signaling	REACTOME_Pathways_20.11.2017	0.000317963	0.0124006	4.40185e-07	2.64111e-06	[-1]	Group5	12.5	4	[RPS27A, TNFAIP3, TRAF2, XIAP]
R-HSA:5357956	TNFR1-induced NFkappaB signaling pathway	REACTOME_Pathways_20.11.2017	0.000246226	0.0105877	4.40185e-07	2.64111e-06	[-1]	Group5	13.3333	4	[RPS27A, TNFAIP3, TRAF2, XIAP]
R-HSA:73887	Death Receptor Signalling	REACTOME_Pathways_20.11.2017	0.00163585	0.0376246	4.40185e-07	2.64111e-06	[-1]	Group5	8.16327	4	[RPS27A, TNFAIP3, TRAF2, XIAP]
R-HSA:75893	TNF signaling	REACTOME_Pathways_20.11.2017	0.000913743	0.0246711	4.40185e-07	2.64111e-06	[-1]	Group5	9.52381	4	[RPS27A, TNFAIP3, TRAF2, XIAP]
R-HSA:933541	TRAF6 mediated IRF7 activation	REACTOME_Pathways_20.11.2017	0.000215111	0.00989509	4.40185e-07	2.64111e-06	[-1]	Group5	13.7931	4	[IKBKE, TANK, TRAF2, TRAF6]
R-HSA:937061	TRIF(TICAM1)-mediated TLR4 signaling	REACTOME_Pathways_20.11.2017	0.0164991	0.0329982	4.40185e-07	2.64111e-06	[-1]	Group5	4.25532	4	[IKBKE, RPS27A, TANK, TRAF6]
GO:0001818	negative regulation of cytokine production	GO_BiologicalProcess-EBI-QuickGO-GOA_20.11.2017_00h00	0.00158436	0.0380247	4.40185e-07	2.64111e-06	[3, 4, 5]	Group5	4.26829	7	[HSP90AB1, IKBKE, IRAK3, REL, RELB, RPS27A, TNFAIP3]
GO:0002699	positive regulation of immune effector process	GO_BiologicalProcess-EBI-QuickGO-GOA_20.11.2017_00h00	0.00129616	0.0337001	4.40185e-07	2.64111e-06	[3, 4, 5]	Group5	5.17241	6	[BCL10, HLA-B, KARS, TANK, TRAF2, TRAF6]
GO:0031349	positive regulation of defense response	GO_BiologicalProcess-EBI-QuickGO-GOA_20.11.2017_00h00	1.0788e-08	1.66135e-06	4.40185e-07	2.64111e-06	[3, 4, 5, 6]	Group5	5.32544	18	[BCL10, CARD9, HSPA1B, IKBKE, IRAK3, KARS, PSMB8, PSMB9, PSMC1, PSMC5, PSMD2, PSMD6, RELB, RPS27A, TANK, TNFAIP3, TRAF6, XIAP]
GO:0032663	regulation of interleukin-2 production	GO_BiologicalProcess-EBI-QuickGO-GOA_20.11.2017_00h00	0.000452004	0.0162721	4.40185e-07	2.64111e-06	[4, 5]	Group5	11.4286	4	[TANK, TNFAIP3, TRAF2, TRAF6]
GO:0002718	regulation of cytokine production involved in immune response	GO_BiologicalProcess-EBI-QuickGO-GOA_20.11.2017_00h00	5.64878e-06	0.00055923	4.40185e-07	2.64111e-06	[4, 5, 6]	Group5	13.6364	6	[BCL10, IRAK3, KARS, TANK, TRAF2, TRAF6]
GO:0002757	immune response-activating signal transduction	GO_BiologicalProcess-EBI-QuickGO-GOA_20.11.2017_00h00	6.98061e-09	1.08199e-06	4.40185e-07	2.64111e-06	[3, 4, 5, 6, 7]	Group5	4.86618	20	[ACTG1, BCL10, CARD9, HSP90AB1, HSPA1B, IKBKE, IRAK3, MYO1G, PSMB8, PSMB9, PSMC1, PSMC5, PSMD2, PSMD6, RELB, RPS27A, TANK, TNFAIP3, TRAF6, XIAP]
GO:0007249	I-kappaB kinase/NF-kappaB signaling	GO_BiologicalProcess-EBI-QuickGO-GOA_20.11.2017_00h00	4.14219e-06	0.00043493	4.40185e-07	2.64111e-06	[4, 5, 6]	Group5	5.26316	12	[BCL10, CARD9, IKBKE, NEK6, REL, RELB, RPS27A, TANK, TERF2IP, TNFAIP3, TRAF2, TRAF6]
GO:0019221	cytokine-mediated signaling pathway	GO_BiologicalProcess-EBI-QuickGO-GOA_20.11.2017_00h00	4.37426e-08	6.4739e-06	4.40185e-07	2.64111e-06	[4, 5, 6]	Group5	4.15842	21	[AGPAT1, CAPZA1, HLA-B, HSP90AB1, HSPA1B, HSPA9, IRAK3, KARS, LTA, PSMB8, PSMB9, PSMC1, PSMC5, PSMD2, PSMD6, RPS27A, TANK, TNFAIP3, TNFRSF1B, TRAF2, XAF1]
GO:0032480	negative regulation of type I interferon production	GO_BiologicalProcess-EBI-QuickGO-GOA_20.11.2017_00h00	4.8223e-05	0.00303805	4.40185e-07	2.64111e-06	[4, 5, 6]	Group5	12.8205	5	[IKBKE, REL, RELB, RPS27A, TNFAIP3]
GO:0038061	NIK/NF-kappaB signaling	GO_BiologicalProcess-EBI-QuickGO-GOA_20.11.2017_00h00	4.54608e-11	7.4101e-09	4.40185e-07	2.64111e-06	[4, 5, 6]	Group5	12.5	13	[PSMB8, PSMB9, PSMC1, PSMC5, PSMD2, PSMD6, REL, RELB, RPS27A, TANK, TERF2IP, TRAF2, TRAF6]
GO:0045088	regulation of innate immune response	GO_BiologicalProcess-EBI-QuickGO-GOA_20.11.2017_00h00	1.98936e-09	3.16308e-07	4.40185e-07	2.64111e-06	[4, 5, 6]	Group5	5.55556	19	[BCL10, CARD9, HLA-B, HSP90AB1, HSPA1B, IKBKE, IRAK3, PSMB8, PSMB9, PSMC1, PSMC5, PSMD2, PSMD6, RELB, RPS27A, TANK, TNFAIP3, TRAF6, XIAP]
GO:0001959	regulation of cytokine-mediated signaling pathway	GO_BiologicalProcess-EBI-QuickGO-GOA_20.11.2017_00h00	8.28999e-05	0.0045595	4.40185e-07	2.64111e-06	[4, 5, 6, 7]	Group5	5.88235	8	[AGPAT1, HSP90AB1, HSPA1B, IRAK3, RPS27A, TANK, TNFAIP3, TRAF2]
GO:0033209	tumor necrosis factor-mediated signaling pathway	GO_BiologicalProcess-EBI-QuickGO-GOA_20.11.2017_00h00	3.49284e-10	5.62347e-08	4.40185e-07	2.64111e-06	[5, 6, 7]	Group5	9.45946	14	[HSPA1B, KARS, LTA, PSMB8, PSMB9, PSMC1, PSMC5, PSMD2, PSMD6, RPS27A, TANK, TNFAIP3, TNFRSF1B, TRAF2]
GO:0043122	regulation of I-kappaB kinase/NF-kappaB signaling	GO_BiologicalProcess-EBI-QuickGO-GOA_20.11.2017_00h00	5.23869e-05	0.00324799	4.40185e-07	2.64111e-06	[5, 6, 7]	Group5	4.87805	10	[BCL10, CARD9, IKBKE, NEK6, REL, RPS27A, TANK, TERF2IP, TNFAIP3, TRAF6]
GO:0002758	innate immune response-activating signal transduction	GO_BiologicalProcess-EBI-QuickGO-GOA_20.11.2017_00h00	1.72103e-10	2.78807e-08	4.40185e-07	2.64111e-06	[4, 5, 6, 7, 8, 9]	Group5	7.45614	17	[BCL10, CARD9, HSPA1B, IKBKE, IRAK3, PSMB8, PSMB9, PSMC1, PSMC5, PSMD2, PSMD6, RELB, RPS27A, TANK, TNFAIP3, TRAF6, XIAP]
GO:0010803	regulation of tumor necrosis factor-mediated signaling pathway	GO_BiologicalProcess-EBI-QuickGO-GOA_20.11.2017_00h00	0.000234015	0.0102967	4.40185e-07	2.64111e-06	[5, 6, 7, 8]	Group5	9.25926	5	[HSPA1B, RPS27A, TANK, TNFAIP3, TRAF2]
GO:0043123	positive regulation of I-kappaB kinase/NF-kappaB signaling	GO_BiologicalProcess-EBI-QuickGO-GOA_20.11.2017_00h00	0.000224677	0.0101105	4.40185e-07	2.64111e-06	[5, 6, 7, 8]	Group5	5.09554	8	[BCL10, CARD9, IKBKE, NEK6, REL, RPS27A, TERF2IP, TRAF6]
GO:1901224	positive regulation of NIK/NF-kappaB signaling	GO_BiologicalProcess-EBI-QuickGO-GOA_20.11.2017_00h00	0.000403558	0.0149317	4.40185e-07	2.64111e-06	[5, 6, 7, 8]	Group5	11.7647	4	[TANK, TERF2IP, TRAF2, TRAF6]
GO:1903320	regulation of protein modification by small protein conjugation or removal	GO_BiologicalProcess-EBI-QuickGO-GOA_20.11.2017_00h00	1.51383e-09	2.42214e-07	4.40185e-07	2.64111e-06	[6, 7, 8]	Group5	7.01754	16	[BCL10, CDKN2A, HSP90AB1, HSPA1B, PSMB8, PSMB9, PSMC1, PSMC5, PSMD2, PSMD6, RPS27A, TANK, TNFAIP3, TRAF6, UBQLN1, XIAP]
GO:0051091	positive regulation of DNA binding transcription factor activity	GO_BiologicalProcess-EBI-QuickGO-GOA_20.11.2017_00h00	0.000320495	0.0121788	4.40185e-07	2.64111e-06	[2, 3, 4, 7, 8, 9, 10, 11, 12]	Group5	4.30622	9	[BCL10, HSPA1B, IRAK3, PHB2, RPS27A, TANK, TERF2IP, TRAF2, TRAF6]
GO:0002221	pattern recognition receptor signaling pathway	GO_BiologicalProcess-EBI-QuickGO-GOA_20.11.2017_00h00	1.07744e-05	0.000926601	4.40185e-07	2.64111e-06	[5, 6, 7, 8, 9, 10]	Group5	6.66667	9	[BCL10, HSPA1B, IKBKE, IRAK3, RPS27A, TANK, TNFAIP3, TRAF6, XIAP]
GO:0016579	protein deubiquitination	GO_BiologicalProcess-EBI-QuickGO-GOA_20.11.2017_00h00	8.64959e-06	0.000787113	4.40185e-07	2.64111e-06	[6, 7, 8, 9]	Group5	4.89796	12	[PSMB8, PSMB9, PSMC1, PSMC5, PSMD2, PSMD6, RPS27A, SMURF2, TANK, TNFAIP3, TRAF2, TRAF6]
GO:0002224	toll-like receptor signaling pathway	GO_BiologicalProcess-EBI-QuickGO-GOA_20.11.2017_00h00	0.000120573	0.00590807	4.40185e-07	2.64111e-06	[6, 7, 8, 9, 10, 11]	Group5	6.54206	7	[BCL10, IKBKE, IRAK3, RPS27A, TANK, TNFAIP3, TRAF6]
GO:0070423	nucleotide-binding oligomerization domain containing signaling pathway	GO_BiologicalProcess-EBI-QuickGO-GOA_20.11.2017_00h00	2.08901e-05	0.00150409	4.40185e-07	2.64111e-06	[5, 6, 7, 8, 9, 10, 11, 12]	Group5	15.1515	5	[HSPA1B, RPS27A, TNFAIP3, TRAF6, XIAP]
GO:0032874	positive regulation of stress-activated MAPK cascade	GO_BiologicalProcess-EBI-QuickGO-GOA_20.11.2017_00h00	0.000851248	0.0238349	4.40185e-07	2.64111e-06	[6, 7, 8, 9, 10, 11, 12]	Group5	5.60748	6	[CARD9, KARS, TANK, TRAF2, TRAF4, TRAF6]
GO:0002756	MyD88-independent toll-like receptor signaling pathway	GO_BiologicalProcess-EBI-QuickGO-GOA_20.11.2017_00h00	0.000622131	0.0199082	4.40185e-07	2.64111e-06	[7, 8, 9, 10, 11, 12]	Group5	10.5263	4	[IKBKE, RPS27A, TANK, TRAF6]
R-HSA:446652	Interleukin-1 family signaling	REACTOME_Pathways_20.11.2017	2.67907e-06	0.000297376	2.55972e-06	1.27986e-05	[-1]	Group4	7.89474	9	[IRAK3, PSMB8, PSMB9, PSMC1, PSMC5, PSMD2, PSMD6, RPS27A, TRAF6]
R-HSA:450408	AUF1 (hnRNP D0) binds and destabilizes mRNA	REACTOME_Pathways_20.11.2017	6.37637e-08	9.24574e-06	2.55972e-06	1.27986e-05	[-1]	Group4	15.0943	8	[HSPA1B, PSMB8, PSMB9, PSMC1, PSMC5, PSMD2, PSMD6, RPS27A]
R-HSA:450531	Regulation of mRNA stability by proteins that bind AU-rich elements	REACTOME_Pathways_20.11.2017	2.19149e-06	0.000252021	2.55972e-06	1.27986e-05	[-1]	Group4	9.63855	8	[HSPA1B, PSMB8, PSMB9, PSMC1, PSMC5, PSMD2, PSMD6, RPS27A]
R-HSA:5668541	TNFR2 non-canonical NF-kB pathway	REACTOME_Pathways_20.11.2017	4.91158e-09	7.66206e-07	2.55972e-06	1.27986e-05	[-1]	Group4	11.2245	11	[LTA, PSMB8, PSMB9, PSMC1, PSMC5, PSMD2, PSMD6, RELB, RPS27A, TNFRSF1B, TRAF2]
R-HSA:5688426	Deubiquitination	REACTOME_Pathways_20.11.2017	5.60793e-05	0.00342083	2.55972e-06	1.27986e-05	[-1]	Group4	4.4	11	[PSMB8, PSMB9, PSMC1, PSMC5, PSMD2, PSMD6, RPS27A, SMURF2, TNFAIP3, TRAF2, TRAF6]
R-HSA:8852276	The role of GTSE1 in G2/M progression after G2 checkpoint	REACTOME_Pathways_20.11.2017	3.93246e-08	5.85937e-06	2.55972e-06	1.27986e-05	[-1]	Group4	12.8571	9	[HSP90AB1, PSMB8, PSMB9, PSMC1, PSMC5, PSMD2, PSMD6, RPS27A, TUBA3C]
GO:0031349	positive regulation of defense response	GO_BiologicalProcess-EBI-QuickGO-GOA_20.11.2017_00h00	1.0788e-08	1.66135e-06	2.55972e-06	1.27986e-05	[3, 4, 5, 6]	Group4	5.32544	18	[BCL10, CARD9, HSPA1B, IKBKE, IRAK3, KARS, PSMB8, PSMB9, PSMC1, PSMC5, PSMD2, PSMD6, RELB, RPS27A, TANK, TNFAIP3, TRAF6, XIAP]
GO:0019221	cytokine-mediated signaling pathway	GO_BiologicalProcess-EBI-QuickGO-GOA_20.11.2017_00h00	4.37426e-08	6.4739e-06	2.55972e-06	1.27986e-05	[4, 5, 6]	Group4	4.15842	21	[AGPAT1, CAPZA1, HLA-B, HSP90AB1, HSPA1B, HSPA9, IRAK3, KARS, LTA, PSMB8, PSMB9, PSMC1, PSMC5, PSMD2, PSMD6, RPS27A, TANK, TNFAIP3, TNFRSF1B, TRAF2, XAF1]
GO:0042176	regulation of protein catabolic process	GO_BiologicalProcess-EBI-QuickGO-GOA_20.11.2017_00h00	4.07661e-06	0.00043212	2.55972e-06	1.27986e-05	[4, 5, 6]	Group4	4.48718	14	[CDKN2A, HSP90AB1, IRAK3, PSMB8, PSMB9, PSMC1, PSMC5, PSMD2, PSMD6, RPS27A, SIRT2, TNFAIP3, TNFRSF1B, UBQLN1]
GO:0045088	regulation of innate immune response	GO_BiologicalProcess-EBI-QuickGO-GOA_20.11.2017_00h00	1.98936e-09	3.16308e-07	2.55972e-06	1.27986e-05	[4, 5, 6]	Group4	5.55556	19	[BCL10, CARD9, HLA-B, HSP90AB1, HSPA1B, IKBKE, IRAK3, PSMB8, PSMB9, PSMC1, PSMC5, PSMD2, PSMD6, RELB, RPS27A, TANK, TNFAIP3, TRAF6, XIAP]
GO:0001959	regulation of cytokine-mediated signaling pathway	GO_BiologicalProcess-EBI-QuickGO-GOA_20.11.2017_00h00	8.28999e-05	0.0045595	2.55972e-06	1.27986e-05	[4, 5, 6, 7]	Group4	5.88235	8	[AGPAT1, HSP90AB1, HSPA1B, IRAK3, RPS27A, TANK, TNFAIP3, TRAF2]
GO:0045732	positive regulation of protein catabolic process	GO_BiologicalProcess-EBI-QuickGO-GOA_20.11.2017_00h00	1.45549e-05	0.00113528	2.55972e-06	1.27986e-05	[4, 5, 6, 7]	Group4	5.09259	11	[PSMB8, PSMB9, PSMC1, PSMC5, PSMD2, PSMD6, RPS27A, SIRT2, TNFAIP3, TNFRSF1B, UBQLN1]
GO:0033209	tumor necrosis factor-mediated signaling pathway	GO_BiologicalProcess-EBI-QuickGO-GOA_20.11.2017_00h00	3.49284e-10	5.62347e-08	2.55972e-06	1.27986e-05	[5, 6, 7]	Group4	9.45946	14	[HSPA1B, KARS, LTA, PSMB8, PSMB9, PSMC1, PSMC5, PSMD2, PSMD6, RPS27A, TANK, TNFAIP3, TNFRSF1B, TRAF2]
GO:0002758	innate immune response-activating signal transduction	GO_BiologicalProcess-EBI-QuickGO-GOA_20.11.2017_00h00	1.72103e-10	2.78807e-08	2.55972e-06	1.27986e-05	[4, 5, 6, 7, 8, 9]	Group4	7.45614	17	[BCL10, CARD9, HSPA1B, IKBKE, IRAK3, PSMB8, PSMB9, PSMC1, PSMC5, PSMD2, PSMD6, RELB, RPS27A, TANK, TNFAIP3, TRAF6, XIAP]
GO:0045862	positive regulation of proteolysis	GO_BiologicalProcess-EBI-QuickGO-GOA_20.11.2017_00h00	6.67039e-07	8.6048e-05	2.55972e-06	1.27986e-05	[5, 6, 7, 8]	Group4	4.85437	15	[CDKN2A, CYCS, KARS, PSMB8, PSMB9, PSMC1, PSMC5, PSMD2, PSMD6, RPS27A, SIRT2, TANK, TNFRSF1B, TRAF2, UBQLN1]
GO:1903320	regulation of protein modification by small protein conjugation or removal	GO_BiologicalProcess-EBI-QuickGO-GOA_20.11.2017_00h00	1.51383e-09	2.42214e-07	2.55972e-06	1.27986e-05	[6, 7, 8]	Group4	7.01754	16	[BCL10, CDKN2A, HSP90AB1, HSPA1B, PSMB8, PSMB9, PSMC1, PSMC5, PSMD2, PSMD6, RPS27A, TANK, TNFAIP3, TRAF6, UBQLN1, XIAP]
GO:0016579	protein deubiquitination	GO_BiologicalProcess-EBI-QuickGO-GOA_20.11.2017_00h00	8.64959e-06	0.000787113	2.55972e-06	1.27986e-05	[6, 7, 8, 9]	Group4	4.89796	12	[PSMB8, PSMB9, PSMC1, PSMC5, PSMD2, PSMD6, RPS27A, SMURF2, TANK, TNFAIP3, TRAF2, TRAF6]
GO:0031397	negative regulation of protein ubiquitination	GO_BiologicalProcess-EBI-QuickGO-GOA_20.11.2017_00h00	5.12679e-07	6.71609e-05	2.55972e-06	1.27986e-05	[7, 8, 9, 10, 11]	Group4	8.19672	10	[CDKN2A, HSPA1B, PSMB8, PSMB9, PSMC1, PSMC5, PSMD2, PSMD6, RPS27A, TNFAIP3]
R-HSA:1168372	Downstream signaling events of B Cell Receptor (BCR)	REACTOME_Pathways_20.11.2017	9.18177e-08	1.30381e-05	3.29247e-06	1.31699e-05	[-1]	Group6	11.6883	9	[BCL10, PSMB8, PSMB9, PSMC1, PSMC5, PSMD2, PSMD6, REL, RPS27A]
R-HSA:1169091	Activation of NF-kappaB in B cells	REACTOME_Pathways_20.11.2017	1.75405e-08	2.66615e-06	3.29247e-06	1.31699e-05	[-1]	Group6	14.0625	9	[BCL10, PSMB8, PSMB9, PSMC1, PSMC5, PSMD2, PSMD6, REL, RPS27A]
R-HSA:1234174	Regulation of Hypoxia-inducible Factor (HIF) by oxygen	REACTOME_Pathways_20.11.2017	1.00678e-05	0.00088597	3.29247e-06	1.31699e-05	[-1]	Group6	9.58904	7	[PSMB8, PSMB9, PSMC1, PSMC5, PSMD2, PSMD6, RPS27A]
R-HSA:1234176	Oxygen-dependent proline hydroxylation of Hypoxia-inducible Factor Alpha	REACTOME_Pathways_20.11.2017	4.14524e-06	0.000431105	3.29247e-06	1.31699e-05	[-1]	Group6	10.9375	7	[PSMB8, PSMB9, PSMC1, PSMC5, PSMD2, PSMD6, RPS27A]
R-HSA:1236975	Antigen processing-Cross presentation	REACTOME_Pathways_20.11.2017	1.97219e-07	2.70189e-05	3.29247e-06	1.31699e-05	[-1]	Group6	10.7143	9	[CALR, HLA-B, PSMB8, PSMB9, PSMC1, PSMC5, PSMD2, PSMD6, TAP2]
R-HSA:1236978	Cross-presentation of soluble exogenous antigens (endosomes)	REACTOME_Pathways_20.11.2017	8.37751e-06	0.000770731	3.29247e-06	1.31699e-05	[-1]	Group6	12.766	6	[PSMB8, PSMB9, PSMC1, PSMC5, PSMD2, PSMD6]
R-HSA:162909	Host Interactions of HIV factors	REACTOME_Pathways_20.11.2017	0.000316351	0.012654	3.29247e-06	1.31699e-05	[-1]	Group6	5.6	7	[PSMB8, PSMB9, PSMC1, PSMC5, PSMD2, PSMD6, RPS27A]
R-HSA:168928	DDX58/IFIH1-mediated induction of interferon-alpha/beta	REACTOME_Pathways_20.11.2017	7.76956e-05	0.00435095	3.29247e-06	1.31699e-05	[-1]	Group6	8.69565	6	[IKBKE, RPS27A, TANK, TNFAIP3, TRAF2, TRAF6]
R-HSA:174084	Autodegradation of Cdh1 by Cdh1:APC/C	REACTOME_Pathways_20.11.2017	2.98673e-06	0.000325553	3.29247e-06	1.31699e-05	[-1]	Group6	11.4754	7	[PSMB8, PSMB9, PSMC1, PSMC5, PSMD2, PSMD6, RPS27A]
R-HSA:174113	SCF-beta-TrCP mediated degradation of Emi1	REACTOME_Pathways_20.11.2017	1.12996e-06	0.000142375	3.29247e-06	1.31699e-05	[-1]	Group6	13.2075	7	[PSMB8, PSMB9, PSMC1, PSMC5, PSMD2, PSMD6, RPS27A]
R-HSA:174143	APC/C-mediated degradation of cell cycle proteins	REACTOME_Pathways_20.11.2017	2.00677e-05	0.00146494	3.29247e-06	1.31699e-05	[-1]	Group6	8.64198	7	[PSMB8, PSMB9, PSMC1, PSMC5, PSMD2, PSMD6, RPS27A]
R-HSA:174154	APC/C:Cdc20 mediated degradation of Securin	REACTOME_Pathways_20.11.2017	3.33821e-06	0.000357188	3.29247e-06	1.31699e-05	[-1]	Group6	11.2903	7	[PSMB8, PSMB9, PSMC1, PSMC5, PSMD2, PSMD6, RPS27A]
R-HSA:174178	APC/C:Cdh1 mediated degradation of Cdc20 and other APC/C:Cdh1 targeted proteins in late mitosis/early G1	REACTOME_Pathways_20.11.2017	5.65614e-06	0.000554301	3.29247e-06	1.31699e-05	[-1]	Group6	10.4478	7	[PSMB8, PSMB9, PSMC1, PSMC5, PSMD2, PSMD6, RPS27A]
R-HSA:174184	Cdc20:Phospho-APC/C mediated degradation of Cyclin A	REACTOME_Pathways_20.11.2017	6.25157e-06	0.000606403	3.29247e-06	1.31699e-05	[-1]	Group6	10.2941	7	[PSMB8, PSMB9, PSMC1, PSMC5, PSMD2, PSMD6, RPS27A]
R-HSA:176408	Regulation of APC/C activators between G1/S and early anaphase	REACTOME_Pathways_20.11.2017	1.3167e-05	0.00106653	3.29247e-06	1.31699e-05	[-1]	Group6	9.21053	7	[PSMB8, PSMB9, PSMC1, PSMC5, PSMD2, PSMD6, RPS27A]
R-HSA:176409	APC/C:Cdc20 mediated degradation of mitotic proteins	REACTOME_Pathways_20.11.2017	7.59951e-06	0.000721954	3.29247e-06	1.31699e-05	[-1]	Group6	10	7	[PSMB8, PSMB9, PSMC1, PSMC5, PSMD2, PSMD6, RPS27A]
R-HSA:176814	Activation of APC/C and APC/C:Cdc20 mediated degradation of mitotic proteins	REACTOME_Pathways_20.11.2017	8.35902e-06	0.000777389	3.29247e-06	1.31699e-05	[-1]	Group6	9.85915	7	[PSMB8, PSMB9, PSMC1, PSMC5, PSMD2, PSMD6, RPS27A]
R-HSA:179419	APC:Cdc20 mediated degradation of cell cycle proteins prior to satisfation of the cell cycle checkpoint	REACTOME_Pathways_20.11.2017	6.89823e-06	0.00066223	3.29247e-06	1.31699e-05	[-1]	Group6	10.1449	7	[PSMB8, PSMB9, PSMC1, PSMC5, PSMD2, PSMD6, RPS27A]
R-HSA:180534	Vpu mediated degradation of CD4	REACTOME_Pathways_20.11.2017	7.51237e-07	9.61583e-05	3.29247e-06	1.31699e-05	[-1]	Group6	14	7	[PSMB8, PSMB9, PSMC1, PSMC5, PSMD2, PSMD6, RPS27A]
R-HSA:180585	Vif-mediated degradation of APOBEC3G	REACTOME_Pathways_20.11.2017	9.89139e-07	0.000125621	3.29247e-06	1.31699e-05	[-1]	Group6	13.4615	7	[PSMB8, PSMB9, PSMC1, PSMC5, PSMD2, PSMD6, RPS27A]
R-HSA:187577	SCF(Skp2)-mediated degradation of p27/p21	REACTOME_Pathways_20.11.2017	2.66668e-06	0.000298668	3.29247e-06	1.31699e-05	[-1]	Group6	11.6667	7	[PSMB8, PSMB9, PSMC1, PSMC5, PSMD2, PSMD6, RPS27A]
R-HSA:195253	Degradation of beta-catenin by the destruction complex	REACTOME_Pathways_20.11.2017	1.56423e-05	0.00120446	3.29247e-06	1.31699e-05	[-1]	Group6	8.97436	7	[PSMB8, PSMB9, PSMC1, PSMC5, PSMD2, PSMD6, RPS27A]
R-HSA:201681	TCF dependent signaling in response to WNT	REACTOME_Pathways_20.11.2017	0.000198784	0.00934286	3.29247e-06	1.31699e-05	[-1]	Group6	4.59184	9	[PSMB8, PSMB9, PSMC1, PSMC5, PSMD2, PSMD6, RPS27A, SMURF2, XIAP]
R-HSA:202403	TCR signaling	REACTOME_Pathways_20.11.2017	1.98671e-06	0.000232446	3.29247e-06	1.31699e-05	[-1]	Group6	8.18182	9	[BCL10, PSMB8, PSMB9, PSMC1, PSMC5, PSMD2, PSMD6, RPS27A, TRAF6]
R-HSA:202424	Downstream TCR signaling	REACTOME_Pathways_20.11.2017	4.34301e-07	5.73277e-05	3.29247e-06	1.31699e-05	[-1]	Group6	9.78261	9	[BCL10, PSMB8, PSMB9, PSMC1, PSMC5, PSMD2, PSMD6, RPS27A, TRAF6]
R-HSA:2262749	Cellular response to hypoxia	REACTOME_Pathways_20.11.2017	1.00678e-05	0.00088597	3.29247e-06	1.31699e-05	[-1]	Group6	9.58904	7	[PSMB8, PSMB9, PSMC1, PSMC5, PSMD2, PSMD6, RPS27A]
R-HSA:2262752	Cellular responses to stress	REACTOME_Pathways_20.11.2017	9.69733e-08	1.36732e-05	3.29247e-06	1.31699e-05	[-1]	Group6	4.61538	18	[CAPZA1, CDKN2A, CYCS, HSP90AB1, HSPA1B, HSPA1L, HSPA5, HSPA9, PSMB8, PSMB9, PSMC1, PSMC5, PSMD2, PSMD6, RPS27A, STIP1, TERF2IP, TUBA3C]
R-HSA:2454202	Fc epsilon receptor (FCERI) signaling	REACTOME_Pathways_20.11.2017	4.70435e-06	0.000479844	3.29247e-06	1.31699e-05	[-1]	Group6	7.37705	9	[BCL10, PSMB8, PSMB9, PSMC1, PSMC5, PSMD2, PSMD6, RPS27A, TRAF6]
R-HSA:2467813	Separation of Sister Chromatids	REACTOME_Pathways_20.11.2017	0.000523565	0.0172777	3.29247e-06	1.31699e-05	[-1]	Group6	4.49438	8	[PSMB8, PSMB9, PSMC1, PSMC5, PSMD2, PSMD6, RPS27A, TUBA3C]
R-HSA:2555396	Mitotic Metaphase and Anaphase	REACTOME_Pathways_20.11.2017	0.000777117	0.0225364	3.29247e-06	1.31699e-05	[-1]	Group6	4.2328	8	[PSMB8, PSMB9, PSMC1, PSMC5, PSMD2, PSMD6, RPS27A, TUBA3C]
R-HSA:2871837	FCERI mediated NF-kB activation	REACTOME_Pathways_20.11.2017	8.17902e-08	1.17778e-05	3.29247e-06	1.31699e-05	[-1]	Group6	11.8421	9	[BCL10, PSMB8, PSMB9, PSMC1, PSMC5, PSMD2, PSMD6, RPS27A, TRAF6]
R-HSA:3371497	HSP90 chaperone cycle for steroid hormone receptors (SHR)	REACTOME_Pathways_20.11.2017	1.2088e-05	0.00100331	3.29247e-06	1.31699e-05	[-1]	Group6	12	6	[CAPZA1, HSP90AB1, HSPA1B, HSPA1L, STIP1, TUBA3C]
R-HSA:349425	Autodegradation of the E3 ubiquitin ligase COP1	REACTOME_Pathways_20.11.2017	7.51237e-07	9.61583e-05	3.29247e-06	1.31699e-05	[-1]	Group6	14	7	[PSMB8, PSMB9, PSMC1, PSMC5, PSMD2, PSMD6, RPS27A]
R-HSA:350562	Regulation of ornithine decarboxylase (ODC)	REACTOME_Pathways_20.11.2017	1.07276e-05	0.000933303	3.29247e-06	1.31699e-05	[-1]	Group6	12.2449	6	[PSMB8, PSMB9, PSMC1, PSMC5, PSMD2, PSMD6]
R-HSA:351202	Metabolism of polyamines	REACTOME_Pathways_20.11.2017	0.000106678	0.00565391	3.29247e-06	1.31699e-05	[-1]	Group6	8.21918	6	[PSMB8, PSMB9, PSMC1, PSMC5, PSMD2, PSMD6]
R-HSA:382556	ABC-family proteins mediated transport	REACTOME_Pathways_20.11.2017	2.97148e-05	0.00196118	3.29247e-06	1.31699e-05	[-1]	Group6	8.13953	7	[PSMB8, PSMB9, PSMC1, PSMC5, PSMD2, PSMD6, RPS27A]
R-HSA:3858494	Beta-catenin independent WNT signaling	REACTOME_Pathways_20.11.2017	6.71332e-05	0.00389373	3.29247e-06	1.31699e-05	[-1]	Group6	6.06061	8	[PSMB8, PSMB9, PSMC1, PSMC5, PSMD2, PSMD6, RPS27A, SMURF2]
R-HSA:4086400	PCP/CE pathway	REACTOME_Pathways_20.11.2017	3.13673e-06	0.000338767	3.29247e-06	1.31699e-05	[-1]	Group6	9.1954	8	[PSMB8, PSMB9, PSMC1, PSMC5, PSMD2, PSMD6, RPS27A, SMURF2]
R-HSA:446652	Interleukin-1 family signaling	REACTOME_Pathways_20.11.2017	2.67907e-06	0.000297376	3.29247e-06	1.31699e-05	[-1]	Group6	7.89474	9	[IRAK3, PSMB8, PSMB9, PSMC1, PSMC5, PSMD2, PSMD6, RPS27A, TRAF6]
R-HSA:450408	AUF1 (hnRNP D0) binds and destabilizes mRNA	REACTOME_Pathways_20.11.2017	6.37637e-08	9.24574e-06	3.29247e-06	1.31699e-05	[-1]	Group6	15.0943	8	[HSPA1B, PSMB8, PSMB9, PSMC1, PSMC5, PSMD2, PSMD6, RPS27A]
R-HSA:450531	Regulation of mRNA stability by proteins that bind AU-rich elements	REACTOME_Pathways_20.11.2017	2.19149e-06	0.000252021	3.29247e-06	1.31699e-05	[-1]	Group6	9.63855	8	[HSPA1B, PSMB8, PSMB9, PSMC1, PSMC5, PSMD2, PSMD6, RPS27A]
R-HSA:453274	Mitotic G2-G2/M phases	REACTOME_Pathways_20.11.2017	1.34272e-05	0.00107418	3.29247e-06	1.31699e-05	[-1]	Group6	5.71429	10	[HSP90AB1, PSMB8, PSMB9, PSMC1, PSMC5, PSMD2, PSMD6, RPS27A, TUBA3C, TUBB]
R-HSA:453276	Regulation of mitotic cell cycle	REACTOME_Pathways_20.11.2017	2.00677e-05	0.00146494	3.29247e-06	1.31699e-05	[-1]	Group6	8.64198	7	[PSMB8, PSMB9, PSMC1, PSMC5, PSMD2, PSMD6, RPS27A]
R-HSA:453279	Mitotic G1-G1/S phases	REACTOME_Pathways_20.11.2017	0.000117862	0.00589308	3.29247e-06	1.31699e-05	[-1]	Group6	5.59441	8	[CDKN2A, PSMB8, PSMB9, PSMC1, PSMC5, PSMD2, PSMD6, RPS27A]
R-HSA:4608870	Asymmetric localization of PCP proteins	REACTOME_Pathways_20.11.2017	1.73298e-07	2.39151e-05	3.29247e-06	1.31699e-05	[-1]	Group6	13.3333	8	[PSMB8, PSMB9, PSMC1, PSMC5, PSMD2, PSMD6, RPS27A, SMURF2]
R-HSA:4641257	Degradation of AXIN	REACTOME_Pathways_20.11.2017	6.37637e-08	9.24574e-06	3.29247e-06	1.31699e-05	[-1]	Group6	15.0943	8	[PSMB8, PSMB9, PSMC1, PSMC5, PSMD2, PSMD6, RPS27A, SMURF2]
R-HSA:4641258	Degradation of DVL	REACTOME_Pathways_20.11.2017	1.2872e-06	0.000158325	3.29247e-06	1.31699e-05	[-1]	Group6	12.963	7	[PSMB8, PSMB9, PSMC1, PSMC5, PSMD2, PSMD6, RPS27A]
R-HSA:5358346	Hedgehog ligand biogenesis	REACTOME_Pathways_20.11.2017	2.66668e-06	0.000298668	3.29247e-06	1.31699e-05	[-1]	Group6	11.6667	7	[PSMB8, PSMB9, PSMC1, PSMC5, PSMD2, PSMD6, RPS27A]
R-HSA:5358351	Signaling by Hedgehog	REACTOME_Pathways_20.11.2017	8.97559e-06	0.000807803	3.29247e-06	1.31699e-05	[-1]	Group6	6.81818	9	[PSMB8, PSMB9, PSMC1, PSMC5, PSMD2, PSMD6, RPS27A, SMURF2, TUBA3C]
R-HSA:5362768	Hh mutants that don't undergo autocatalytic processing are degraded by ERAD	REACTOME_Pathways_20.11.2017	1.2872e-06	0.000158325	3.29247e-06	1.31699e-05	[-1]	Group6	12.963	7	[PSMB8, PSMB9, PSMC1, PSMC5, PSMD2, PSMD6, RPS27A]
R-HSA:5387390	Hh mutants abrogate ligand secretion	REACTOME_Pathways_20.11.2017	1.87294e-06	0.000221007	3.29247e-06	1.31699e-05	[-1]	Group6	12.2807	7	[PSMB8, PSMB9, PSMC1, PSMC5, PSMD2, PSMD6, RPS27A]
R-HSA:5607761	Dectin-1 mediated noncanonical NF-kB signaling	REACTOME_Pathways_20.11.2017	1.32083e-07	1.83595e-05	3.29247e-06	1.31699e-05	[-1]	Group6	13.7931	8	[PSMB8, PSMB9, PSMC1, PSMC5, PSMD2, PSMD6, RELB, RPS27A]
R-HSA:5607764	CLEC7A (Dectin-1) signaling	REACTOME_Pathways_20.11.2017	2.20422e-09	3.48267e-07	3.29247e-06	1.31699e-05	[-1]	Group6	12.0879	11	[BCL10, CARD9, PSMB8, PSMB9, PSMC1, PSMC5, PSMD2, PSMD6, RELB, RPS27A, TRAF6]
R-HSA:5610780	Degradation of GLI1 by the proteasome	REACTOME_Pathways_20.11.2017	1.46236e-06	0.000175483	3.29247e-06	1.31699e-05	[-1]	Group6	12.7273	7	[PSMB8, PSMB9, PSMC1, PSMC5, PSMD2, PSMD6, RPS27A]
R-HSA:5610785	GLI3 is processed to GLI3R by the proteasome	REACTOME_Pathways_20.11.2017	2.11189e-06	0.000244979	3.29247e-06	1.31699e-05	[-1]	Group6	12.069	7	[PSMB8, PSMB9, PSMC1, PSMC5, PSMD2, PSMD6, RPS27A]
R-HSA:5610787	Hedgehog 'off' state	REACTOME_Pathways_20.11.2017	1.11218e-05	0.000934228	3.29247e-06	1.31699e-05	[-1]	Group6	7.76699	8	[PSMB8, PSMB9, PSMC1, PSMC5, PSMD2, PSMD6, RPS27A, TUBA3C]
R-HSA:5619084	ABC transporter disorders	REACTOME_Pathways_20.11.2017	1.00678e-05	0.00088597	3.29247e-06	1.31699e-05	[-1]	Group6	9.58904	7	[PSMB8, PSMB9, PSMC1, PSMC5, PSMD2, PSMD6, RPS27A]
R-HSA:5619115	Disorders of transmembrane transporters	REACTOME_Pathways_20.11.2017	0.000259161	0.0108848	3.29247e-06	1.31699e-05	[-1]	Group6	5.78512	7	[PSMB8, PSMB9, PSMC1, PSMC5, PSMD2, PSMD6, RPS27A]
R-HSA:5621481	C-type lectin receptors (CLRs)	REACTOME_Pathways_20.11.2017	4.58558e-08	6.7408e-06	3.29247e-06	1.31699e-05	[-1]	Group6	9.09091	11	[BCL10, CARD9, PSMB8, PSMB9, PSMC1, PSMC5, PSMD2, PSMD6, RELB, RPS27A, TRAF6]
R-HSA:5632684	Hedgehog 'on' state	REACTOME_Pathways_20.11.2017	1.23108e-06	0.000152655	3.29247e-06	1.31699e-05	[-1]	Group6	10.3896	8	[PSMB8, PSMB9, PSMC1, PSMC5, PSMD2, PSMD6, RPS27A, SMURF2]
R-HSA:5658442	Regulation of RAS by GAPs	REACTOME_Pathways_20.11.2017	4.14524e-06	0.000431105	3.29247e-06	1.31699e-05	[-1]	Group6	10.9375	7	[PSMB8, PSMB9, PSMC1, PSMC5, PSMD2, PSMD6, RPS27A]
R-HSA:5663205	Infectious disease	REACTOME_Pathways_20.11.2017	4.39001e-06	0.000452171	3.29247e-06	1.31699e-05	[-1]	Group6	4.4586	14	[CALR, HSP90AB1, HSPA1B, PSMB8, PSMB9, PSMC1, PSMC5, PSMD2, PSMD6, RPL6, RPL7A, RPS27A, RPS3A, SV2B]
R-HSA:5668541	TNFR2 non-canonical NF-kB pathway	REACTOME_Pathways_20.11.2017	4.91158e-09	7.66206e-07	3.29247e-06	1.31699e-05	[-1]	Group6	11.2245	11	[LTA, PSMB8, PSMB9, PSMC1, PSMC5, PSMD2, PSMD6, RELB, RPS27A, TNFRSF1B, TRAF2]
R-HSA:5676590	NIK-->noncanonical NF-kB signaling	REACTOME_Pathways_20.11.2017	1.1485e-07	1.6079e-05	3.29247e-06	1.31699e-05	[-1]	Group6	14.0351	8	[PSMB8, PSMB9, PSMC1, PSMC5, PSMD2, PSMD6, RELB, RPS27A]
R-HSA:5678895	Defective CFTR causes cystic fibrosis	REACTOME_Pathways_20.11.2017	1.87294e-06	0.000221007	3.29247e-06	1.31699e-05	[-1]	Group6	12.2807	7	[PSMB8, PSMB9, PSMC1, PSMC5, PSMD2, PSMD6, RPS27A]
R-HSA:5687128	MAPK6/MAPK4 signaling	REACTOME_Pathways_20.11.2017	2.753e-05	0.00184451	3.29247e-06	1.31699e-05	[-1]	Group6	8.23529	7	[PSMB8, PSMB9, PSMC1, PSMC5, PSMD2, PSMD6, RPS27A]
R-HSA:5688426	Deubiquitination	REACTOME_Pathways_20.11.2017	5.60793e-05	0.00342083	3.29247e-06	1.31699e-05	[-1]	Group6	4.4	11	[PSMB8, PSMB9, PSMC1, PSMC5, PSMD2, PSMD6, RPS27A, SMURF2, TNFAIP3, TRAF2, TRAF6]
R-HSA:5689603	UCH proteinases	REACTOME_Pathways_20.11.2017	4.28927e-05	0.00274513	3.29247e-06	1.31699e-05	[-1]	Group6	7.69231	7	[PSMB8, PSMB9, PSMC1, PSMC5, PSMD2, PSMD6, RPS27A]
R-HSA:5689880	Ub-specific processing proteases	REACTOME_Pathways_20.11.2017	1.71688e-05	0.00130483	3.29247e-06	1.31699e-05	[-1]	Group6	5.55556	10	[PSMB8, PSMB9, PSMC1, PSMC5, PSMD2, PSMD6, RPS27A, SMURF2, TRAF2, TRAF6]
R-HSA:6807070	PTEN Regulation	REACTOME_Pathways_20.11.2017	6.02392e-05	0.00361435	3.29247e-06	1.31699e-05	[-1]	Group6	6.15385	8	[PSMB8, PSMB9, PSMC1, PSMC5, PSMD2, PSMD6, RPS27A, XIAP]
R-HSA:68827	CDT1 association with the CDC6:ORC:origin complex	REACTOME_Pathways_20.11.2017	1.87294e-06	0.000221007	3.29247e-06	1.31699e-05	[-1]	Group6	12.2807	7	[PSMB8, PSMB9, PSMC1, PSMC5, PSMD2, PSMD6, RPS27A]
R-HSA:68867	Assembly of the pre-replicative complex	REACTOME_Pathways_20.11.2017	5.10865e-06	0.000515974	3.29247e-06	1.31699e-05	[-1]	Group6	10.6061	7	[PSMB8, PSMB9, PSMC1, PSMC5, PSMD2, PSMD6, RPS27A]
R-HSA:68874	M/G1 Transition	REACTOME_Pathways_20.11.2017	2.35561e-05	0.00162537	3.29247e-06	1.31699e-05	[-1]	Group6	8.43373	7	[PSMB8, PSMB9, PSMC1, PSMC5, PSMD2, PSMD6, RPS27A]
R-HSA:68882	Mitotic Anaphase	REACTOME_Pathways_20.11.2017	0.000750621	0.0225186	3.29247e-06	1.31699e-05	[-1]	Group6	4.25532	8	[PSMB8, PSMB9, PSMC1, PSMC5, PSMD2, PSMD6, RPS27A, TUBA3C]
R-HSA:68949	Orc1 removal from chromatin	REACTOME_Pathways_20.11.2017	6.89823e-06	0.00066223	3.29247e-06	1.31699e-05	[-1]	Group6	10.1449	7	[PSMB8, PSMB9, PSMC1, PSMC5, PSMD2, PSMD6, RPS27A]
R-HSA:69002	DNA Replication Pre-Initiation	REACTOME_Pathways_20.11.2017	2.35561e-05	0.00162537	3.29247e-06	1.31699e-05	[-1]	Group6	8.43373	7	[PSMB8, PSMB9, PSMC1, PSMC5, PSMD2, PSMD6, RPS27A]
R-HSA:69017	CDK-mediated phosphorylation and removal of Cdc6	REACTOME_Pathways_20.11.2017	6.51613e-07	8.47096e-05	3.29247e-06	1.31699e-05	[-1]	Group6	14.2857	7	[PSMB8, PSMB9, PSMC1, PSMC5, PSMD2, PSMD6, RPS27A]
R-HSA:69052	Switching of origins to a post-replicative state	REACTOME_Pathways_20.11.2017	6.89823e-06	0.00066223	3.29247e-06	1.31699e-05	[-1]	Group6	10.1449	7	[PSMB8, PSMB9, PSMC1, PSMC5, PSMD2, PSMD6, RPS27A]
R-HSA:69202	Cyclin E associated events during G1/S transition	REACTOME_Pathways_20.11.2017	2.17543e-05	0.0015228	3.29247e-06	1.31699e-05	[-1]	Group6	8.53659	7	[PSMB8, PSMB9, PSMC1, PSMC5, PSMD2, PSMD6, RPS27A]
R-HSA:69206	G1/S Transition	REACTOME_Pathways_20.11.2017	0.000301186	0.0123486	3.29247e-06	1.31699e-05	[-1]	Group6	5.64516	7	[PSMB8, PSMB9, PSMC1, PSMC5, PSMD2, PSMD6, RPS27A]
R-HSA:69229	Ubiquitin-dependent degradation of Cyclin D1	REACTOME_Pathways_20.11.2017	6.51613e-07	8.47096e-05	3.29247e-06	1.31699e-05	[-1]	Group6	14.2857	7	[PSMB8, PSMB9, PSMC1, PSMC5, PSMD2, PSMD6, RPS27A]
R-HSA:69239	Synthesis of DNA	REACTOME_Pathways_20.11.2017	6.4682e-05	0.00381624	3.29247e-06	1.31699e-05	[-1]	Group6	7.2165	7	[PSMB8, PSMB9, PSMC1, PSMC5, PSMD2, PSMD6, RPS27A]
R-HSA:69242	S Phase	REACTOME_Pathways_20.11.2017	0.00050445	0.0171513	3.29247e-06	1.31699e-05	[-1]	Group6	5.18518	7	[PSMB8, PSMB9, PSMC1, PSMC5, PSMD2, PSMD6, RPS27A]
R-HSA:69275	G2/M Transition	REACTOME_Pathways_20.11.2017	1.21409e-05	0.000995554	3.29247e-06	1.31699e-05	[-1]	Group6	5.78035	10	[HSP90AB1, PSMB8, PSMB9, PSMC1, PSMC5, PSMD2, PSMD6, RPS27A, TUBA3C, TUBB]
R-HSA:69300	Removal of licensing factors from origins	REACTOME_Pathways_20.11.2017	8.35902e-06	0.000777389	3.29247e-06	1.31699e-05	[-1]	Group6	9.85915	7	[PSMB8, PSMB9, PSMC1, PSMC5, PSMD2, PSMD6, RPS27A]
R-HSA:69304	Regulation of DNA replication	REACTOME_Pathways_20.11.2017	1.10252e-05	0.00093714	3.29247e-06	1.31699e-05	[-1]	Group6	9.45946	7	[PSMB8, PSMB9, PSMC1, PSMC5, PSMD2, PSMD6, RPS27A]
R-HSA:69306	DNA Replication	REACTOME_Pathways_20.11.2017	0.000113649	0.00579608	3.29247e-06	1.31699e-05	[-1]	Group6	6.60377	7	[PSMB8, PSMB9, PSMC1, PSMC5, PSMD2, PSMD6, RPS27A]
R-HSA:69481	G2/M Checkpoints	REACTOME_Pathways_20.11.2017	0.00132535	0.0331336	3.29247e-06	1.31699e-05	[-1]	Group6	4.40252	7	[PSMB8, PSMB9, PSMC1, PSMC5, PSMD2, PSMD6, RPS27A]
R-HSA:69541	Stabilization of p53	REACTOME_Pathways_20.11.2017	8.60973e-08	1.23119e-05	3.29247e-06	1.31699e-05	[-1]	Group6	14.5455	8	[CDKN2A, PSMB8, PSMB9, PSMC1, PSMC5, PSMD2, PSMD6, RPS27A]
R-HSA:69563	p53-Dependent G1 DNA Damage Response	REACTOME_Pathways_20.11.2017	2.89634e-07	3.91006e-05	3.29247e-06	1.31699e-05	[-1]	Group6	12.5	8	[CDKN2A, PSMB8, PSMB9, PSMC1, PSMC5, PSMD2, PSMD6, RPS27A]
R-HSA:69580	p53-Dependent G1/S DNA damage checkpoint	REACTOME_Pathways_20.11.2017	2.89634e-07	3.91006e-05	3.29247e-06	1.31699e-05	[-1]	Group6	12.5	8	[CDKN2A, PSMB8, PSMB9, PSMC1, PSMC5, PSMD2, PSMD6, RPS27A]
R-HSA:69601	Ubiquitin Mediated Degradation of Phosphorylated Cdc25A	REACTOME_Pathways_20.11.2017	7.51237e-07	9.61583e-05	3.29247e-06	1.31699e-05	[-1]	Group6	14	7	[PSMB8, PSMB9, PSMC1, PSMC5, PSMD2, PSMD6, RPS27A]
R-HSA:69610	p53-Independent DNA Damage Response	REACTOME_Pathways_20.11.2017	7.51237e-07	9.61583e-05	3.29247e-06	1.31699e-05	[-1]	Group6	14	7	[PSMB8, PSMB9, PSMC1, PSMC5, PSMD2, PSMD6, RPS27A]
R-HSA:69613	p53-Independent G1/S DNA damage checkpoint	REACTOME_Pathways_20.11.2017	7.51237e-07	9.61583e-05	3.29247e-06	1.31699e-05	[-1]	Group6	14	7	[PSMB8, PSMB9, PSMC1, PSMC5, PSMD2, PSMD6, RPS27A]
R-HSA:69615	G1/S DNA Damage Checkpoints	REACTOME_Pathways_20.11.2017	3.69421e-07	4.9133e-05	3.29247e-06	1.31699e-05	[-1]	Group6	12.1212	8	[CDKN2A, PSMB8, PSMB9, PSMC1, PSMC5, PSMD2, PSMD6, RPS27A]
R-HSA:69656	Cyclin A:Cdk2-associated events at S phase entry	REACTOME_Pathways_20.11.2017	2.00677e-05	0.00146494	3.29247e-06	1.31699e-05	[-1]	Group6	8.64198	7	[PSMB8, PSMB9, PSMC1, PSMC5, PSMD2, PSMD6, RPS27A]
R-HSA:75815	Ubiquitin-dependent degradation of Cyclin D	REACTOME_Pathways_20.11.2017	6.51613e-07	8.47096e-05	3.29247e-06	1.31699e-05	[-1]	Group6	14.2857	7	[PSMB8, PSMB9, PSMC1, PSMC5, PSMD2, PSMD6, RPS27A]
R-HSA:8852276	The role of GTSE1 in G2/M progression after G2 checkpoint	REACTOME_Pathways_20.11.2017	3.93246e-08	5.85937e-06	3.29247e-06	1.31699e-05	[-1]	Group6	12.8571	9	[HSP90AB1, PSMB8, PSMB9, PSMC1, PSMC5, PSMD2, PSMD6, RPS27A, TUBA3C]
R-HSA:8854050	FBXL7 down-regulates AURKA during mitotic entry and in early mitosis	REACTOME_Pathways_20.11.2017	9.89139e-07	0.000125621	3.29247e-06	1.31699e-05	[-1]	Group6	13.4615	7	[PSMB8, PSMB9, PSMC1, PSMC5, PSMD2, PSMD6, RPS27A]
R-HSA:8878159	Transcriptional regulation by RUNX3	REACTOME_Pathways_20.11.2017	1.57439e-06	0.000187352	3.29247e-06	1.31699e-05	[-1]	Group6	8.41121	9	[CDKN2A, PSMB8, PSMB9, PSMC1, PSMC5, PSMD2, PSMD6, RPS27A, SMURF2]
R-HSA:8878166	Transcriptional regulation by RUNX2	REACTOME_Pathways_20.11.2017	1.56423e-05	0.00120446	3.29247e-06	1.31699e-05	[-1]	Group6	8.97436	7	[PSMB8, PSMB9, PSMC1, PSMC5, PSMD2, PSMD6, RPS27A]
R-HSA:8939236	RUNX1 regulates transcription of genes involved in differentiation of HSCs	REACTOME_Pathways_20.11.2017	0.000169684	0.00814482	3.29247e-06	1.31699e-05	[-1]	Group6	6.19469	7	[PSMB8, PSMB9, PSMC1, PSMC5, PSMD2, PSMD6, RPS27A]
R-HSA:8939902	Regulation of RUNX2 expression and activity	REACTOME_Pathways_20.11.2017	2.37579e-06	0.000268464	3.29247e-06	1.31699e-05	[-1]	Group6	11.8644	7	[PSMB8, PSMB9, PSMC1, PSMC5, PSMD2, PSMD6, RPS27A]
R-HSA:8941858	Regulation of RUNX3 expression and activity	REACTOME_Pathways_20.11.2017	4.37754e-09	6.87274e-07	3.29247e-06	1.31699e-05	[-1]	Group6	16.3636	9	[CDKN2A, PSMB8, PSMB9, PSMC1, PSMC5, PSMD2, PSMD6, RPS27A, SMURF2]
R-HSA:8948751	Regulation of PTEN stability and activity	REACTOME_Pathways_20.11.2017	2.55622e-07	3.47646e-05	3.29247e-06	1.31699e-05	[-1]	Group6	12.6984	8	[PSMB8, PSMB9, PSMC1, PSMC5, PSMD2, PSMD6, RPS27A, XIAP]
R-HSA:8953897	Cellular responses to external stimuli	REACTOME_Pathways_20.11.2017	2.9812e-08	4.4718e-06	3.29247e-06	1.31699e-05	[-1]	Group6	4.46429	20	[CAPZA1, CDKN2A, CYCS, HSP90AB1, HSPA1B, HSPA1L, HSPA5, HSPA9, MTMR3, PRKAB1, PSMB8, PSMB9, PSMC1, PSMC5, PSMD2, PSMD6, RPS27A, STIP1, TERF2IP, TUBA3C]
R-HSA:983169	Class I MHC mediated antigen processing & presentation	REACTOME_Pathways_20.11.2017	1.90138e-05	0.00140702	3.29247e-06	1.31699e-05	[-1]	Group6	4.19355	13	[CALR, HLA-B, HSPA5, PSMB8, PSMB9, PSMC1, PSMC5, PSMD2, PSMD6, RPS27A, SMURF2, TAP2, UBE3C]
R-HSA:983170	Antigen Presentation: Folding, assembly and peptide loading of class I MHC	REACTOME_Pathways_20.11.2017	0.000100171	0.00540922	3.29247e-06	1.31699e-05	[-1]	Group6	16.6667	4	[CALR, HLA-B, HSPA5, TAP2]
R-HSA:983705	Signaling by the B Cell Receptor (BCR)	REACTOME_Pathways_20.11.2017	1.34255e-06	0.000162448	3.29247e-06	1.31699e-05	[-1]	Group6	8.57143	9	[BCL10, PSMB8, PSMB9, PSMC1, PSMC5, PSMD2, PSMD6, REL, RPS27A]
GO:0051437	positive regulation of ubiquitin-protein ligase activity involved in regulation of mitotic cell cycle transition	GO_BiologicalProcess-EBI-QuickGO-GOA_20.11.2017_00h00	1.00678e-05	0.00088597	3.29247e-06	1.31699e-05	[6, 7, 8, 9, 10, 11, 12, 13, 14]	Group6	9.58904	7	[PSMB8, PSMB9, PSMC1, PSMC5, PSMD2, PSMD6, RPS27A]
GO:1904667	negative regulation of ubiquitin protein ligase activity	GO_BiologicalProcess-EBI-QuickGO-GOA_20.11.2017_00h00	1.23108e-06	0.000152655	3.29247e-06	1.31699e-05	[7, 9, 10, 11, 12, 13]	Group6	10.3896	8	[CDKN2A, PSMB8, PSMB9, PSMC1, PSMC5, PSMD2, PSMD6, RPS27A]
GO:0002478	antigen processing and presentation of exogenous peptide antigen	GO_BiologicalProcess-EBI-QuickGO-GOA_20.11.2017_00h00	1.28935e-06	0.000157301	3.29247e-06	1.31699e-05	[4]	Group6	6.54762	11	[CALR, CAPZA1, HLA-B, KIF11, PSMB8, PSMB9, PSMC1, PSMC5, PSMD2, PSMD6, TAP2]
GO:0010565	regulation of cellular ketone metabolic process	GO_BiologicalProcess-EBI-QuickGO-GOA_20.11.2017_00h00	0.000461076	0.0161377	3.29247e-06	1.31699e-05	[4, 5]	Group6	5.26316	7	[LDHD, PSMB8, PSMB9, PSMC1, PSMC5, PSMD2, PSMD6]
GO:0031349	positive regulation of defense response	GO_BiologicalProcess-EBI-QuickGO-GOA_20.11.2017_00h00	1.0788e-08	1.66135e-06	3.29247e-06	1.31699e-05	[3, 4, 5, 6]	Group6	5.32544	18	[BCL10, CARD9, HSPA1B, IKBKE, IRAK3, KARS, PSMB8, PSMB9, PSMC1, PSMC5, PSMD2, PSMD6, RELB, RPS27A, TANK, TNFAIP3, TRAF6, XIAP]
GO:0032663	regulation of interleukin-2 production	GO_BiologicalProcess-EBI-QuickGO-GOA_20.11.2017_00h00	0.000452004	0.0162721	3.29247e-06	1.31699e-05	[4, 5]	Group6	11.4286	4	[TANK, TNFAIP3, TRAF2, TRAF6]
GO:0002757	immune response-activating signal transduction	GO_BiologicalProcess-EBI-QuickGO-GOA_20.11.2017_00h00	6.98061e-09	1.08199e-06	3.29247e-06	1.31699e-05	[3, 4, 5, 6, 7]	Group6	4.86618	20	[ACTG1, BCL10, CARD9, HSP90AB1, HSPA1B, IKBKE, IRAK3, MYO1G, PSMB8, PSMB9, PSMC1, PSMC5, PSMD2, PSMD6, RELB, RPS27A, TANK, TNFAIP3, TRAF6, XIAP]
GO:0007249	I-kappaB kinase/NF-kappaB signaling	GO_BiologicalProcess-EBI-QuickGO-GOA_20.11.2017_00h00	4.14219e-06	0.00043493	3.29247e-06	1.31699e-05	[4, 5, 6]	Group6	5.26316	12	[BCL10, CARD9, IKBKE, NEK6, REL, RELB, RPS27A, TANK, TERF2IP, TNFAIP3, TRAF2, TRAF6]
GO:0019221	cytokine-mediated signaling pathway	GO_BiologicalProcess-EBI-QuickGO-GOA_20.11.2017_00h00	4.37426e-08	6.4739e-06	3.29247e-06	1.31699e-05	[4, 5, 6]	Group6	4.15842	21	[AGPAT1, CAPZA1, HLA-B, HSP90AB1, HSPA1B, HSPA9, IRAK3, KARS, LTA, PSMB8, PSMB9, PSMC1, PSMC5, PSMD2, PSMD6, RPS27A, TANK, TNFAIP3, TNFRSF1B, TRAF2, XAF1]
GO:0038061	NIK/NF-kappaB signaling	GO_BiologicalProcess-EBI-QuickGO-GOA_20.11.2017_00h00	4.54608e-11	7.4101e-09	3.29247e-06	1.31699e-05	[4, 5, 6]	Group6	12.5	13	[PSMB8, PSMB9, PSMC1, PSMC5, PSMD2, PSMD6, REL, RELB, RPS27A, TANK, TERF2IP, TRAF2, TRAF6]
GO:0042176	regulation of protein catabolic process	GO_BiologicalProcess-EBI-QuickGO-GOA_20.11.2017_00h00	4.07661e-06	0.00043212	3.29247e-06	1.31699e-05	[4, 5, 6]	Group6	4.48718	14	[CDKN2A, HSP90AB1, IRAK3, PSMB8, PSMB9, PSMC1, PSMC5, PSMD2, PSMD6, RPS27A, SIRT2, TNFAIP3, TNFRSF1B, UBQLN1]
GO:0045088	regulation of innate immune response	GO_BiologicalProcess-EBI-QuickGO-GOA_20.11.2017_00h00	1.98936e-09	3.16308e-07	3.29247e-06	1.31699e-05	[4, 5, 6]	Group6	5.55556	19	[BCL10, CARD9, HLA-B, HSP90AB1, HSPA1B, IKBKE, IRAK3, PSMB8, PSMB9, PSMC1, PSMC5, PSMD2, PSMD6, RELB, RPS27A, TANK, TNFAIP3, TRAF6, XIAP]
GO:0071456	cellular response to hypoxia	GO_BiologicalProcess-EBI-QuickGO-GOA_20.11.2017_00h00	1.36456e-05	0.001078	3.29247e-06	1.31699e-05	[4, 6]	Group6	6.47482	9	[PSMB8, PSMB9, PSMC1, PSMC5, PSMD2, PSMD6, RPS27A, SIRT2, UBQLN1]
GO:0045732	positive regulation of protein catabolic process	GO_BiologicalProcess-EBI-QuickGO-GOA_20.11.2017_00h00	1.45549e-05	0.00113528	3.29247e-06	1.31699e-05	[4, 5, 6, 7]	Group6	5.09259	11	[PSMB8, PSMB9, PSMC1, PSMC5, PSMD2, PSMD6, RPS27A, SIRT2, TNFAIP3, TNFRSF1B, UBQLN1]
GO:0002244	hematopoietic progenitor cell differentiation	GO_BiologicalProcess-EBI-QuickGO-GOA_20.11.2017_00h00	9.61741e-06	0.00085595	3.29247e-06	1.31699e-05	[4, 5, 6, 7, 8]	Group6	7.92079	8	[ARMC6, PSMB8, PSMB9, PSMC1, PSMC5, PSMD2, PSMD6, RPS27A]
GO:0002429	immune response-activating cell surface receptor signaling pathway	GO_BiologicalProcess-EBI-QuickGO-GOA_20.11.2017_00h00	2.68297e-06	0.000295127	3.29247e-06	1.31699e-05	[4, 5, 6, 7, 8]	Group6	4.65116	14	[ACTG1, BCL10, CARD9, HSP90AB1, MYO1G, PSMB8, PSMB9, PSMC1, PSMC5, PSMD2, PSMD6, RELB, RPS27A, TRAF6]
GO:0002479	antigen processing and presentation of exogenous peptide antigen via MHC class I, TAP-dependent	GO_BiologicalProcess-EBI-QuickGO-GOA_20.11.2017_00h00	5.72e-08	8.3512e-06	3.29247e-06	1.31699e-05	[6]	Group6	12.3288	9	[CALR, HLA-B, PSMB8, PSMB9, PSMC1, PSMC5, PSMD2, PSMD6, TAP2]
GO:0033209	tumor necrosis factor-mediated signaling pathway	GO_BiologicalProcess-EBI-QuickGO-GOA_20.11.2017_00h00	3.49284e-10	5.62347e-08	3.29247e-06	1.31699e-05	[5, 6, 7]	Group6	9.45946	14	[HSPA1B, KARS, LTA, PSMB8, PSMB9, PSMC1, PSMC5, PSMD2, PSMD6, RPS27A, TANK, TNFAIP3, TNFRSF1B, TRAF2]
GO:0038093	Fc receptor signaling pathway	GO_BiologicalProcess-EBI-QuickGO-GOA_20.11.2017_00h00	1.1677e-06	0.000145962	3.29247e-06	1.31699e-05	[5, 6, 7]	Group6	5.94059	12	[ACTG1, BCL10, HSP90AB1, MYO1G, PSMB8, PSMB9, PSMC1, PSMC5, PSMD2, PSMD6, RPS27A, TRAF6]
GO:0002758	innate immune response-activating signal transduction	GO_BiologicalProcess-EBI-QuickGO-GOA_20.11.2017_00h00	1.72103e-10	2.78807e-08	3.29247e-06	1.31699e-05	[4, 5, 6, 7, 8, 9]	Group6	7.45614	17	[BCL10, CARD9, HSPA1B, IKBKE, IRAK3, PSMB8, PSMB9, PSMC1, PSMC5, PSMD2, PSMD6, RELB, RPS27A, TANK, TNFAIP3, TRAF6, XIAP]
GO:0010803	regulation of tumor necrosis factor-mediated signaling pathway	GO_BiologicalProcess-EBI-QuickGO-GOA_20.11.2017_00h00	0.000234015	0.0102967	3.29247e-06	1.31699e-05	[5, 6, 7, 8]	Group6	9.25926	5	[HSPA1B, RPS27A, TANK, TNFAIP3, TRAF2]
GO:0045862	positive regulation of proteolysis	GO_BiologicalProcess-EBI-QuickGO-GOA_20.11.2017_00h00	6.67039e-07	8.6048e-05	3.29247e-06	1.31699e-05	[5, 6, 7, 8]	Group6	4.85437	15	[CDKN2A, CYCS, KARS, PSMB8, PSMB9, PSMC1, PSMC5, PSMD2, PSMD6, RPS27A, SIRT2, TANK, TNFRSF1B, TRAF2, UBQLN1]
GO:1901224	positive regulation of NIK/NF-kappaB signaling	GO_BiologicalProcess-EBI-QuickGO-GOA_20.11.2017_00h00	0.000403558	0.0149317	3.29247e-06	1.31699e-05	[5, 6, 7, 8]	Group6	11.7647	4	[TANK, TERF2IP, TRAF2, TRAF6]
GO:1901991	negative regulation of mitotic cell cycle phase transition	GO_BiologicalProcess-EBI-QuickGO-GOA_20.11.2017_00h00	0.000675473	0.0209397	3.29247e-06	1.31699e-05	[5, 6, 7, 8]	Group6	4.32432	8	[PSMB8, PSMB9, PSMC1, PSMC5, PSMD2, PSMD6, RPS27A, TRIP13]
GO:0010389	regulation of G2/M transition of mitotic cell cycle	GO_BiologicalProcess-EBI-QuickGO-GOA_20.11.2017_00h00	4.18335e-05	0.00271918	3.29247e-06	1.31699e-05	[6, 7, 8]	Group6	5.625	9	[CDKN2A, PSMB8, PSMB9, PSMC1, PSMC5, PSMD2, PSMD6, RPS27A, TUBB]
GO:0038095	Fc-epsilon receptor signaling pathway	GO_BiologicalProcess-EBI-QuickGO-GOA_20.11.2017_00h00	1.81315e-05	0.00135986	3.29247e-06	1.31699e-05	[6, 7, 8]	Group6	6.25	9	[BCL10, PSMB8, PSMB9, PSMC1, PSMC5, PSMD2, PSMD6, RPS27A, TRAF6]
GO:0060828	regulation of canonical Wnt signaling pathway	GO_BiologicalProcess-EBI-QuickGO-GOA_20.11.2017_00h00	2.50201e-05	0.00170136	3.29247e-06	1.31699e-05	[5, 6, 7, 8, 9]	Group6	5.31915	10	[MCC, PSMB8, PSMB9, PSMC1, PSMC5, PSMD2, PSMD6, RPS27A, SMURF2, XIAP]
GO:1903050	regulation of proteolysis involved in cellular protein catabolic process	GO_BiologicalProcess-EBI-QuickGO-GOA_20.11.2017_00h00	7.72112e-06	0.000725785	3.29247e-06	1.31699e-05	[6, 7, 8]	Group6	5.44554	11	[CDKN2A, HSP90AB1, PSMB8, PSMB9, PSMC1, PSMC5, PSMD2, PSMD6, RPS27A, SIRT2, UBQLN1]
GO:1903320	regulation of protein modification by small protein conjugation or removal	GO_BiologicalProcess-EBI-QuickGO-GOA_20.11.2017_00h00	1.51383e-09	2.42214e-07	3.29247e-06	1.31699e-05	[6, 7, 8]	Group6	7.01754	16	[BCL10, CDKN2A, HSP90AB1, HSPA1B, PSMB8, PSMB9, PSMC1, PSMC5, PSMD2, PSMD6, RPS27A, TANK, TNFAIP3, TRAF6, UBQLN1, XIAP]
GO:0043488	regulation of mRNA stability	GO_BiologicalProcess-EBI-QuickGO-GOA_20.11.2017_00h00	0.00050445	0.0171513	3.29247e-06	1.31699e-05	[4, 6, 7, 8, 9, 10]	Group6	5.18518	7	[PSMB8, PSMB9, PSMC1, PSMC5, PSMD2, PSMD6, RPS27A]
GO:0002221	pattern recognition receptor signaling pathway	GO_BiologicalProcess-EBI-QuickGO-GOA_20.11.2017_00h00	1.07744e-05	0.000926601	3.29247e-06	1.31699e-05	[5, 6, 7, 8, 9, 10]	Group6	6.66667	9	[BCL10, HSPA1B, IKBKE, IRAK3, RPS27A, TANK, TNFAIP3, TRAF6, XIAP]
GO:0016579	protein deubiquitination	GO_BiologicalProcess-EBI-QuickGO-GOA_20.11.2017_00h00	8.64959e-06	0.000787113	3.29247e-06	1.31699e-05	[6, 7, 8, 9]	Group6	4.89796	12	[PSMB8, PSMB9, PSMC1, PSMC5, PSMD2, PSMD6, RPS27A, SMURF2, TANK, TNFAIP3, TRAF2, TRAF6]
GO:0060071	Wnt signaling pathway, planar cell polarity pathway	GO_BiologicalProcess-EBI-QuickGO-GOA_20.11.2017_00h00	5.19177e-06	0.000519177	3.29247e-06	1.31699e-05	[6, 7, 8, 9]	Group6	8.60215	8	[PSMB8, PSMB9, PSMC1, PSMC5, PSMD2, PSMD6, RPS27A, SMURF2]
GO:0090090	negative regulation of canonical Wnt signaling pathway	GO_BiologicalProcess-EBI-QuickGO-GOA_20.11.2017_00h00	0.000106818	0.00555451	3.29247e-06	1.31699e-05	[5, 6, 7, 8, 9, 10]	Group6	5.67376	8	[MCC, PSMB8, PSMB9, PSMC1, PSMC5, PSMD2, PSMD6, RPS27A]
GO:1902036	regulation of hematopoietic stem cell differentiation	GO_BiologicalProcess-EBI-QuickGO-GOA_20.11.2017_00h00	1.10252e-05	0.00093714	3.29247e-06	1.31699e-05	[5, 6, 7, 8, 9, 10]	Group6	9.45946	7	[PSMB8, PSMB9, PSMC1, PSMC5, PSMD2, PSMD6, RPS27A]
GO:1903052	positive regulation of proteolysis involved in cellular protein catabolic process	GO_BiologicalProcess-EBI-QuickGO-GOA_20.11.2017_00h00	2.13835e-05	0.00151823	3.29247e-06	1.31699e-05	[6, 7, 8, 9]	Group6	6.12245	9	[PSMB8, PSMB9, PSMC1, PSMC5, PSMD2, PSMD6, RPS27A, SIRT2, UBQLN1]
GO:1903322	positive regulation of protein modification by small protein conjugation or removal	GO_BiologicalProcess-EBI-QuickGO-GOA_20.11.2017_00h00	1.16809e-08	1.78717e-06	3.29247e-06	1.31699e-05	[6, 7, 8, 9]	Group6	8.02469	13	[BCL10, CDKN2A, PSMB8, PSMB9, PSMC1, PSMC5, PSMD2, PSMD6, RPS27A, TANK, TRAF6, UBQLN1, XIAP]
GO:0050852	T cell receptor signaling pathway	GO_BiologicalProcess-EBI-QuickGO-GOA_20.11.2017_00h00	2.13835e-05	0.00151823	3.29247e-06	1.31699e-05	[6, 7, 8, 9, 10]	Group6	6.12245	9	[BCL10, PSMB8, PSMB9, PSMC1, PSMC5, PSMD2, PSMD6, RPS27A, TRAF6]
GO:0002223	stimulatory C-type lectin receptor signaling pathway	GO_BiologicalProcess-EBI-QuickGO-GOA_20.11.2017_00h00	1.85353e-08	2.79883e-06	3.29247e-06	1.31699e-05	[6, 7, 8, 9, 10, 11]	Group6	9.90991	11	[BCL10, CARD9, PSMB8, PSMB9, PSMC1, PSMC5, PSMD2, PSMD6, RELB, RPS27A, TRAF6]
GO:0002224	toll-like receptor signaling pathway	GO_BiologicalProcess-EBI-QuickGO-GOA_20.11.2017_00h00	0.000120573	0.00590807	3.29247e-06	1.31699e-05	[6, 7, 8, 9, 10, 11]	Group6	6.54206	7	[BCL10, IKBKE, IRAK3, RPS27A, TANK, TNFAIP3, TRAF6]
GO:0070423	nucleotide-binding oligomerization domain containing signaling pathway	GO_BiologicalProcess-EBI-QuickGO-GOA_20.11.2017_00h00	2.08901e-05	0.00150409	3.29247e-06	1.31699e-05	[5, 6, 7, 8, 9, 10, 11, 12]	Group6	15.1515	5	[HSPA1B, RPS27A, TNFAIP3, TRAF6, XIAP]
GO:0043618	regulation of transcription from RNA polymerase II promoter in response to stress	GO_BiologicalProcess-EBI-QuickGO-GOA_20.11.2017_00h00	2.31063e-06	0.000263412	3.29247e-06	1.31699e-05	[5, 7, 8, 9, 10, 11, 12]	Group6	8.03571	9	[HSPA5, PSMB8, PSMB9, PSMC1, PSMC5, PSMD2, PSMD6, RPS27A, SIRT2]
GO:0031397	negative regulation of protein ubiquitination	GO_BiologicalProcess-EBI-QuickGO-GOA_20.11.2017_00h00	5.12679e-07	6.71609e-05	3.29247e-06	1.31699e-05	[7, 8, 9, 10, 11]	Group6	8.19672	10	[CDKN2A, HSPA1B, PSMB8, PSMB9, PSMC1, PSMC5, PSMD2, PSMD6, RPS27A, TNFAIP3]
GO:0031398	positive regulation of protein ubiquitination	GO_BiologicalProcess-EBI-QuickGO-GOA_20.11.2017_00h00	3.39045e-07	4.5432e-05	3.29247e-06	1.31699e-05	[7, 8, 9, 10, 11]	Group6	7.48299	11	[BCL10, PSMB8, PSMB9, PSMC1, PSMC5, PSMD2, PSMD6, RPS27A, TRAF6, UBQLN1, XIAP]
GO:0042787	protein ubiquitination involved in ubiquitin-dependent protein catabolic process	GO_BiologicalProcess-EBI-QuickGO-GOA_20.11.2017_00h00	7.68644e-05	0.00438127	3.29247e-06	1.31699e-05	[8, 9, 10]	Group6	5.20231	9	[CDKN2A, PSMB8, PSMB9, PSMC1, PSMC5, PSMD2, PSMD6, RPS27A, SMURF2]
GO:0007088	regulation of mitotic nuclear division	GO_BiologicalProcess-EBI-QuickGO-GOA_20.11.2017_00h00	0.00214301	0.0450033	0.00214301	0.00642904	[4, 5, 6, 7]	Group0	4.6875	6	[HSPA1B, KIF11, NEK6, PHB2, SIRT2, TRIP13]
R-HSA:72689	Formation of a pool of free 40S subunits	REACTOME_Pathways_20.11.2017	0.0176935	0.0176935	0.00451442	0.00902885	[-1]	Group2	4.16667	4	[RPL6, RPL7A, RPS27A, RPS3A]
R-HSA:975956	Nonsense Mediated Decay (NMD) independent of the Exon Junction Complex (EJC)	REACTOME_Pathways_20.11.2017	0.00241915	0.048383	0.00451442	0.00902885	[-1]	Group2	5.55556	5	[GSPT1, RPL6, RPL7A, RPS27A, RPS3A]
R-HSA:9007101	Rab regulation of trafficking	REACTOME_Pathways_20.11.2017	0.0176935	0.0176935	0.0176935	0.0176935	[-1]	Group1	4.16667	4	[ANKRD27, RAB21, TBC1D15, TBC1D25]
COMMUNITY 3
GOID	GOTerm	Ontology Source	Term PValue	Term PVal Corrected with Bonferroni	Group Pval	Group PVal Corrected with Bonferroni	GOLevels	GOGroups	% Associated Genes	Nr. Genes	Associated Genes Found
R-HSA:162658	Golgi Cisternae Pericentriolar Stack Reorganization	REACTOME_Pathways_20.11.2017	5.47221e-06	2.18889e-05	5.47221e-06	1.64166e-05	[-1]	Group0	33.3333	3	[GORASP1, GORASP2, RAB1A]
R-HSA:3238698	WNT ligand biogenesis and trafficking	REACTOME_Pathways_20.11.2017	0.000126245	0.000252491	0.000126245	0.000252491	[-1]	Group1	12.5	3	[WNT2B, WNT3A, WNT4]
R-HSA:204005	COPII (Coat Protein 2) Mediated Vesicle Transport	REACTOME_Pathways_20.11.2017	0.000105494	0.000316481	0.000303434	0.000303434	[-1]	Group2	6.66667	4	[GORASP1, RAB1A, TRAPPC1, USO1]
R-HSA:6807878	COPI-mediated anterograde transport	REACTOME_Pathways_20.11.2017	0.000595524	0.000595524	0.000303434	0.000303434	[-1]	Group2	4.25532	4	[GORASP1, RAB1A, TMED3, USO1]
GO:0048208	COPII vesicle coating	GO_BiologicalProcess-EBI-QuickGO-GOA_20.11.2017_00h00	0.000105494	0.000316481	0.000303434	0.000303434	[5, 6, 7, 8, 9]	Group2	6.66667	4	[GORASP1, RAB1A, TRAPPC1, USO1]
COMMUNITY 4
GOID	GOTerm	Ontology Source	Term PValue	Term PVal Corrected with Bonferroni	Group Pval	Group PVal Corrected with Bonferroni	GOLevels	GOGroups	% Associated Genes	Nr. Genes	Associated Genes Found
GO:0042267	natural killer cell mediated cytotoxicity	GO_BiologicalProcess-EBI-QuickGO-GOA_20.11.2017_00h00	0.00103895	0.00311686	0.00103895	0.00207791	[3, 5, 6]	Group0	7.14286	3	[ARRB2, CEBPG, RASGRP1]
R-HSA:166658	Complement cascade	REACTOME_Pathways_20.11.2017	0.000106357	0.000744496	0.00102031	0.00306093	[-1]	Group1	7.69231	4	[C2, C3, C4A, CFB]
R-HSA:166663	Initial triggering of complement	REACTOME_Pathways_20.11.2017	1.35553e-06	1.35553e-05	0.00102031	0.00306093	[-1]	Group1	22.2222	4	[C2, C3, C4A, CFB]
R-HSA:174577	Activation of C3 and C5	REACTOME_Pathways_20.11.2017	6.93295e-09	7.62624e-08	0.00102031	0.00306093	[-1]	Group1	66.6667	4	[C2, C3, C4A, CFB]
R-HSA:977606	Regulation of Complement cascade	REACTOME_Pathways_20.11.2017	5.48578e-05	0.000438862	0.00102031	0.00306093	[-1]	Group1	9.09091	4	[C2, C3, C4A, CFB]
GO:0045807	positive regulation of endocytosis	GO_BiologicalProcess-EBI-QuickGO-GOA_20.11.2017_00h00	0.000773039	0.00309215	0.00102031	0.00306093	[3, 4, 5, 6, 7]	Group1	4.5977	4	[ARRB2, C2, C3, C4A]
GO:0030449	regulation of complement activation	GO_BiologicalProcess-EBI-QuickGO-GOA_20.11.2017_00h00	0.00035699	0.00178495	0.00102031	0.00306093	[4, 5, 6, 7, 8]	Group1	5.6338	4	[C2, C3, C4A, CFB]
GO:2000427	positive regulation of apoptotic cell clearance	GO_BiologicalProcess-EBI-QuickGO-GOA_20.11.2017_00h00	2.04396e-06	1.83956e-05	0.00102031	0.00306093	[5, 6, 7, 8, 9]	Group1	50	3	[C2, C3, C4A]
R-HSA:199992	trans-Golgi Network Vesicle Budding	REACTOME_Pathways_20.11.2017	0.00450935	0.00450935	0.00450935	0.00450935	[-1]	Group2	4.28571	3	[AP1M1, AP3B1, GAK]
R-HSA:421837	Clathrin derived vesicle budding	REACTOME_Pathways_20.11.2017	0.00450935	0.00450935	0.00450935	0.00450935	[-1]	Group2	4.28571	3	[AP1M1, AP3B1, GAK]
R-HSA:432722	Golgi Associated Vesicle Biogenesis	REACTOME_Pathways_20.11.2017	0.00227273	0.00454546	0.00450935	0.00450935	[-1]	Group2	5.45455	3	[AP1M1, AP3B1, GAK]
COMMUNITY 5
GOID	GOTerm	Ontology Source	Term PValue	Term PVal Corrected with Bonferroni	Group Pval	Group PVal Corrected with Bonferroni	GOLevels	GOGroups	% Associated Genes	Nr. Genes	Associated Genes Found
GO:0010628	positive regulation of gene expression	GO_BiologicalProcess-EBI-QuickGO-GOA_20.11.2017_00h00	2.82347e-21	5.16696e-19	2.46374e-22	3.44923e-21	[4, 5, 6]	Group09	4.46761	60	[AHR, AR, BRCA1, BTRC, CAMTA2, CCNT2, CDK12, CDK7, CDKN2B, CREBBP, EP300, ERCC2, FBXW7, FHL2, FOS, FOXM1, GLIS3, GSK3B, HCFC1, HNF1A, HNF1B, HNF4A, HOXB7, INPP5K, IRF2, KAT2B, KMT2A, LEF1, LEO1, MED21, MYC, MYOD1, NCOA7, NCOR2, NKX2-5, NOTCH1, PHOX2A, POLR2A, POLR2E, POLR2F, POLR2G, POLR2H, POLR2K, POLR2L, PPARG, PROX1, RELA, RIOK1, RNF4, SIN3A, SMAD1, SMAD4, SMO, SRF, TCF7L2, THRAP3, UPF3B, XBP1…
GO:0051253	negative regulation of RNA metabolic process	GO_BiologicalProcess-EBI-QuickGO-GOA_20.11.2017_00h00	2.3431e-11	3.74896e-09	2.46374e-22	3.44923e-21	[4, 5, 6, 7, 8]	Group09	4.16667	36	[AHR, AR, BRCA1, BTRC, CREBBP, CTBP1, EP300, FHL2, FOXM1, GFI1B, GLIS3, HCFC1, INPP5K, IRF2, JAZF1, LEF1, MAX, MORF4L1, MXD4, MYC, NCOR2, NKX2-5, NOTCH1, PDE2A, PPARG, PROX1, RELA, RNPS1, SIN3A, SMAD4, SRF, SUFU, TCF7L2, THRAP3, XBP1, XRCC6]
GO:0051254	positive regulation of RNA metabolic process	GO_BiologicalProcess-EBI-QuickGO-GOA_20.11.2017_00h00	1.23608e-16	2.1755e-14	2.46374e-22	3.44923e-21	[4, 5, 6, 7, 8]	Group09	4.40252	49	[AHR, AR, BRCA1, BTRC, CAMTA2, CCNT2, CDK12, CDK7, CDKN2B, CREBBP, EP300, ERCC2, FBXW7, FHL2, FOS, FOXM1, GLIS3, HNF1A, HNF1B, HNF4A, HOXB7, INPP5K, IRF2, KAT2B, KMT2A, LEF1, LEO1, MED21, MYC, MYOD1, NCOA7, NKX2-5, NOTCH1, PHOX2A, POLR2A, POLR2G, PPARG, PROX1, RELA, RIOK1, RNF4, SIN3A, SMAD1, SMAD4, SRF, TCF7L2, THRAP3, XBP1, XRCC6]
GO:0006366	transcription from RNA polymerase II promoter	GO_BiologicalProcess-EBI-QuickGO-GOA_20.11.2017_00h00	8.70159e-26	1.60979e-23	2.46374e-22	3.44923e-21	[6, 7, 8, 9, 10]	Group09	4.4843	70	[AHR, AR, BRCA1, BRD3, CAMTA2, CCNT2, CDK12, CDK4, CDK7, CDKN2B, CREBBP, CTBP1, EP300, ERCC2, FBXW7, FHL2, FOS, FOXM1, GFI1B, GLIS3, GTF2F1, HCFC1, HNF1A, HNF1B, HNF4A, HOXB7, IRF2, JAZF1, KAT2B, KLF9, KMT2A, LEF1, LEO1, MAX, MED21, MXD4, MYC, MYOD1, NCOA7, NCOR2, NKX2-5, NOTCH1, NOTCH2, PABPN1, PDE2A, PHOX2A, POLR2A, POLR2E, POLR2F, POLR2G, POLR2H, POLR2K, POLR2L, PPARG, PROX1, RELA, RNF4, RNPS1…
GO:0045892	negative regulation of transcription, DNA-templated	GO_BiologicalProcess-EBI-QuickGO-GOA_20.11.2017_00h00	4.0732e-11	6.39492e-09	2.46374e-22	3.44923e-21	[5, 6, 7, 8, 9, 10, 11]	Group09	4.3038	34	[AHR, AR, BRCA1, BTRC, CREBBP, CTBP1, EP300, FHL2, FOXM1, GFI1B, GLIS3, HCFC1, INPP5K, IRF2, JAZF1, LEF1, MAX, MORF4L1, MXD4, MYC, NCOR2, NKX2-5, NOTCH1, PDE2A, PPARG, PROX1, RELA, SIN3A, SMAD4, SRF, SUFU, TCF7L2, XBP1, XRCC6]
GO:0045893	positive regulation of transcription, DNA-templated	GO_BiologicalProcess-EBI-QuickGO-GOA_20.11.2017_00h00	3.35637e-15	5.84009e-13	2.46374e-22	3.44923e-21	[5, 6, 7, 8, 9, 10, 11]	Group09	4.3152	46	[AHR, AR, BRCA1, BTRC, CAMTA2, CCNT2, CDK12, CDK7, CDKN2B, CREBBP, EP300, ERCC2, FBXW7, FHL2, FOS, FOXM1, GLIS3, HNF1A, HNF1B, HNF4A, HOXB7, INPP5K, IRF2, KAT2B, KMT2A, LEF1, LEO1, MED21, MYC, MYOD1, NCOA7, NKX2-5, NOTCH1, PHOX2A, PPARG, PROX1, RELA, RNF4, SIN3A, SMAD1, SMAD4, SRF, TCF7L2, THRAP3, XBP1, XRCC6]
GO:0006357	regulation of transcription from RNA polymerase II promoter	GO_BiologicalProcess-EBI-QuickGO-GOA_20.11.2017_00h00	1.79074e-17	3.18751e-15	2.46374e-22	3.44923e-21	[6, 7, 8, 9, 10, 11]	Group09	4.09226	55	[AHR, AR, BRCA1, BRD3, CAMTA2, CCNT2, CDK12, CDK7, CDKN2B, CREBBP, CTBP1, EP300, ERCC2, FBXW7, FHL2, FOS, FOXM1, GFI1B, GLIS3, HCFC1, HNF1A, HNF1B, HNF4A, HOXB7, IRF2, JAZF1, KAT2B, KLF9, KMT2A, LEF1, LEO1, MAX, MED21, MXD4, MYC, MYOD1, NCOA7, NCOR2, NKX2-5, NOTCH1, PDE2A, PHOX2A, PPARG, PROX1, RELA, RNF4, SIN3A, SMAD1, SMAD4, SRF, SUFU, TCF7L2, THRAP3, XBP1, XRCC6]
GO:0000122	negative regulation of transcription from RNA polymerase II promoter	GO_BiologicalProcess-EBI-QuickGO-GOA_20.11.2017_00h00	5.8774e-11	9.0512e-09	2.46374e-22	3.44923e-21	[6, 7, 8, 9, 10, 11, 12]	Group09	5.31496	27	[AR, CREBBP, CTBP1, EP300, FHL2, FOXM1, GFI1B, GLIS3, HCFC1, IRF2, JAZF1, MAX, MXD4, MYC, NCOR2, NKX2-5, NOTCH1, PDE2A, PPARG, PROX1, RELA, SIN3A, SMAD4, SRF, SUFU, TCF7L2, XBP1]
GO:0045944	positive regulation of transcription from RNA polymerase II promoter	GO_BiologicalProcess-EBI-QuickGO-GOA_20.11.2017_00h00	4.00685e-18	7.21234e-16	2.46374e-22	3.44923e-21	[6, 7, 8, 9, 10, 11, 12]	Group09	5.54839	43	[AHR, AR, BRCA1, CAMTA2, CCNT2, CDK12, CDK7, CDKN2B, CREBBP, EP300, ERCC2, FBXW7, FOS, FOXM1, GLIS3, HNF1A, HNF1B, HNF4A, HOXB7, IRF2, KAT2B, KMT2A, LEF1, LEO1, MED21, MYC, MYOD1, NCOA7, NKX2-5, NOTCH1, PHOX2A, PPARG, PROX1, RELA, RNF4, SIN3A, SMAD1, SMAD4, SRF, TCF7L2, THRAP3, XBP1, XRCC6]
R-HSA:112382	Formation of RNA Pol II elongation complex	REACTOME_Pathways_20.11.2017	2.7521e-12	4.596e-10	3.65409e-22	4.75032e-21	[-1]	Group13	21.0526	12	[CCNT2, CDK7, ERCC2, GTF2F1, LEO1, POLR2A, POLR2E, POLR2F, POLR2G, POLR2H, POLR2K, POLR2L]
R-HSA:113418	Formation of the Early Elongation Complex	REACTOME_Pathways_20.11.2017	2.53909e-12	4.26568e-10	3.65409e-22	4.75032e-21	[-1]	Group13	31.25	10	[CDK7, ERCC2, GTF2F1, POLR2A, POLR2E, POLR2F, POLR2G, POLR2H, POLR2K, POLR2L]
R-HSA:162587	HIV Life Cycle	REACTOME_Pathways_20.11.2017	3.00255e-06	0.000300255	3.65409e-22	4.75032e-21	[-1]	Group13	9.09091	9	[GTF2F1, POLR2A, POLR2E, POLR2F, POLR2G, POLR2H, POLR2K, POLR2L, XRCC6]
R-HSA:162599	Late Phase of HIV Life Cycle	REACTOME_Pathways_20.11.2017	9.15443e-06	0.00088798	3.65409e-22	4.75032e-21	[-1]	Group13	9.30233	8	[GTF2F1, POLR2A, POLR2E, POLR2F, POLR2G, POLR2H, POLR2K, POLR2L]
R-HSA:162906	HIV Infection	REACTOME_Pathways_20.11.2017	1.15146e-05	0.00107085	3.65409e-22	4.75032e-21	[-1]	Group13	6.11111	11	[BTRC, GTF2F1, POLR2A, POLR2E, POLR2F, POLR2G, POLR2H, POLR2K, POLR2L, SKP1, XRCC6]
R-HSA:167169	HIV Transcription Elongation	REACTOME_Pathways_20.11.2017	1.60581e-10	2.3766e-08	3.65409e-22	4.75032e-21	[-1]	Group13	34.7826	8	[GTF2F1, POLR2A, POLR2E, POLR2F, POLR2G, POLR2H, POLR2K, POLR2L]
R-HSA:167172	Transcription of the HIV genome	REACTOME_Pathways_20.11.2017	1.60581e-10	2.3766e-08	3.65409e-22	4.75032e-21	[-1]	Group13	34.7826	8	[GTF2F1, POLR2A, POLR2E, POLR2F, POLR2G, POLR2H, POLR2K, POLR2L]
R-HSA:167200	Formation of HIV-1 elongation complex containing HIV-1 Tat	REACTOME_Pathways_20.11.2017	1.60581e-10	2.3766e-08	3.65409e-22	4.75032e-21	[-1]	Group13	34.7826	8	[GTF2F1, POLR2A, POLR2E, POLR2F, POLR2G, POLR2H, POLR2K, POLR2L]
R-HSA:167246	Tat-mediated elongation of the HIV-1 transcript	REACTOME_Pathways_20.11.2017	1.60581e-10	2.3766e-08	3.65409e-22	4.75032e-21	[-1]	Group13	34.7826	8	[GTF2F1, POLR2A, POLR2E, POLR2F, POLR2G, POLR2H, POLR2K, POLR2L]
R-HSA:168254	Influenza Infection	REACTOME_Pathways_20.11.2017	6.57415e-05	0.00493062	3.65409e-22	4.75032e-21	[-1]	Group13	6.2069	9	[GTF2F1, PABPN1, POLR2A, POLR2E, POLR2F, POLR2G, POLR2H, POLR2K, POLR2L]
R-HSA:168255	Influenza Life Cycle	REACTOME_Pathways_20.11.2017	0.00023255	0.0144181	3.65409e-22	4.75032e-21	[-1]	Group13	5.92593	8	[GTF2F1, POLR2A, POLR2E, POLR2F, POLR2G, POLR2H, POLR2K, POLR2L]
R-HSA:168273	Influenza Viral RNA Transcription and Replication	REACTOME_Pathways_20.11.2017	0.000152594	0.0106816	3.65409e-22	4.75032e-21	[-1]	Group13	6.29921	8	[GTF2F1, POLR2A, POLR2E, POLR2F, POLR2G, POLR2H, POLR2K, POLR2L]
R-HSA:168325	Viral Messenger RNA Synthesis	REACTOME_Pathways_20.11.2017	3.18536e-08	4.04541e-06	3.65409e-22	4.75032e-21	[-1]	Group13	19.0476	8	[GTF2F1, POLR2A, POLR2E, POLR2F, POLR2G, POLR2H, POLR2K, POLR2L]
R-HSA:1834949	Cytosolic sensors of pathogen-associated DNA	REACTOME_Pathways_20.11.2017	6.8321e-08	8.40348e-06	3.65409e-22	4.75032e-21	[-1]	Group13	14.0625	9	[CREBBP, EP300, POLR2E, POLR2F, POLR2H, POLR2K, POLR2L, RELA, XRCC6]
R-HSA:190236	Signaling by FGFR	REACTOME_Pathways_20.11.2017	4.83272e-06	0.000473606	3.65409e-22	4.75032e-21	[-1]	Group13	10.1266	8	[GTF2F1, POLR2A, POLR2E, POLR2F, POLR2G, POLR2H, POLR2K, POLR2L]
R-HSA:203927	MicroRNA (miRNA) biogenesis	REACTOME_Pathways_20.11.2017	3.34757e-09	4.48575e-07	3.65409e-22	4.75032e-21	[-1]	Group13	33.3333	7	[POLR2A, POLR2E, POLR2F, POLR2G, POLR2H, POLR2K, POLR2L]
R-HSA:211000	Gene Silencing by RNA	REACTOME_Pathways_20.11.2017	0.00019539	0.0130911	3.65409e-22	4.75032e-21	[-1]	Group13	7.07071	7	[POLR2A, POLR2E, POLR2F, POLR2G, POLR2H, POLR2K, POLR2L]
R-HSA:212165	Epigenetic regulation of gene expression	REACTOME_Pathways_20.11.2017	1.34303e-06	0.000142361	3.65409e-22	4.75032e-21	[-1]	Group13	10	9	[EP300, GSK3B, KAT2B, POLR2E, POLR2F, POLR2H, POLR2K, POLR2L, ZNRD1]
R-HSA:212436	Generic Transcription Pathway	REACTOME_Pathways_20.11.2017	9.9639e-17	1.76361e-14	3.65409e-22	4.75032e-21	[-1]	Group13	5.22388	42	[AR, BRCA1, CCNE2, CCNT2, CDK12, CDK2, CDK4, CDK7, CDKN2B, COX7A2L, CREBBP, CSNK2B, EP300, ERCC2, FOS, GTF2F1, HNF4A, KAT2B, KMT2A, LEF1, MAX, MYC, NCOR2, NKX2-5, NOTCH1, NOTCH2, POLR2A, POLR2E, POLR2F, POLR2G, POLR2H, POLR2K, POLR2L, PPARG, SIN3A, SKP1, SMAD1, SMAD4, TAF6, TCF7L2, THRB, WDR5]
R-HSA:3700989	Transcriptional Regulation by TP53	REACTOME_Pathways_20.11.2017	6.77128e-10	9.61522e-08	3.65409e-22	4.75032e-21	[-1]	Group13	6.19469	21	[BRCA1, CCNE2, CCNT2, CDK12, CDK2, CDK7, COX7A2L, CREBBP, CSNK2B, EP300, ERCC2, FOS, GTF2F1, POLR2A, POLR2E, POLR2F, POLR2G, POLR2H, POLR2K, POLR2L, TAF6]
R-HSA:452723	Transcriptional regulation of pluripotent stem cells	REACTOME_Pathways_20.11.2017	4.10668e-09	5.46188e-07	3.65409e-22	4.75032e-21	[-1]	Group13	24.2424	8	[POLR2A, POLR2E, POLR2F, POLR2G, POLR2H, POLR2K, POLR2L, SMAD4]
R-HSA:5250913	Positive epigenetic regulation of rRNA expression	REACTOME_Pathways_20.11.2017	2.47526e-07	2.84654e-05	3.65409e-22	4.75032e-21	[-1]	Group13	12.1622	9	[EP300, GSK3B, KAT2B, POLR2E, POLR2F, POLR2H, POLR2K, POLR2L, ZNRD1]
R-HSA:5250924	B-WICH complex positively regulates rRNA expression	REACTOME_Pathways_20.11.2017	2.47526e-07	2.84654e-05	3.65409e-22	4.75032e-21	[-1]	Group13	12.1622	9	[EP300, GSK3B, KAT2B, POLR2E, POLR2F, POLR2H, POLR2K, POLR2L, ZNRD1]
R-HSA:5578749	Transcriptional regulation by small RNAs	REACTOME_Pathways_20.11.2017	9.30457e-05	0.00679234	3.65409e-22	4.75032e-21	[-1]	Group13	7.95455	7	[POLR2A, POLR2E, POLR2F, POLR2G, POLR2H, POLR2K, POLR2L]
R-HSA:5654738	Signaling by FGFR2	REACTOME_Pathways_20.11.2017	1.71456e-06	0.000178314	3.65409e-22	4.75032e-21	[-1]	Group13	11.5942	8	[GTF2F1, POLR2A, POLR2E, POLR2F, POLR2G, POLR2H, POLR2K, POLR2L]
R-HSA:5696398	Nucleotide Excision Repair	REACTOME_Pathways_20.11.2017	3.87707e-08	4.84633e-06	3.65409e-22	4.75032e-21	[-1]	Group13	10.7843	11	[CDK7, EP300, ERCC2, POLR2A, POLR2E, POLR2F, POLR2G, POLR2H, POLR2K, POLR2L, PPIE]
R-HSA:674695	RNA Polymerase II Pre-transcription Events	REACTOME_Pathways_20.11.2017	9.16059e-12	1.49318e-09	3.65409e-22	4.75032e-21	[-1]	Group13	16.4557	13	[CCNT2, CDK7, ERCC2, GTF2F1, LEO1, POLR2A, POLR2E, POLR2F, POLR2G, POLR2H, POLR2K, POLR2L, TAF6]
R-HSA:6781823	Formation of TC-NER Pre-Incision Complex	REACTOME_Pathways_20.11.2017	6.6686e-12	1.09365e-09	3.65409e-22	4.75032e-21	[-1]	Group13	23.4043	11	[CDK7, EP300, ERCC2, POLR2A, POLR2E, POLR2F, POLR2G, POLR2H, POLR2K, POLR2L, PPIE]
R-HSA:6781827	Transcription-Coupled Nucleotide Excision Repair (TC-NER)	REACTOME_Pathways_20.11.2017	8.95119e-10	1.24422e-07	3.65409e-22	4.75032e-21	[-1]	Group13	15.2778	11	[CDK7, EP300, ERCC2, POLR2A, POLR2E, POLR2F, POLR2G, POLR2H, POLR2K, POLR2L, PPIE]
R-HSA:6782135	Dual incision in TC-NER	REACTOME_Pathways_20.11.2017	9.47313e-11	1.43992e-08	3.65409e-22	4.75032e-21	[-1]	Group13	18.6441	11	[CDK7, EP300, ERCC2, POLR2A, POLR2E, POLR2F, POLR2G, POLR2H, POLR2K, POLR2L, PPIE]
R-HSA:6782210	Gap-filling DNA repair synthesis and ligation in TC-NER	REACTOME_Pathways_20.11.2017	7.78652e-11	1.19134e-08	3.65409e-22	4.75032e-21	[-1]	Group13	18.9655	11	[CDK7, EP300, ERCC2, POLR2A, POLR2E, POLR2F, POLR2G, POLR2H, POLR2K, POLR2L, PPIE]
R-HSA:6796648	TP53 Regulates Transcription of DNA Repair Genes	REACTOME_Pathways_20.11.2017	1.04198e-14	1.80263e-12	3.65409e-22	4.75032e-21	[-1]	Group13	22.9508	14	[BRCA1, CCNT2, CDK12, CDK7, ERCC2, FOS, GTF2F1, POLR2A, POLR2E, POLR2F, POLR2G, POLR2H, POLR2K, POLR2L]
R-HSA:6803529	FGFR2 alternative splicing	REACTOME_Pathways_20.11.2017	3.47077e-10	4.9979e-08	3.65409e-22	4.75032e-21	[-1]	Group13	32	8	[GTF2F1, POLR2A, POLR2E, POLR2F, POLR2G, POLR2H, POLR2K, POLR2L]
R-HSA:6807505	RNA polymerase II transcribes snRNA genes	REACTOME_Pathways_20.11.2017	2.39094e-10	3.49077e-08	3.65409e-22	4.75032e-21	[-1]	Group13	17.1875	11	[CCNT2, CDK7, GTF2F1, POLR2A, POLR2E, POLR2F, POLR2G, POLR2H, POLR2K, POLR2L, TAF6]
R-HSA:72086	mRNA Capping	REACTOME_Pathways_20.11.2017	5.38149e-13	9.20236e-11	3.65409e-22	4.75032e-21	[-1]	Group13	35.7143	10	[CDK7, ERCC2, GTF2F1, POLR2A, POLR2E, POLR2F, POLR2G, POLR2H, POLR2K, POLR2L]
R-HSA:72163	mRNA Splicing - Major Pathway	REACTOME_Pathways_20.11.2017	2.51685e-12	4.25347e-10	3.65409e-22	4.75032e-21	[-1]	Group13	10.4046	18	[GTF2F1, LSM2, PABPN1, POLR2A, POLR2E, POLR2F, POLR2G, POLR2H, POLR2K, POLR2L, PPIE, RNPS1, SF3A2, SF3B2, SMNDC1, SNRNP70, SNRPD2, UPF3B]
R-HSA:72165	mRNA Splicing - Minor Pathway	REACTOME_Pathways_20.11.2017	1.09287e-11	1.77044e-09	3.65409e-22	4.75032e-21	[-1]	Group13	22.449	11	[GTF2F1, LSM2, POLR2A, POLR2E, POLR2F, POLR2G, POLR2H, POLR2K, POLR2L, SF3B2, SNRPD2]
R-HSA:72172	mRNA Splicing	REACTOME_Pathways_20.11.2017	4.51732e-12	7.45359e-10	3.65409e-22	4.75032e-21	[-1]	Group13	10.0559	18	[GTF2F1, LSM2, PABPN1, POLR2A, POLR2E, POLR2F, POLR2G, POLR2H, POLR2K, POLR2L, PPIE, RNPS1, SF3A2, SF3B2, SMNDC1, SNRNP70, SNRPD2, UPF3B]
R-HSA:72203	Processing of Capped Intron-Containing Pre-mRNA	REACTOME_Pathways_20.11.2017	2.80013e-10	4.06018e-08	3.65409e-22	4.75032e-21	[-1]	Group13	7.86026	18	[GTF2F1, LSM2, PABPN1, POLR2A, POLR2E, POLR2F, POLR2G, POLR2H, POLR2K, POLR2L, PPIE, RNPS1, SF3A2, SF3B2, SMNDC1, SNRNP70, SNRPD2, UPF3B]
R-HSA:73762	RNA Polymerase I Transcription Initiation	REACTOME_Pathways_20.11.2017	3.18536e-08	4.04541e-06	3.65409e-22	4.75032e-21	[-1]	Group13	19.0476	8	[CDK7, ERCC2, POLR2E, POLR2F, POLR2H, POLR2K, POLR2L, ZNRD1]
R-HSA:73772	RNA Polymerase I Promoter Escape	REACTOME_Pathways_20.11.2017	9.67361e-10	1.33496e-07	3.65409e-22	4.75032e-21	[-1]	Group13	28.5714	8	[CDK7, ERCC2, POLR2E, POLR2F, POLR2H, POLR2K, POLR2L, ZNRD1]
R-HSA:73776	RNA Polymerase II Promoter Escape	REACTOME_Pathways_20.11.2017	3.96707e-12	6.58534e-10	3.65409e-22	4.75032e-21	[-1]	Group13	24.4444	11	[CDK7, ERCC2, GTF2F1, POLR2A, POLR2E, POLR2F, POLR2G, POLR2H, POLR2K, POLR2L, TAF6]
R-HSA:73777	RNA Polymerase I Chain Elongation	REACTOME_Pathways_20.11.2017	2.64656e-06	0.000267303	3.65409e-22	4.75032e-21	[-1]	Group13	10.9589	8	[CDK7, ERCC2, POLR2E, POLR2F, POLR2H, POLR2K, POLR2L, ZNRD1]
R-HSA:73779	RNA Polymerase II Transcription Pre-Initiation And Promoter Opening	REACTOME_Pathways_20.11.2017	3.96707e-12	6.58534e-10	3.65409e-22	4.75032e-21	[-1]	Group13	24.4444	11	[CDK7, ERCC2, GTF2F1, POLR2A, POLR2E, POLR2F, POLR2G, POLR2H, POLR2K, POLR2L, TAF6]
R-HSA:73854	RNA Polymerase I Promoter Clearance	REACTOME_Pathways_20.11.2017	1.18193e-05	0.00108738	3.65409e-22	4.75032e-21	[-1]	Group13	8.98876	8	[CDK7, ERCC2, POLR2E, POLR2F, POLR2H, POLR2K, POLR2L, ZNRD1]
R-HSA:73857	RNA Polymerase II Transcription	REACTOME_Pathways_20.11.2017	8.73168e-18	1.56297e-15	3.65409e-22	4.75032e-21	[-1]	Group13	5.03282	46	[AR, BRCA1, CCNE2, CCNT2, CDK12, CDK2, CDK4, CDK7, CDKN2B, COX7A2L, CREBBP, CSNK2B, EP300, ERCC2, FOS, GTF2F1, HNF4A, KAT2B, KMT2A, LEF1, LEO1, MAX, MYC, NCOR2, NKX2-5, NOTCH1, NOTCH2, PABPN1, POLR2A, POLR2E, POLR2F, POLR2G, POLR2H, POLR2K, POLR2L, PPARG, RNPS1, SIN3A, SKP1, SMAD1, SMAD4, TAF6, TCF7L2, THRB, UPF3B, WDR5]
R-HSA:73863	RNA Polymerase I Transcription Termination	REACTOME_Pathways_20.11.2017	1.32234e-09	1.79838e-07	3.65409e-22	4.75032e-21	[-1]	Group13	27.5862	8	[CDK7, ERCC2, POLR2E, POLR2F, POLR2H, POLR2K, POLR2L, ZNRD1]
R-HSA:73864	RNA Polymerase I Transcription	REACTOME_Pathways_20.11.2017	1.39369e-05	0.00119858	3.65409e-22	4.75032e-21	[-1]	Group13	8.79121	8	[CDK7, ERCC2, POLR2E, POLR2F, POLR2H, POLR2K, POLR2L, ZNRD1]
R-HSA:73894	DNA Repair	REACTOME_Pathways_20.11.2017	1.51066e-06	0.00015862	3.65409e-22	4.75032e-21	[-1]	Group13	5.33808	15	[BRCA1, CDK2, CDK7, EP300, ERCC2, POLR2A, POLR2E, POLR2F, POLR2G, POLR2H, POLR2K, POLR2L, PPIE, RNF4, XRCC6]
R-HSA:74158	RNA Polymerase III Transcription	REACTOME_Pathways_20.11.2017	1.08946e-07	1.32915e-05	3.65409e-22	4.75032e-21	[-1]	Group13	21.2121	7	[GTF3C4, GTF3C5, POLR2E, POLR2F, POLR2H, POLR2K, POLR2L]
R-HSA:74160	Gene expression (Transcription)	REACTOME_Pathways_20.11.2017	3.31197e-19	5.99467e-17	3.65409e-22	4.75032e-21	[-1]	Group13	4.96032	50	[AR, BRCA1, CCNE2, CCNT2, CDK12, CDK2, CDK4, CDK7, CDKN2B, COX7A2L, CREBBP, CSNK2B, EP300, ERCC2, FOS, GSK3B, GTF2F1, GTF3C4, GTF3C5, HNF4A, KAT2B, KMT2A, LEF1, LEO1, MAX, MYC, NCOR2, NKX2-5, NOTCH1, NOTCH2, PABPN1, POLR2A, POLR2E, POLR2F, POLR2G, POLR2H, POLR2K, POLR2L, PPARG, RNPS1, SIN3A, SKP1, SMAD1, SMAD4, TAF6, TCF7L2, THRB, UPF3B, WDR5, ZNRD1]
R-HSA:75953	RNA Polymerase II Transcription Initiation	REACTOME_Pathways_20.11.2017	3.96707e-12	6.58534e-10	3.65409e-22	4.75032e-21	[-1]	Group13	24.4444	11	[CDK7, ERCC2, GTF2F1, POLR2A, POLR2E, POLR2F, POLR2G, POLR2H, POLR2K, POLR2L, TAF6]
R-HSA:75955	RNA Polymerase II Transcription Elongation	REACTOME_Pathways_20.11.2017	2.7521e-12	4.596e-10	3.65409e-22	4.75032e-21	[-1]	Group13	21.0526	12	[CCNT2, CDK7, ERCC2, GTF2F1, LEO1, POLR2A, POLR2E, POLR2F, POLR2G, POLR2H, POLR2K, POLR2L]
R-HSA:76042	RNA Polymerase II Transcription Initiation And Promoter Clearance	REACTOME_Pathways_20.11.2017	3.96707e-12	6.58534e-10	3.65409e-22	4.75032e-21	[-1]	Group13	24.4444	11	[CDK7, ERCC2, GTF2F1, POLR2A, POLR2E, POLR2F, POLR2G, POLR2H, POLR2K, POLR2L, TAF6]
R-HSA:76046	RNA Polymerase III Transcription Initiation	REACTOME_Pathways_20.11.2017	1.08946e-07	1.32915e-05	3.65409e-22	4.75032e-21	[-1]	Group13	21.2121	7	[GTF3C4, GTF3C5, POLR2E, POLR2F, POLR2H, POLR2K, POLR2L]
R-HSA:76061	RNA Polymerase III Transcription Initiation From Type 1 Promoter	REACTOME_Pathways_20.11.2017	1.32906e-08	1.71448e-06	3.65409e-22	4.75032e-21	[-1]	Group13	28	7	[GTF3C4, GTF3C5, POLR2E, POLR2F, POLR2H, POLR2K, POLR2L]
R-HSA:76066	RNA Polymerase III Transcription Initiation From Type 2 Promoter	REACTOME_Pathways_20.11.2017	9.66639e-09	1.25663e-06	3.65409e-22	4.75032e-21	[-1]	Group13	29.1667	7	[GTF3C4, GTF3C5, POLR2E, POLR2F, POLR2H, POLR2K, POLR2L]
R-HSA:76071	RNA Polymerase III Transcription Initiation From Type 3 Promoter	REACTOME_Pathways_20.11.2017	1.31116e-05	0.00116693	3.65409e-22	4.75032e-21	[-1]	Group13	19.2308	5	[POLR2E, POLR2F, POLR2H, POLR2K, POLR2L]
R-HSA:77075	RNA Pol II CTD phosphorylation and interaction with CE	REACTOME_Pathways_20.11.2017	2.2234e-13	3.82425e-11	3.65409e-22	4.75032e-21	[-1]	Group13	38.4615	10	[CDK7, ERCC2, GTF2F1, POLR2A, POLR2E, POLR2F, POLR2G, POLR2H, POLR2K, POLR2L]
GO:0019827	stem cell population maintenance	GO_BiologicalProcess-EBI-QuickGO-GOA_20.11.2017_00h00	9.93202e-11	1.49973e-08	3.65409e-22	4.75032e-21	[2, 3]	Group13	15.7895	12	[LEO1, NOTCH1, NOTCH2, POLR2A, POLR2E, POLR2F, POLR2G, POLR2H, POLR2K, POLR2L, PROX1, SMAD4]
GO:0043900	regulation of multi-organism process	GO_BiologicalProcess-EBI-QuickGO-GOA_20.11.2017_00h00	1.00379e-06	0.000107405	3.65409e-22	4.75032e-21	[2, 3]	Group13	5.51471	15	[EP300, GTF2F1, INPP5K, LEF1, NFKBIL1, POLR2A, POLR2E, POLR2F, POLR2G, POLR2H, POLR2K, POLR2L, PPIE, PROX1, SIN3A]
GO:0035019	somatic stem cell population maintenance	GO_BiologicalProcess-EBI-QuickGO-GOA_20.11.2017_00h00	1.71189e-08	2.19121e-06	3.65409e-22	4.75032e-21	[3, 4]	Group13	20.5128	8	[POLR2A, POLR2E, POLR2F, POLR2G, POLR2H, POLR2K, POLR2L, SMAD4]
GO:0016032	viral process	GO_BiologicalProcess-EBI-QuickGO-GOA_20.11.2017_00h00	9.26041e-07	0.000100012	3.65409e-22	4.75032e-21	[4]	Group13	4.43925	19	[CCNT2, CTBP1, DENR, EP300, GTF2F1, HCFC1, INPP5K, LEF1, PABPN1, POLR2A, POLR2E, POLR2F, POLR2G, POLR2H, POLR2K, POLR2L, PPIE, PROX1, XRCC6]
GO:0070848	response to growth factor	GO_BiologicalProcess-EBI-QuickGO-GOA_20.11.2017_00h00	2.45767e-07	2.8509e-05	3.65409e-22	4.75032e-21	[4]	Group13	4.61894	20	[CDKN2B, FIBP, FOS, GTF2F1, INPP5K, LEF1, MYC, NOTCH1, PDE2A, POLR2A, POLR2E, POLR2F, POLR2G, POLR2H, POLR2K, POLR2L, RACK1, SMAD1, SMAD4, XBP1]
GO:0048524	positive regulation of viral process	GO_BiologicalProcess-EBI-QuickGO-GOA_20.11.2017_00h00	3.87707e-08	4.84633e-06	3.65409e-22	4.75032e-21	[3, 4, 5, 6]	Group13	10.7843	11	[EP300, GTF2F1, LEF1, POLR2A, POLR2E, POLR2F, POLR2G, POLR2H, POLR2K, POLR2L, PPIE]
GO:0050792	regulation of viral process	GO_BiologicalProcess-EBI-QuickGO-GOA_20.11.2017_00h00	1.45209e-07	1.74251e-05	3.65409e-22	4.75032e-21	[4, 5]	Group13	7.60234	13	[EP300, GTF2F1, INPP5K, LEF1, POLR2A, POLR2E, POLR2F, POLR2G, POLR2H, POLR2K, POLR2L, PPIE, PROX1]
GO:0016458	gene silencing	GO_BiologicalProcess-EBI-QuickGO-GOA_20.11.2017_00h00	1.93563e-06	0.00019937	3.65409e-22	4.75032e-21	[2, 5, 6, 7]	Group13	6.62983	12	[CDK2, MORF4L1, NCOR2, POLR2A, POLR2E, POLR2F, POLR2G, POLR2H, POLR2K, POLR2L, SIN3A, SMAD1]
GO:0019080	viral gene expression	GO_BiologicalProcess-EBI-QuickGO-GOA_20.11.2017_00h00	4.92995e-07	5.52154e-05	3.65409e-22	4.75032e-21	[5]	Group13	6.84211	13	[CCNT2, DENR, EP300, GTF2F1, INPP5K, LEF1, POLR2A, POLR2E, POLR2F, POLR2G, POLR2H, POLR2K, POLR2L]
GO:0032481	positive regulation of type I interferon production	GO_BiologicalProcess-EBI-QuickGO-GOA_20.11.2017_00h00	4.43611e-08	5.50078e-06	3.65409e-22	4.75032e-21	[4, 5, 6]	Group13	14.7541	9	[CREBBP, EP300, POLR2E, POLR2F, POLR2H, POLR2K, POLR2L, RELA, XRCC6]
GO:0034249	negative regulation of cellular amide metabolic process	GO_BiologicalProcess-EBI-QuickGO-GOA_20.11.2017_00h00	1.34616e-05	0.00118462	3.65409e-22	4.75032e-21	[4, 5, 6]	Group13	6.01093	11	[NCOR2, POLR2A, POLR2E, POLR2F, POLR2G, POLR2H, POLR2K, POLR2L, RACK1, SMAD1, SNRNP70]
GO:0040029	regulation of gene expression, epigenetic	GO_BiologicalProcess-EBI-QuickGO-GOA_20.11.2017_00h00	3.31033e-08	4.17101e-06	3.65409e-22	4.75032e-21	[5, 6]	Group13	6.639	16	[BRCA1, EP300, KAT2B, MORF4L1, NCOR2, PCGF3, POLR2A, POLR2E, POLR2F, POLR2G, POLR2H, POLR2K, POLR2L, SIN3A, SMAD1, ZNRD1]
GO:0060968	regulation of gene silencing	GO_BiologicalProcess-EBI-QuickGO-GOA_20.11.2017_00h00	1.70053e-07	2.02363e-05	3.65409e-22	4.75032e-21	[3, 4, 5, 6, 7, 8]	Group13	10.7527	10	[CDK2, NCOR2, POLR2A, POLR2E, POLR2F, POLR2G, POLR2H, POLR2K, POLR2L, SIN3A]
GO:0006281	DNA repair	GO_BiologicalProcess-EBI-QuickGO-GOA_20.11.2017_00h00	2.38572e-06	0.000243343	3.65409e-22	4.75032e-21	[5, 6, 7]	Group13	4.58221	17	[BRCA1, CDK7, EP300, ERCC2, FOXM1, GINS4, MORF4L1, POLR2A, POLR2E, POLR2F, POLR2G, POLR2H, POLR2K, POLR2L, PPIE, TRRAP, XRCC6]
GO:0006396	RNA processing	GO_BiologicalProcess-EBI-QuickGO-GOA_20.11.2017_00h00	9.82953e-10	1.34665e-07	3.65409e-22	4.75032e-21	[5, 6, 7]	Group13	4.13333	31	[CDK12, CDK7, CDKAL1, DDX19B, ERCC2, GTF2F1, LEO1, LSM2, MYOD1, NCOR2, PABPN1, POLR2A, POLR2E, POLR2F, POLR2G, POLR2H, POLR2K, POLR2L, PPIE, RBMS1, RIOK1, RNPS1, SF3A2, SF3B2, SMAD1, SMNDC1, SNRNP70, SNRPD2, THRAP3, UPF3B, ZCCHC8]
GO:0045815	positive regulation of gene expression, epigenetic	GO_BiologicalProcess-EBI-QuickGO-GOA_20.11.2017_00h00	1.13338e-07	1.37139e-05	3.65409e-22	4.75032e-21	[5, 6, 7]	Group13	16.3265	8	[EP300, KAT2B, POLR2E, POLR2F, POLR2H, POLR2K, POLR2L, ZNRD1]
GO:0060411	cardiac septum morphogenesis	GO_BiologicalProcess-EBI-QuickGO-GOA_20.11.2017_00h00	0.000224937	0.014171	3.65409e-22	4.75032e-21	[3, 4, 5, 6, 7, 8, 9]	Group13	10.8696	5	[NKX2-5, NOTCH1, NOTCH2, PROX1, SMAD4]
GO:0008543	fibroblast growth factor receptor signaling pathway	GO_BiologicalProcess-EBI-QuickGO-GOA_20.11.2017_00h00	6.71414e-07	7.4527e-05	3.65409e-22	4.75032e-21	[5, 6, 7, 8]	Group13	10.8434	9	[FIBP, GTF2F1, POLR2A, POLR2E, POLR2F, POLR2G, POLR2H, POLR2K, POLR2L]
GO:0006397	mRNA processing	GO_BiologicalProcess-EBI-QuickGO-GOA_20.11.2017_00h00	2.85145e-11	4.5053e-09	3.65409e-22	4.75032e-21	[6, 7, 8]	Group13	6.57143	23	[CDK7, ERCC2, GTF2F1, LEO1, LSM2, PABPN1, POLR2A, POLR2E, POLR2F, POLR2G, POLR2H, POLR2K, POLR2L, PPIE, RNPS1, SF3A2, SF3B2, SMNDC1, SNRNP70, SNRPD2, THRAP3, UPF3B, ZCCHC8]
GO:0008380	RNA splicing	GO_BiologicalProcess-EBI-QuickGO-GOA_20.11.2017_00h00	2.00637e-11	3.23025e-09	3.65409e-22	4.75032e-21	[6, 7, 8]	Group13	6.68605	23	[CDK12, DDX19B, GTF2F1, LSM2, MYOD1, PABPN1, POLR2A, POLR2E, POLR2F, POLR2G, POLR2H, POLR2K, POLR2L, PPIE, RNPS1, SF3A2, SF3B2, SMNDC1, SNRNP70, SNRPD2, THRAP3, UPF3B, ZCCHC8]
GO:0006283	transcription-coupled nucleotide-excision repair	GO_BiologicalProcess-EBI-QuickGO-GOA_20.11.2017_00h00	7.66194e-10	1.07267e-07	3.65409e-22	4.75032e-21	[7, 8, 9]	Group13	15.493	11	[CDK7, EP300, ERCC2, POLR2A, POLR2E, POLR2F, POLR2G, POLR2H, POLR2K, POLR2L, PPIE]
GO:0006352	DNA-templated transcription, initiation	GO_BiologicalProcess-EBI-QuickGO-GOA_20.11.2017_00h00	1.99513e-21	3.67104e-19	3.65409e-22	4.75032e-21	[6, 7, 8, 9, 10]	Group13	13.0233	28	[AR, CDK4, CDK7, CREBBP, ERCC2, GTF2F1, GTF3C4, HNF1A, HNF1B, HNF4A, KAT2B, NKX2-5, NOTCH1, NOTCH2, POLR2A, POLR2E, POLR2F, POLR2G, POLR2H, POLR2K, POLR2L, PPARG, SRF, TAF6, TCF7L2, THRAP3, THRB, ZNRD1]
GO:0006353	DNA-templated transcription, termination	GO_BiologicalProcess-EBI-QuickGO-GOA_20.11.2017_00h00	4.15128e-09	5.43818e-07	3.65409e-22	4.75032e-21	[6, 7, 8, 9, 10]	Group13	11.5385	12	[CDK7, ERCC2, PABPN1, POLR2A, POLR2E, POLR2F, POLR2H, POLR2K, POLR2L, RNPS1, UPF3B, ZNRD1]
GO:0006354	DNA-templated transcription, elongation	GO_BiologicalProcess-EBI-QuickGO-GOA_20.11.2017_00h00	2.40401e-11	3.82237e-09	3.65409e-22	4.75032e-21	[6, 7, 8, 9, 10]	Group13	12	15	[CCNT2, CDK12, CDK7, ERCC2, GTF2F1, LEO1, POLR2A, POLR2E, POLR2F, POLR2G, POLR2H, POLR2K, POLR2L, TAF6, ZNRD1]
GO:0098781	ncRNA transcription	GO_BiologicalProcess-EBI-QuickGO-GOA_20.11.2017_00h00	5.09574e-11	7.89839e-09	3.65409e-22	4.75032e-21	[6, 7, 8, 9, 10]	Group13	14.4444	13	[CCNT2, CDK7, GTF2F1, GTF3C4, GTF3C5, POLR2A, POLR2E, POLR2F, POLR2G, POLR2H, POLR2K, POLR2L, TAF6]
GO:0006370	7-methylguanosine mRNA capping	GO_BiologicalProcess-EBI-QuickGO-GOA_20.11.2017_00h00	8.12999e-13	1.3821e-10	3.65409e-22	4.75032e-21	[7, 8, 9, 10]	Group13	34.4828	10	[CDK7, ERCC2, GTF2F1, POLR2A, POLR2E, POLR2F, POLR2G, POLR2H, POLR2K, POLR2L]
GO:0000398	mRNA splicing, via spliceosome	GO_BiologicalProcess-EBI-QuickGO-GOA_20.11.2017_00h00	1.66369e-10	2.44563e-08	3.65409e-22	4.75032e-21	[7, 8, 9, 10, 11]	Group13	7.0922	20	[GTF2F1, LSM2, PABPN1, POLR2A, POLR2E, POLR2F, POLR2G, POLR2H, POLR2K, POLR2L, PPIE, RNPS1, SF3A2, SF3B2, SMNDC1, SNRNP70, SNRPD2, THRAP3, UPF3B, ZCCHC8]
GO:0006361	transcription initiation from RNA polymerase I promoter	GO_BiologicalProcess-EBI-QuickGO-GOA_20.11.2017_00h00	1.78491e-09	2.40963e-07	3.65409e-22	4.75032e-21	[7, 8, 9, 10, 11]	Group13	26.6667	8	[CDK7, ERCC2, POLR2E, POLR2F, POLR2H, POLR2K, POLR2L, ZNRD1]
GO:0006362	transcription elongation from RNA polymerase I promoter	GO_BiologicalProcess-EBI-QuickGO-GOA_20.11.2017_00h00	6.98049e-10	9.84248e-08	3.65409e-22	4.75032e-21	[7, 8, 9, 10, 11]	Group13	29.6296	8	[CDK7, ERCC2, POLR2E, POLR2F, POLR2H, POLR2K, POLR2L, ZNRD1]
GO:0006363	termination of RNA polymerase I transcription	GO_BiologicalProcess-EBI-QuickGO-GOA_20.11.2017_00h00	1.78491e-09	2.40963e-07	3.65409e-22	4.75032e-21	[7, 8, 9, 10, 11]	Group13	26.6667	8	[CDK7, ERCC2, POLR2E, POLR2F, POLR2H, POLR2K, POLR2L, ZNRD1]
GO:0006367	transcription initiation from RNA polymerase II promoter	GO_BiologicalProcess-EBI-QuickGO-GOA_20.11.2017_00h00	4.2707e-21	7.77267e-19	3.65409e-22	4.75032e-21	[7, 8, 9, 10, 11]	Group13	14.4444	26	[AR, CDK4, CDK7, CREBBP, ERCC2, GTF2F1, HNF1A, HNF1B, HNF4A, KAT2B, NKX2-5, NOTCH1, NOTCH2, POLR2A, POLR2E, POLR2F, POLR2G, POLR2H, POLR2K, POLR2L, PPARG, SRF, TAF6, TCF7L2, THRAP3, THRB]
GO:0042795	snRNA transcription from RNA polymerase II promoter	GO_BiologicalProcess-EBI-QuickGO-GOA_20.11.2017_00h00	1.3864e-10	2.06573e-08	3.65409e-22	4.75032e-21	[7, 8, 9, 10, 11, 12]	Group13	18.0328	11	[CCNT2, CDK7, GTF2F1, POLR2A, POLR2E, POLR2F, POLR2G, POLR2H, POLR2K, POLR2L, TAF6]
GO:0051253	negative regulation of RNA metabolic process	GO_BiologicalProcess-EBI-QuickGO-GOA_20.11.2017_00h00	2.3431e-11	3.74896e-09	1.59732e-20	1.91678e-19	[4, 5, 6, 7, 8]	Group04	4.16667	36	[AHR, AR, BRCA1, BTRC, CREBBP, CTBP1, EP300, FHL2, FOXM1, GFI1B, GLIS3, HCFC1, INPP5K, IRF2, JAZF1, LEF1, MAX, MORF4L1, MXD4, MYC, NCOR2, NKX2-5, NOTCH1, PDE2A, PPARG, PROX1, RELA, RNPS1, SIN3A, SMAD4, SRF, SUFU, TCF7L2, THRAP3, XBP1, XRCC6]
GO:2000113	negative regulation of cellular macromolecule biosynthetic process	GO_BiologicalProcess-EBI-QuickGO-GOA_20.11.2017_00h00	1.37002e-15	2.39753e-13	1.59732e-20	1.91678e-19	[5, 6, 7]	Group04	4.51807	45	[AHR, AR, BRCA1, BTRC, CREBBP, CTBP1, EP300, FBXW7, FHL2, FOXM1, GFI1B, GLIS3, GSK3B, HCFC1, INPP5K, IRF2, JAZF1, LEF1, MAX, MORF4L1, MXD4, MYC, NCOR2, NKX2-5, NOTCH1, PDE2A, POLR2A, POLR2E, POLR2F, POLR2G, POLR2H, POLR2K, POLR2L, PPARG, PROX1, RACK1, RELA, SIN3A, SMAD1, SMAD4, SRF, SUFU, TCF7L2, XBP1, XRCC6]
GO:0045892	negative regulation of transcription, DNA-templated	GO_BiologicalProcess-EBI-QuickGO-GOA_20.11.2017_00h00	4.0732e-11	6.39492e-09	1.59732e-20	1.91678e-19	[5, 6, 7, 8, 9, 10, 11]	Group04	4.3038	34	[AHR, AR, BRCA1, BTRC, CREBBP, CTBP1, EP300, FHL2, FOXM1, GFI1B, GLIS3, HCFC1, INPP5K, IRF2, JAZF1, LEF1, MAX, MORF4L1, MXD4, MYC, NCOR2, NKX2-5, NOTCH1, PDE2A, PPARG, PROX1, RELA, SIN3A, SMAD4, SRF, SUFU, TCF7L2, XBP1, XRCC6]
GO:0006357	regulation of transcription from RNA polymerase II promoter	GO_BiologicalProcess-EBI-QuickGO-GOA_20.11.2017_00h00	1.79074e-17	3.18751e-15	1.59732e-20	1.91678e-19	[6, 7, 8, 9, 10, 11]	Group04	4.09226	55	[AHR, AR, BRCA1, BRD3, CAMTA2, CCNT2, CDK12, CDK7, CDKN2B, CREBBP, CTBP1, EP300, ERCC2, FBXW7, FHL2, FOS, FOXM1, GFI1B, GLIS3, HCFC1, HNF1A, HNF1B, HNF4A, HOXB7, IRF2, JAZF1, KAT2B, KLF9, KMT2A, LEF1, LEO1, MAX, MED21, MXD4, MYC, MYOD1, NCOA7, NCOR2, NKX2-5, NOTCH1, PDE2A, PHOX2A, PPARG, PROX1, RELA, RNF4, SIN3A, SMAD1, SMAD4, SRF, SUFU, TCF7L2, THRAP3, XBP1, XRCC6]
GO:0000122	negative regulation of transcription from RNA polymerase II promoter	GO_BiologicalProcess-EBI-QuickGO-GOA_20.11.2017_00h00	5.8774e-11	9.0512e-09	1.59732e-20	1.91678e-19	[6, 7, 8, 9, 10, 11, 12]	Group04	5.31496	27	[AR, CREBBP, CTBP1, EP300, FHL2, FOXM1, GFI1B, GLIS3, HCFC1, IRF2, JAZF1, MAX, MXD4, MYC, NCOR2, NKX2-5, NOTCH1, PDE2A, PPARG, PROX1, RELA, SIN3A, SMAD4, SRF, SUFU, TCF7L2, XBP1]
R-HSA:350054	Notch-HLH transcription pathway	REACTOME_Pathways_20.11.2017	9.53429e-06	0.000915292	5.08446e-14	5.59291e-13	[-1]	Group10	33.3333	4	[CREBBP, KAT2B, NOTCH1, NOTCH2]
GO:0019827	stem cell population maintenance	GO_BiologicalProcess-EBI-QuickGO-GOA_20.11.2017_00h00	9.93202e-11	1.49973e-08	5.08446e-14	5.59291e-13	[2, 3]	Group10	15.7895	12	[LEO1, NOTCH1, NOTCH2, POLR2A, POLR2E, POLR2F, POLR2G, POLR2H, POLR2K, POLR2L, PROX1, SMAD4]
GO:0042692	muscle cell differentiation	GO_BiologicalProcess-EBI-QuickGO-GOA_20.11.2017_00h00	0.000221515	0.014177	5.08446e-14	5.59291e-13	[4]	Group10	5.29412	9	[CCNT2, LEF1, MYOD1, NKX2-5, NOTCH1, PROX1, SMAD4, SRF, XBP1]
GO:0055001	muscle cell development	GO_BiologicalProcess-EBI-QuickGO-GOA_20.11.2017_00h00	0.000440505	0.0246683	5.08446e-14	5.59291e-13	[4, 5]	Group10	7.40741	6	[LEF1, MYOD1, NKX2-5, NOTCH1, PROX1, SMAD4]
GO:0051146	striated muscle cell differentiation	GO_BiologicalProcess-EBI-QuickGO-GOA_20.11.2017_00h00	0.000543515	0.0282628	5.08446e-14	5.59291e-13	[5]	Group10	5.98291	7	[LEF1, MYOD1, NKX2-5, NOTCH1, PROX1, SMAD4, XBP1]
GO:0060562	epithelial tube morphogenesis	GO_BiologicalProcess-EBI-QuickGO-GOA_20.11.2017_00h00	0.00029802	0.0181792	5.08446e-14	5.59291e-13	[4, 5, 6]	Group10	5.71429	8	[CSNK2B, LEF1, MYC, NKX2-5, NOTCH1, PROX1, SMO, SRF]
GO:0051154	negative regulation of striated muscle cell differentiation	GO_BiologicalProcess-EBI-QuickGO-GOA_20.11.2017_00h00	0.000105898	0.00762463	5.08446e-14	5.59291e-13	[5, 6, 7]	Group10	19.0476	4	[NKX2-5, NOTCH1, SMAD4, XBP1]
GO:0060411	cardiac septum morphogenesis	GO_BiologicalProcess-EBI-QuickGO-GOA_20.11.2017_00h00	0.000224937	0.014171	5.08446e-14	5.59291e-13	[3, 4, 5, 6, 7, 8, 9]	Group10	10.8696	5	[NKX2-5, NOTCH1, NOTCH2, PROX1, SMAD4]
GO:0010830	regulation of myotube differentiation	GO_BiologicalProcess-EBI-QuickGO-GOA_20.11.2017_00h00	0.000646823	0.0323411	5.08446e-14	5.59291e-13	[6, 7]	Group10	12.1212	4	[MYOD1, NKX2-5, NOTCH1, XBP1]
GO:0001947	heart looping	GO_BiologicalProcess-EBI-QuickGO-GOA_20.11.2017_00h00	0.000506787	0.0268597	5.08446e-14	5.59291e-13	[5, 6, 7, 8, 9]	Group10	12.9032	4	[NKX2-5, NOTCH1, SMO, SRF]
GO:0055010	ventricular cardiac muscle tissue morphogenesis	GO_BiologicalProcess-EBI-QuickGO-GOA_20.11.2017_00h00	0.000646823	0.0323411	5.08446e-14	5.59291e-13	[5, 6, 7, 8, 9, 10]	Group10	12.1212	4	[NKX2-5, NOTCH1, PROX1, SMAD4]
GO:0060261	positive regulation of transcription initiation from RNA polymerase II promoter	GO_BiologicalProcess-EBI-QuickGO-GOA_20.11.2017_00h00	2.55574e-05	0.00212126	5.08446e-14	5.59291e-13	[5, 6, 7, 8, 9, 10, 11, 12, 13]	Group10	26.6667	4	[HNF1A, HNF1B, NKX2-5, SRF]
GO:1901522	positive regulation of transcription from RNA polymerase II promoter involved in cellular response to chemical stimulus	GO_BiologicalProcess-EBI-QuickGO-GOA_20.11.2017_00h00	8.65168e-07	9.43033e-05	5.08446e-14	5.59291e-13	[4, 7, 8, 9, 10, 11, 12, 13]	Group10	21.4286	6	[EP300, NOTCH1, RELA, SMAD1, SMAD4, XBP1]
R-HSA:157118	Signaling by NOTCH	REACTOME_Pathways_20.11.2017	3.29022e-05	0.00266508	4.2481e-08	4.2481e-07	[-1]	Group12	11.7647	6	[CREBBP, EP300, KAT2B, MYC, NOTCH1, NOTCH2]
R-HSA:195721	Signaling by WNT	REACTOME_Pathways_20.11.2017	0.000160515	0.0110755	4.2481e-08	4.2481e-07	[-1]	Group12	4.25532	12	[BTRC, CREBBP, CSNK2B, CTBP1, EP300, GSK3B, LEF1, LEO1, MYC, SKP1, TCF7L2, TRRAP]
R-HSA:1980143	Signaling by NOTCH1	REACTOME_Pathways_20.11.2017	4.2587e-06	0.000421612	4.2481e-08	4.2481e-07	[-1]	Group12	23.8095	5	[CREBBP, EP300, KAT2B, MYC, NOTCH1]
R-HSA:201681	TCF dependent signaling in response to WNT	REACTOME_Pathways_20.11.2017	2.55843e-05	0.00209791	4.2481e-08	4.2481e-07	[-1]	Group12	5.61225	11	[BTRC, CREBBP, CSNK2B, CTBP1, EP300, GSK3B, LEF1, LEO1, MYC, TCF7L2, TRRAP]
R-HSA:201722	Formation of the beta-catenin:TCF transactivating complex	REACTOME_Pathways_20.11.2017	3.61486e-05	0.00289188	4.2481e-08	4.2481e-07	[-1]	Group12	9.21053	7	[CREBBP, EP300, LEF1, LEO1, MYC, TCF7L2, TRRAP]
R-HSA:2122947	NOTCH1 Intracellular Domain Regulates Transcription	REACTOME_Pathways_20.11.2017	1.80979e-07	2.13556e-05	4.2481e-08	4.2481e-07	[-1]	Group12	41.6667	5	[CREBBP, EP300, KAT2B, MYC, NOTCH1]
R-HSA:2644602	Signaling by NOTCH1 PEST Domain Mutants in Cancer	REACTOME_Pathways_20.11.2017	3.82813e-07	4.32578e-05	4.2481e-08	4.2481e-07	[-1]	Group12	14.0351	8	[CREBBP, EP300, FBXW7, KAT2B, MYC, NCOR2, NOTCH1, SKP1]
R-HSA:2644603	Signaling by NOTCH1 in Cancer	REACTOME_Pathways_20.11.2017	3.82813e-07	4.32578e-05	4.2481e-08	4.2481e-07	[-1]	Group12	14.0351	8	[CREBBP, EP300, FBXW7, KAT2B, MYC, NCOR2, NOTCH1, SKP1]
R-HSA:2644606	Constitutive Signaling by NOTCH1 PEST Domain Mutants	REACTOME_Pathways_20.11.2017	3.82813e-07	4.32578e-05	4.2481e-08	4.2481e-07	[-1]	Group12	14.0351	8	[CREBBP, EP300, FBXW7, KAT2B, MYC, NCOR2, NOTCH1, SKP1]
R-HSA:2894858	Signaling by NOTCH1 HD+PEST Domain Mutants in Cancer	REACTOME_Pathways_20.11.2017	3.82813e-07	4.32578e-05	4.2481e-08	4.2481e-07	[-1]	Group12	14.0351	8	[CREBBP, EP300, FBXW7, KAT2B, MYC, NCOR2, NOTCH1, SKP1]
R-HSA:2894862	Constitutive Signaling by NOTCH1 HD+PEST Domain Mutants	REACTOME_Pathways_20.11.2017	3.82813e-07	4.32578e-05	4.2481e-08	4.2481e-07	[-1]	Group12	14.0351	8	[CREBBP, EP300, FBXW7, KAT2B, MYC, NCOR2, NOTCH1, SKP1]
R-HSA:350054	Notch-HLH transcription pathway	REACTOME_Pathways_20.11.2017	9.53429e-06	0.000915292	4.2481e-08	4.2481e-07	[-1]	Group12	33.3333	4	[CREBBP, KAT2B, NOTCH1, NOTCH2]
R-HSA:8878159	Transcriptional regulation by RUNX3	REACTOME_Pathways_20.11.2017	4.54434e-05	0.00354459	4.2481e-08	4.2481e-07	[-1]	Group12	7.47664	8	[CREBBP, EP300, KAT2B, LEF1, MYC, NOTCH1, SMAD4, TCF7L2]
R-HSA:8941856	RUNX3 regulates NOTCH signaling	REACTOME_Pathways_20.11.2017	1.36423e-05	0.00118688	4.2481e-08	4.2481e-07	[-1]	Group12	30.7692	4	[CREBBP, EP300, KAT2B, NOTCH1]
GO:0006325	chromatin organization	GO_BiologicalProcess-EBI-QuickGO-GOA_20.11.2017_00h00	3.61188e-07	4.11754e-05	4.2481e-08	4.2481e-07	[3, 5]	Group12	4.32099	21	[BRCA1, CDK2, CREBBP, CTBP1, EP300, HCFC1, HMG20A, KAT2B, KMT2A, LEF1, LEO1, MORF4L1, MYC, MYOD1, PCGF3, SIN3A, SKP1, SMAD4, TRRAP, WDR5, XBP1]
GO:0007050	cell cycle arrest	GO_BiologicalProcess-EBI-QuickGO-GOA_20.11.2017_00h00	1.25547e-05	0.00114247	4.2481e-08	4.2481e-07	[3, 4, 5, 6]	Group12	5.52995	12	[BRCA1, CDK2, CDK4, CDK7, CDKN2B, EP300, FOXM1, KAT2B, MYC, NOTCH1, NOTCH2, TCF7L2]
GO:0016570	histone modification	GO_BiologicalProcess-EBI-QuickGO-GOA_20.11.2017_00h00	4.13707e-09	5.46093e-07	4.2481e-08	4.2481e-07	[5, 6, 7]	Group12	6.25	19	[BRCA1, CDK2, CREBBP, CTBP1, EP300, HCFC1, KAT2B, KMT2A, LEF1, LEO1, MORF4L1, MYOD1, PCGF3, SIN3A, SKP1, SMAD4, TRRAP, WDR5, XBP1]
GO:0030099	myeloid cell differentiation	GO_BiologicalProcess-EBI-QuickGO-GOA_20.11.2017_00h00	1.97232e-05	0.00165675	4.2481e-08	4.2481e-07	[4, 5, 6, 7, 8]	Group12	5.28634	12	[CDKN2B, CREBBP, EP300, KAT2B, KMT2A, LEF1, LEO1, MYC, PDE2A, PPARG, SIN3A, WDR5]
GO:0060411	cardiac septum morphogenesis	GO_BiologicalProcess-EBI-QuickGO-GOA_20.11.2017_00h00	0.000224937	0.014171	4.2481e-08	4.2481e-07	[3, 4, 5, 6, 7, 8, 9]	Group12	10.8696	5	[NKX2-5, NOTCH1, NOTCH2, PROX1, SMAD4]
GO:0045637	regulation of myeloid cell differentiation	GO_BiologicalProcess-EBI-QuickGO-GOA_20.11.2017_00h00	7.31232e-05	0.00541112	4.2481e-08	4.2481e-07	[4, 5, 6, 7, 8, 9]	Group12	6.12245	9	[CREBBP, EP300, KAT2B, KMT2A, LEF1, LEO1, MYC, SIN3A, WDR5]
GO:0030219	megakaryocyte differentiation	GO_BiologicalProcess-EBI-QuickGO-GOA_20.11.2017_00h00	3.68264e-05	0.00290929	4.2481e-08	4.2481e-07	[5, 6, 7, 8, 9]	Group12	11.5385	6	[CDKN2B, EP300, KAT2B, KMT2A, SIN3A, WDR5]
GO:0006473	protein acetylation	GO_BiologicalProcess-EBI-QuickGO-GOA_20.11.2017_00h00	1.01152e-10	1.51728e-08	4.2481e-08	4.2481e-07	[7, 8]	Group12	10.8696	15	[BRCA1, CREBBP, CTBP1, EP300, HCFC1, KAT2B, KMT2A, LEF1, MORF4L1, MYOD1, SIN3A, SMAD4, TRRAP, WDR5, XBP1]
GO:0016573	histone acetylation	GO_BiologicalProcess-EBI-QuickGO-GOA_20.11.2017_00h00	4.54285e-11	7.08685e-09	4.2481e-08	4.2481e-07	[6, 7, 8, 10, 11]	Group12	12.844	14	[BRCA1, CREBBP, CTBP1, EP300, HCFC1, KAT2B, KMT2A, LEF1, MORF4L1, MYOD1, SIN3A, SMAD4, TRRAP, WDR5]
GO:0043966	histone H3 acetylation	GO_BiologicalProcess-EBI-QuickGO-GOA_20.11.2017_00h00	2.13862e-07	2.50219e-05	4.2481e-08	4.2481e-07	[7, 8, 9, 11, 12]	Group12	15.0943	8	[BRCA1, KAT2B, KMT2A, LEF1, MYOD1, SIN3A, SMAD4, WDR5]
R-HSA:1989781	PPARA activates gene expression	REACTOME_Pathways_20.11.2017	4.54434e-05	0.00354459	4.91391e-08	4.42252e-07	[-1]	Group08	7.47664	8	[ACSL1, AHR, CREBBP, EP300, FHL2, MED21, PPARG, THRAP3]
GO:0030522	intracellular receptor signaling pathway	GO_BiologicalProcess-EBI-QuickGO-GOA_20.11.2017_00h00	0.000585167	0.0298435	4.91391e-08	4.42252e-07	[3, 4, 5]	Group08	4.63918	9	[AR, BRCA1, CDK7, EP300, FHL2, PPARG, RELA, RNF4, THRAP3]
GO:0009755	hormone-mediated signaling pathway	GO_BiologicalProcess-EBI-QuickGO-GOA_20.11.2017_00h00	0.000360627	0.0209163	4.91391e-08	4.42252e-07	[3, 4, 5, 6]	Group08	5.55556	8	[AR, BRCA1, CDK7, CSNK2B, EP300, FHL2, RNF4, THRAP3]
GO:0071396	cellular response to lipid	GO_BiologicalProcess-EBI-QuickGO-GOA_20.11.2017_00h00	0.000115382	0.00819212	4.91391e-08	4.42252e-07	[5]	Group08	4.12698	13	[AR, BRCA1, CDK7, EP300, FHL2, KLF9, MYOD1, NFKBIL1, PABPN1, RNF4, SMO, THRAP3, XBP1]
GO:0071407	cellular response to organic cyclic compound	GO_BiologicalProcess-EBI-QuickGO-GOA_20.11.2017_00h00	1.03974e-05	0.000987753	4.91391e-08	4.42252e-07	[5]	Group08	4.55927	15	[AR, BRCA1, CDK7, CIB2, EP300, FHL2, INPP5K, KLF9, MYOD1, NCOR2, PDE2A, RNF4, SMAD1, SMO, THRAP3]
GO:0071383	cellular response to steroid hormone stimulus	GO_BiologicalProcess-EBI-QuickGO-GOA_20.11.2017_00h00	0.000344053	0.0206432	4.91391e-08	4.42252e-07	[5, 6]	Group08	5.59441	8	[AR, BRCA1, CDK7, EP300, FHL2, KLF9, RNF4, THRAP3]
GO:0030521	androgen receptor signaling pathway	GO_BiologicalProcess-EBI-QuickGO-GOA_20.11.2017_00h00	1.04267e-05	0.000980109	4.91391e-08	4.42252e-07	[5, 6, 7, 8, 9]	Group08	11.1111	7	[AR, BRCA1, CDK7, EP300, FHL2, RNF4, THRAP3]
R-HSA:1989781	PPARA activates gene expression	REACTOME_Pathways_20.11.2017	4.54434e-05	0.00354459	3.85407e-07	3.08326e-06	[-1]	Group03	7.47664	8	[ACSL1, AHR, CREBBP, EP300, FHL2, MED21, PPARG, THRAP3]
R-HSA:381340	Transcriptional regulation of white adipocyte differentiation	REACTOME_Pathways_20.11.2017	1.28586e-05	0.00115727	3.85407e-07	3.08326e-06	[-1]	Group03	10.7692	7	[CDK4, CREBBP, EP300, MED21, NCOR2, PPARG, THRAP3]
R-HSA:400206	Regulation of lipid metabolism by Peroxisome proliferator-activated receptor alpha (PPARalpha)	REACTOME_Pathways_20.11.2017	8.29157e-07	9.12072e-05	3.85407e-07	3.08326e-06	[-1]	Group03	9.09091	10	[ACSL1, AHR, CREBBP, EP300, FHL2, MED21, NCOR2, PPARG, SIN3A, THRAP3]
GO:0030522	intracellular receptor signaling pathway	GO_BiologicalProcess-EBI-QuickGO-GOA_20.11.2017_00h00	0.000585167	0.0298435	3.85407e-07	3.08326e-06	[3, 4, 5]	Group03	4.63918	9	[AR, BRCA1, CDK7, EP300, FHL2, PPARG, RELA, RNF4, THRAP3]
R-HSA:157118	Signaling by NOTCH	REACTOME_Pathways_20.11.2017	3.29022e-05	0.00266508	2.08658e-06	1.4606e-05	[-1]	Group06	11.7647	6	[CREBBP, EP300, KAT2B, MYC, NOTCH1, NOTCH2]
R-HSA:1980143	Signaling by NOTCH1	REACTOME_Pathways_20.11.2017	4.2587e-06	0.000421612	2.08658e-06	1.4606e-05	[-1]	Group06	23.8095	5	[CREBBP, EP300, KAT2B, MYC, NOTCH1]
R-HSA:2122947	NOTCH1 Intracellular Domain Regulates Transcription	REACTOME_Pathways_20.11.2017	1.80979e-07	2.13556e-05	2.08658e-06	1.4606e-05	[-1]	Group06	41.6667	5	[CREBBP, EP300, KAT2B, MYC, NOTCH1]
R-HSA:453279	Mitotic G1-G1/S phases	REACTOME_Pathways_20.11.2017	0.000344053	0.0206432	2.08658e-06	1.4606e-05	[-1]	Group06	5.59441	8	[CCNE2, CDK2, CDK4, CDK7, CDKN2B, MAX, MYC, SKP1]
R-HSA:8878159	Transcriptional regulation by RUNX3	REACTOME_Pathways_20.11.2017	4.54434e-05	0.00354459	2.08658e-06	1.4606e-05	[-1]	Group06	7.47664	8	[CREBBP, EP300, KAT2B, LEF1, MYC, NOTCH1, SMAD4, TCF7L2]
GO:0007050	cell cycle arrest	GO_BiologicalProcess-EBI-QuickGO-GOA_20.11.2017_00h00	1.25547e-05	0.00114247	2.08658e-06	1.4606e-05	[3, 4, 5, 6]	Group06	5.52995	12	[BRCA1, CDK2, CDK4, CDK7, CDKN2B, EP300, FOXM1, KAT2B, MYC, NOTCH1, NOTCH2, TCF7L2]
GO:0043984	histone H4-K16 acetylation	GO_BiologicalProcess-EBI-QuickGO-GOA_20.11.2017_00h00	2.55574e-05	0.00212126	2.97722e-06	1.78633e-05	[8, 9, 10, 12, 13]	Group11	26.6667	4	[BRCA1, HCFC1, KMT2A, WDR5]
GO:0006325	chromatin organization	GO_BiologicalProcess-EBI-QuickGO-GOA_20.11.2017_00h00	3.61188e-07	4.11754e-05	2.97722e-06	1.78633e-05	[3, 5]	Group11	4.32099	21	[BRCA1, CDK2, CREBBP, CTBP1, EP300, HCFC1, HMG20A, KAT2B, KMT2A, LEF1, LEO1, MORF4L1, MYC, MYOD1, PCGF3, SIN3A, SKP1, SMAD4, TRRAP, WDR5, XBP1]
GO:0016570	histone modification	GO_BiologicalProcess-EBI-QuickGO-GOA_20.11.2017_00h00	4.13707e-09	5.46093e-07	2.97722e-06	1.78633e-05	[5, 6, 7]	Group11	6.25	19	[BRCA1, CDK2, CREBBP, CTBP1, EP300, HCFC1, KAT2B, KMT2A, LEF1, LEO1, MORF4L1, MYOD1, PCGF3, SIN3A, SKP1, SMAD4, TRRAP, WDR5, XBP1]
GO:0030099	myeloid cell differentiation	GO_BiologicalProcess-EBI-QuickGO-GOA_20.11.2017_00h00	1.97232e-05	0.00165675	2.97722e-06	1.78633e-05	[4, 5, 6, 7, 8]	Group11	5.28634	12	[CDKN2B, CREBBP, EP300, KAT2B, KMT2A, LEF1, LEO1, MYC, PDE2A, PPARG, SIN3A, WDR5]
GO:1905269	positive regulation of chromatin organization	GO_BiologicalProcess-EBI-QuickGO-GOA_20.11.2017_00h00	0.000214599	0.0141635	2.97722e-06	1.78633e-05	[4, 5, 6, 7, 8]	Group11	8.4507	6	[BRCA1, CTBP1, KMT2A, SIN3A, SMAD4, XBP1]
GO:0031056	regulation of histone modification	GO_BiologicalProcess-EBI-QuickGO-GOA_20.11.2017_00h00	0.000819695	0.0393454	2.97722e-06	1.78633e-05	[5, 6, 7, 8]	Group11	6.59341	6	[BRCA1, CTBP1, KMT2A, SIN3A, SMAD4, XBP1]
GO:0045637	regulation of myeloid cell differentiation	GO_BiologicalProcess-EBI-QuickGO-GOA_20.11.2017_00h00	7.31232e-05	0.00541112	2.97722e-06	1.78633e-05	[4, 5, 6, 7, 8, 9]	Group11	6.12245	9	[CREBBP, EP300, KAT2B, KMT2A, LEF1, LEO1, MYC, SIN3A, WDR5]
GO:0030219	megakaryocyte differentiation	GO_BiologicalProcess-EBI-QuickGO-GOA_20.11.2017_00h00	3.68264e-05	0.00290929	2.97722e-06	1.78633e-05	[5, 6, 7, 8, 9]	Group11	11.5385	6	[CDKN2B, EP300, KAT2B, KMT2A, SIN3A, WDR5]
GO:0006473	protein acetylation	GO_BiologicalProcess-EBI-QuickGO-GOA_20.11.2017_00h00	1.01152e-10	1.51728e-08	2.97722e-06	1.78633e-05	[7, 8]	Group11	10.8696	15	[BRCA1, CREBBP, CTBP1, EP300, HCFC1, KAT2B, KMT2A, LEF1, MORF4L1, MYOD1, SIN3A, SMAD4, TRRAP, WDR5, XBP1]
GO:1901983	regulation of protein acetylation	GO_BiologicalProcess-EBI-QuickGO-GOA_20.11.2017_00h00	1.79838e-05	0.00152863	2.97722e-06	1.78633e-05	[6, 7, 8, 9]	Group11	13.0435	6	[BRCA1, CTBP1, KMT2A, SIN3A, SMAD4, XBP1]
GO:0016573	histone acetylation	GO_BiologicalProcess-EBI-QuickGO-GOA_20.11.2017_00h00	4.54285e-11	7.08685e-09	2.97722e-06	1.78633e-05	[6, 7, 8, 10, 11]	Group11	12.844	14	[BRCA1, CREBBP, CTBP1, EP300, HCFC1, KAT2B, KMT2A, LEF1, MORF4L1, MYOD1, SIN3A, SMAD4, TRRAP, WDR5]
GO:0051568	histone H3-K4 methylation	GO_BiologicalProcess-EBI-QuickGO-GOA_20.11.2017_00h00	0.000389792	0.0222182	2.97722e-06	1.78633e-05	[7, 8, 9, 10, 11]	Group11	13.7931	4	[BRCA1, KMT2A, SMAD4, WDR5]
GO:0043966	histone H3 acetylation	GO_BiologicalProcess-EBI-QuickGO-GOA_20.11.2017_00h00	2.13862e-07	2.50219e-05	2.97722e-06	1.78633e-05	[7, 8, 9, 11, 12]	Group11	15.0943	8	[BRCA1, KAT2B, KMT2A, LEF1, MYOD1, SIN3A, SMAD4, WDR5]
GO:0043967	histone H4 acetylation	GO_BiologicalProcess-EBI-QuickGO-GOA_20.11.2017_00h00	5.07109e-10	7.25166e-08	2.97722e-06	1.78633e-05	[7, 8, 9, 11, 12]	Group11	19.2308	10	[BRCA1, CTBP1, EP300, HCFC1, KMT2A, LEF1, MORF4L1, MYOD1, TRRAP, WDR5]
R-HSA:195253	Degradation of beta-catenin by the destruction complex	REACTOME_Pathways_20.11.2017	0.000359121	0.0211881	8.69211e-06	3.47684e-05	[-1]	Group05	7.69231	6	[BTRC, CTBP1, GSK3B, LEF1, SKP1, TCF7L2]
R-HSA:195721	Signaling by WNT	REACTOME_Pathways_20.11.2017	0.000160515	0.0110755	8.69211e-06	3.47684e-05	[-1]	Group05	4.25532	12	[BTRC, CREBBP, CSNK2B, CTBP1, EP300, GSK3B, LEF1, LEO1, MYC, SKP1, TCF7L2, TRRAP]
R-HSA:201681	TCF dependent signaling in response to WNT	REACTOME_Pathways_20.11.2017	2.55843e-05	0.00209791	8.69211e-06	3.47684e-05	[-1]	Group05	5.61225	11	[BTRC, CREBBP, CSNK2B, CTBP1, EP300, GSK3B, LEF1, LEO1, MYC, TCF7L2, TRRAP]
R-HSA:201722	Formation of the beta-catenin:TCF transactivating complex	REACTOME_Pathways_20.11.2017	3.61486e-05	0.00289188	8.69211e-06	3.47684e-05	[-1]	Group05	9.21053	7	[CREBBP, EP300, LEF1, LEO1, MYC, TCF7L2, TRRAP]
R-HSA:8878159	Transcriptional regulation by RUNX3	REACTOME_Pathways_20.11.2017	4.54434e-05	0.00354459	8.69211e-06	3.47684e-05	[-1]	Group05	7.47664	8	[CREBBP, EP300, KAT2B, LEF1, MYC, NOTCH1, SMAD4, TCF7L2]
GO:0045637	regulation of myeloid cell differentiation	GO_BiologicalProcess-EBI-QuickGO-GOA_20.11.2017_00h00	7.31232e-05	0.00541112	8.69211e-06	3.47684e-05	[4, 5, 6, 7, 8, 9]	Group05	6.12245	9	[CREBBP, EP300, KAT2B, KMT2A, LEF1, LEO1, MYC, SIN3A, WDR5]
R-HSA:1538133	G0 and Early G1	REACTOME_Pathways_20.11.2017	0.000215559	0.0140113	7.6538e-06	3.8269e-05	[-1]	Group07	16	4	[CCNE2, CDK2, MAX, MYC]
[truncated: 73 more rows]

## Sheet: ST4
Supplementary Table 4 - Gene Set Enrichment Analysis in Beta-cell Islet-specific network
[truncated: 115 more rows]

[truncated: 1 more sheets: ST5]
